# Supplementary material for: A m6A regulators-related classifier for prognosis and tumor microenvironment characterization in hepatocellular carcinoma
Source: Front Immunol. 2024 Jul 25;15:1374465. doi: 10.3389/fimmu.2024.1374465 (PMC11306056; doi:10.3389/fimmu.2024.1374465)
Supplement: Supplementary file 2 [file DataSheet_2.xlsx]

## Sheet: Description
Description
Table.S1	Differentially expressed genes (DEGs) between m6Acluster B and A.
Table.S2	Functional annotation of DEGs between m6A cluster A and B. (GO analysis)
Table.S3	Functional annotation of DEGs between m6A cluster A and B. (KEGG analysis)
Table.S4	GSEA analysis results between m6Acluster B and A.
Table.S5	Comparisons of hallmark pathway expression from GSVA enrichment in m6Acluster B versus A. (t.test)
Table.S6	The prognosis-related genes indentified by univariate Cox analysis.
Table.S7	Infiltration level of tumor infiltrates immune cells (TIICs) in TCGA-LIHC estimated by using six independent algorithms.
Table.S8	The correlation analysis between m6Arisk score and Infiltration level of TIICs.
Table.S9	Immune scores of the immunotherapy predicted pathways in TCGA-LIHC
Table.S10	Immune activity scores of the cancer-immunity cycle in TCGA-LIHC
Table.S11	Pearson’s correlation analysis of the m6Arisk score with cancer immunity cycle activity (top right) and immunotherapy-predicted pathways (bottom left)
Table.S12	Immune activity scores of the cancer-immunity cycle in TCGA-LIHC
Table.S13	List of genes associated with several immunosuppressive oncogenic pathways
Table.S14	The enrichment scores for several immunosuppressive oncogenic pathways in TCGA-LIHC
Table.S15	List of genes associated with known biological signatures
Table.S16	Correlations between m6Ariskscore and known biological signatures in TCGA-LIHC cohort
Table.S17	Comparisons of 122 immunomodulators between m6Ariskscore groups. (High-riskscore group VS. Low-riskscore group)
Table.S18	Comparisons of the effector genes of tumor associated immune cells between m6Ariskscore groups.(High-riskscore group VS. Low-riskscore group)
Table.S19	Comparisons of the inhibitory immune checkpoints between m6Ariskscore groups. (High-riskscore group VS. Low-riskscore group)
Table.S20	The primers used in this study.

## Sheet: Table S1
Table.S1 Differentially expressed genes (DEGs) between m6Acluster B and A.
id	logFC	AveExpr	t	P.Value	adj.P.Val	B
IGF2BP2	2.71694	2.5613	24.101	8.07338e-78	2.96398e-73	166.415
CNOT11	1.08879	5.46001	18.8713	4.07914e-56	7.48787e-52	116.937
BEND3	1.00517	1.24702	18.4705	1.94191e-54	2.37644e-50	113.109
LRRC1	1.80237	2.20825	18.1151	5.95252e-53	5.46337e-49	109.718
PLAGL2	1.23719	2.49309	17.9942	1.90621e-52	1.39965e-48	108.564
PRKCI	1.08787	3.01227	17.7771	1.53767e-51	8.06466e-48	106.495
CNOT6	1.09907	2.92466	17.7144	2.81101e-51	1.29001e-47	105.897
YEATS2	1.04788	2.29255	17.3713	7.58792e-50	2.78575e-46	102.632
NSD2	1.17341	2.40949	17.2923	1.61941e-49	5.31545e-46	101.88
C2CD5	1.09984	3.02883	17.2739	1.93144e-49	5.45454e-46	101.706
UBA2	1.05859	4.97772	17.1002	1.0214e-48	2.20581e-45	100.055
DEPDC1B	1.73062	1.90103	16.885	8.01491e-48	1.63473e-44	98.0136
U2SURP	1.02389	3.65535	16.8233	1.44647e-47	2.79497e-44	97.4284
SMARCC1	1.06983	4.43317	16.6719	6.14735e-47	1.02585e-43	95.9945
FAM222B	1.01174	3.441	16.6144	1.06434e-46	1.51885e-43	95.4505
SMARCD1	1.0109	4.32659	16.5907	1.33387e-46	1.81372e-43	95.2268
ARHGEF2	1.44912	3.03301	16.5415	2.13465e-46	2.70239e-43	94.7608
GAS2L3	1.20214	1.56745	16.5271	2.44859e-46	2.9965e-43	94.6249
ILF3	1.00017	5.09544	16.5124	2.81637e-46	3.2642e-43	94.4862
KIF20B	1.06369	1.63967	16.5113	2.84516e-46	3.2642e-43	94.4761
SNHG1	1.23808	3.69139	16.4641	4.4634e-46	4.9656e-43	94.0299
GTSE1	1.55792	1.89295	16.4364	5.81435e-46	6.2783e-43	93.7678
ZCCHC3	1.05138	4.42498	16.4279	6.30509e-46	6.61367e-43	93.6875
FNBP4	1.01785	3.38526	16.2193	4.59309e-45	3.83241e-42	91.7196
ABHD3	1.31373	4.45033	16.2146	4.80633e-45	3.92122e-42	91.6746
CBFA2T2	1.00071	2.6214	16.1953	5.77179e-45	4.5343e-42	91.4932
NUP107	1.00169	3.06945	16.185	6.3651e-45	4.86837e-42	91.3962
PRKCD	1.28489	3.85444	16.1255	1.12135e-44	7.88562e-42	90.835
HIC2	1.15857	1.7034	16.0588	2.11256e-44	1.36067e-41	90.2074
ZBED4	1.00107	2.70414	16.0316	2.7342e-44	1.62418e-41	89.9517
COLCA2	1.59403	1.63218	15.9663	5.08389e-44	2.91633e-41	89.3371
ATP2B1	1.15369	3.20018	15.9488	6.00231e-44	3.3902e-41	89.1725
BUB1B	1.46049	1.70732	15.9337	6.92714e-44	3.73994e-41	89.0305
SPATS2L	1.03481	4.42332	15.9075	8.87429e-44	4.46304e-41	88.785
NAA40	1.07626	2.74653	15.8451	1.60314e-43	7.4975e-41	88.199
SPDL1	1.09891	2.19713	15.8445	1.61333e-43	7.4975e-41	88.1927
DNAJC9	1.14551	2.45252	15.7857	2.81492e-43	1.23029e-40	87.6411
SPRING1	1.31677	2.80789	15.7564	3.7161e-43	1.60505e-40	87.3658
DNMT3A	1.15227	2.61219	15.7429	4.22e-43	1.78079e-40	87.2398
BCL9	1.35635	3.10029	15.6917	6.85355e-43	2.82713e-40	86.7593
CDCA4	1.19986	2.56045	15.6843	7.34818e-43	2.99748e-40	86.6902
SFI1	1.06191	1.96453	15.6454	1.06168e-42	4.2064e-40	86.3256
CBX1	1.15462	4.77888	15.6221	1.32309e-42	5.0077e-40	86.1074
ACTL6A	1.17546	3.66951	15.6034	1.57894e-42	5.73938e-40	85.9322
RHNO1	1.12059	3.58016	15.5922	1.75418e-42	6.25255e-40	85.8279
ZBTB12	1.32277	2.10587	15.5368	2.96108e-42	1.00657e-39	85.3091
ECT2	1.60039	2.63275	15.5223	3.39328e-42	1.14291e-39	85.1741
MAPRE1	1.1813	5.51478	15.5078	3.89053e-42	1.29848e-39	85.0386
PTBP3	1.06891	4.03685	15.4731	5.39762e-42	1.75365e-39	84.7142
NCAPD2	1.37071	3.56144	15.4371	7.58295e-42	2.44204e-39	84.3773
LMNB1	1.65406	3.91777	15.3995	1.08065e-41	3.38096e-39	84.0263
KIF23	1.392	1.66693	15.3876	1.20865e-41	3.72884e-39	83.9153
KIF18B	1.55863	1.92879	15.3704	1.42129e-41	4.31239e-39	83.7547
TET3	1.00662	1.97339	15.3527	1.67936e-41	5.05363e-39	83.5894
RCC2	1.34321	4.40519	15.3463	1.78368e-41	5.32391e-39	83.5297
SPATS2	1.08758	2.88832	15.2643	3.8579e-41	1.0895e-38	82.7653
SPINDOC	1.30143	3.08251	15.2287	5.39087e-41	1.48808e-38	82.4337
MIS18A	1.125	3.6101	15.2199	5.85568e-41	1.59244e-38	82.3518
SALL2	1.45937	1.21391	15.2166	6.03992e-41	1.61196e-38	82.3211
TMEM65	1.25076	2.50687	15.1842	8.18614e-41	2.10166e-38	82.0198
LIN9	1.01968	1.77369	15.1332	1.32216e-40	3.34763e-38	81.5447
FANCD2	1.09128	1.52269	15.1313	1.3454e-40	3.38312e-38	81.5275
KIF15	1.26145	1.37293	15.0932	1.92302e-40	4.77027e-38	81.1735
NCAPH	1.29498	1.72614	15.0705	2.37993e-40	5.86406e-38	80.9623
BMF	1.59362	2.55523	15.0578	2.68142e-40	6.56286e-38	80.8441
NFYA	1.12141	3.82929	15.0164	3.95148e-40	9.42019e-38	80.4599
KIF11	1.35202	2.20617	14.981	5.50616e-40	1.25557e-37	80.1312
HELLS	1.14029	1.45007	14.975	5.82645e-40	1.31231e-37	80.0751
ZDHHC13	1.10153	1.25403	14.9641	6.45244e-40	1.42704e-37	79.974
DCAF16	1.15025	2.90813	14.9624	6.55516e-40	1.44107e-37	79.9584
GINS1	1.55231	2.48567	14.9562	6.94399e-40	1.51747e-37	79.9013
INCENP	1.25291	2.59579	14.9511	7.28357e-40	1.58226e-37	79.854
SGO2	1.06979	1.44251	14.9461	7.63225e-40	1.62909e-37	79.8076
WASF1	1.29357	2.93105	14.9267	9.1555e-40	1.92072e-37	79.6273
DNMT1	1.23925	2.8669	14.9123	1.04682e-39	2.1713e-37	79.4945
LBR	1.12225	5.22081	14.8846	1.35626e-39	2.7817e-37	79.2379
WDHD1	1.05239	1.44455	14.8408	2.04263e-39	4.05357e-37	78.8322
TCF3	1.08308	3.94428	14.804	2.88144e-39	5.5097e-37	78.4913
DYRK2	1.08656	2.42677	14.7974	3.06412e-39	5.82865e-37	78.4304
POLD1	1.17381	3.20897	14.7909	3.25462e-39	6.15912e-37	78.3706
KNTC1	1.20655	1.85862	14.7758	3.75014e-39	6.98877e-37	78.2302
CENPF	1.59384	2.41246	14.7607	4.31789e-39	8.00619e-37	78.0905
KIF18A	1.14561	1.26375	14.7495	4.79002e-39	8.66286e-37	77.9877
ARID3A	1.80283	2.27158	14.738	5.33485e-39	9.50768e-37	77.881
CD2AP	1.04986	4.14942	14.7306	5.71682e-39	1.01392e-36	77.8125
TTK	1.40396	1.78885	14.7181	6.42288e-39	1.11755e-36	77.6971
DNMT3B	1.00289	1.36063	14.7143	6.65293e-39	1.15212e-36	77.6622
FANCI	1.10179	1.60482	14.7026	7.4224e-39	1.25575e-36	77.5538
HMGN1	1.01419	5.25606	14.6996	7.63188e-39	1.2794e-36	77.5262
CHEK1	1.27379	2.00022	14.6976	7.77047e-39	1.29671e-36	77.5084
CASP2	1.02336	2.68537	14.6868	8.59825e-39	1.42836e-36	77.4081
ANKRD52	1.116	3.33945	14.6783	9.30186e-39	1.52455e-36	77.3301
CDK1	1.67801	3.14439	14.671	9.96024e-39	1.6252e-36	77.2624
ATXN7L3	1.02588	4.45004	14.6679	1.02529e-38	1.66555e-36	77.2337
TOP2A	1.99574	3.76596	14.6501	1.2097e-38	1.89794e-36	77.0698
P2RX4	1.09461	3.26948	14.638	1.35432e-38	2.11579e-36	76.9579
BAZ2A	1.10631	3.61464	14.5387	3.41112e-38	5.07014e-36	76.0427
EZH2	1.28019	2.8876	14.5363	3.48966e-38	5.16597e-36	76.0202
MMD	1.43187	3.71951	14.5287	3.74315e-38	5.49689e-36	75.9507
ZNF496	1.2973	2.19027	14.5269	3.80609e-38	5.56705e-36	75.9342
FBXO5	1.06715	1.73906	14.5092	4.48674e-38	6.44366e-36	75.7712
CEP55	1.43518	1.82851	14.4756	6.1315e-38	8.62475e-36	75.4617
MCM4	1.40641	4.06328	14.4671	6.63394e-38	9.22545e-36	75.3837
ARL6IP6	1.04965	2.31251	14.4587	7.16768e-38	9.93007e-36	75.3071
PM20D2	1.27806	2.749	14.4505	7.7395e-38	1.0682e-35	75.231
XRCC2	1.00127	1.18326	14.4363	8.82459e-38	1.19992e-35	75.101
KRBA1	1.14861	1.53789	14.4239	9.90381e-38	1.34169e-35	74.9867
NUP205	1.04586	3.30712	14.4178	1.04813e-37	1.40438e-35	74.9306
STIL	1.01691	1.35895	14.4137	1.08825e-37	1.44757e-35	74.8933
RCAN3	1.04161	1.6639	14.4126	1.09968e-37	1.45749e-35	74.883
RFC4	1.2289	3.76363	14.4091	1.1365e-37	1.50088e-35	74.8504
CDK19	1.05324	2.51161	14.402	1.21307e-37	1.59056e-35	74.7858
RBL1	1.0223	1.76182	14.3825	1.45341e-37	1.88548e-35	74.6067
ANLN	1.59786	2.32283	14.3568	1.84468e-37	2.34338e-35	74.3705
NUF2	1.55653	2.31675	14.3524	1.92054e-37	2.43134e-35	74.3306
TOPBP1	1.05691	3.14901	14.3191	2.61427e-37	3.26454e-35	74.0251
BUB1	1.35386	1.96782	14.318	2.64156e-37	3.28744e-35	74.0148
GTPBP2	1.13111	4.22795	14.312	2.79156e-37	3.42765e-35	73.9601
MYBL2	2.25111	3.68473	14.3018	3.06925e-37	3.75604e-35	73.8661
KIF20A	1.62721	2.69427	14.2796	3.76868e-37	4.53637e-35	73.6627
IFT52	1.00399	3.64518	14.2784	3.81141e-37	4.57282e-35	73.6516
PIGS	1.08126	3.26331	14.2567	4.6566e-37	5.51477e-35	73.4532
FOXM1	1.69507	2.73299	14.2196	6.56344e-37	7.60137e-35	73.1131
PLK1	1.54126	2.31514	14.2057	7.46168e-37	8.58749e-35	72.9861
CIP2A	1.16246	1.44691	14.1962	8.1445e-37	9.31492e-35	72.8993
LIG1	1.03073	3.38007	14.163	1.10602e-36	1.23796e-34	72.5962
FUBP1	1.02427	3.91718	14.1334	1.45445e-36	1.5798e-34	72.3249
KIFC1	1.76142	3.45405	14.1264	1.55017e-36	1.67387e-34	72.2617
NAP1L1	1.08803	4.73699	14.1164	1.70128e-36	1.82096e-34	72.1696
NCAPG	1.4709	2.14147	14.1127	1.76041e-36	1.87877e-34	72.1357
HJURP	1.51902	2.44473	14.1032	1.91979e-36	2.03703e-34	72.0499
ARHGAP11A	1.15968	1.76809	14.0739	2.51521e-36	2.62332e-34	71.7823
LMNB2	1.19862	3.79204	14.0583	2.90372e-36	2.96138e-34	71.64
NBEAL2	1.02332	2.34579	14.0583	2.90386e-36	2.96138e-34	71.6399
MPZL1	1.10473	4.65065	14.042	3.37572e-36	3.42355e-34	71.4908
RAD51AP1	1.33812	2.18352	14.0344	3.62029e-36	3.65142e-34	71.4215
DLGAP5	1.47235	2.19809	14.0276	3.85192e-36	3.87439e-34	71.3601
CKAP4	1.24487	6.28545	14.0069	4.66011e-36	4.61688e-34	71.1714
SINHCAF	1.36749	2.2135	13.9904	5.42527e-36	5.31141e-34	71.0208
HPS3	1.22611	2.59393	13.9859	5.65288e-36	5.50489e-34	70.9801
ZNF761	1.13969	2.28218	13.9756	6.21305e-36	6.00262e-34	70.8865
TRIP13	1.44765	2.15561	13.9602	7.16102e-36	6.80187e-34	70.7458
MCM3	1.32692	5.56331	13.9492	7.92171e-36	7.41386e-34	70.6458
OSBPL3	1.07974	1.857	13.8938	1.31777e-35	1.20048e-33	70.1417
WSB1	1.09678	3.61503	13.8889	1.37829e-35	1.24327e-33	70.0972
LZTS2	1.08849	3.60459	13.8706	1.63015e-35	1.4491e-33	69.931
TPX2	1.71594	4.13163	13.8652	1.712e-35	1.51452e-33	69.8824
SEMA4C	1.02172	3.59413	13.8529	1.91656e-35	1.6753e-33	69.7706
MKI67	1.5536	2.59883	13.8471	2.0217e-35	1.75053e-33	69.7177
SKIL	1.0821	3.31081	13.8161	2.68561e-35	2.28233e-33	69.4365
SMAD5	1.02706	3.88921	13.7992	3.13646e-35	2.61702e-33	69.2827
KHDC4	1.03587	3.70633	13.7778	3.81446e-35	3.1329e-33	69.0889
CCNB2	1.62899	3.09193	13.7493	4.95153e-35	3.98652e-33	68.8305
CKAP2L	1.15892	1.54483	13.7416	5.31284e-35	4.24946e-33	68.7607
AP1G2	1.12649	1.76526	13.7261	6.11652e-35	4.83956e-33	68.6212
TMPO	1.04363	4.56786	13.7238	6.24861e-35	4.93344e-33	68.6
MCM10	1.15953	1.38	13.7162	6.6965e-35	5.23082e-33	68.5315
RACGAP1	1.32295	3.1461	13.7133	6.87701e-35	5.34906e-33	68.5051
POGK	1.05358	3.89558	13.7056	7.37685e-35	5.71363e-33	68.4356
PRR11	1.28463	1.92617	13.7024	7.59547e-35	5.85825e-33	68.4067
CHAF1B	1.3058	1.86859	13.6743	9.82406e-35	7.44306e-33	68.1519
PRRC2C	1.03725	4.32981	13.6598	1.12164e-34	8.38672e-33	68.0206
PRRC2A	1.04208	5.46949	13.6513	1.21176e-34	8.98737e-33	67.944
NEK2	1.55528	2.6901	13.6107	1.75519e-34	1.25611e-32	67.5771
RAD21	1.01337	5.75058	13.6044	1.85833e-34	1.32475e-32	67.5205
BTBD3	1.07317	2.93807	13.5996	1.94101e-34	1.37568e-32	67.4774
TROAP	1.49825	2.3231	13.596	2.00608e-34	1.41906e-32	67.4447
ZNF14	1.12809	1.4117	13.5882	2.15287e-34	1.51414e-32	67.3748
TTLL4	1.35291	2.88762	13.5784	2.35535e-34	1.64395e-32	67.2858
KPNA2	1.20812	4.33692	13.5779	2.36515e-34	1.64766e-32	67.2817
FNDC3B	1.0553	3.92916	13.5659	2.63892e-34	1.82797e-32	67.1732
IKBKE	1.32261	2.20658	13.5657	2.64419e-34	1.82818e-32	67.1712
UTRN	1.148	3.09998	13.5648	2.6666e-34	1.8402e-32	67.1628
NCK2	1.66317	3.69648	13.5573	2.85359e-34	1.96187e-32	67.0957
NFATC2	1.12947	2.2444	13.5544	2.93105e-34	2.00387e-32	67.0692
KLHL23	1.1447	2.91106	13.5215	3.95275e-34	2.65297e-32	66.773
DDR1	1.93673	2.89561	13.5187	4.05472e-34	2.71644e-32	66.7478
NEURL3	1.73927	2.10699	13.5179	4.08543e-34	2.72706e-32	66.7403
HMGA1	1.55439	6.24454	13.5102	4.381e-34	2.91905e-32	66.6711
UBE2Q2	1.32259	3.4839	13.4892	5.30291e-34	3.51418e-32	66.482
PBX2	1.01229	4.63215	13.4821	5.65607e-34	3.72803e-32	66.4181
TACC3	1.3057	3.1626	13.4721	6.194e-34	4.05348e-32	66.3282
PIF1	1.0172	1.28934	13.4533	7.34959e-34	4.73378e-32	66.1587
WDR62	1.01607	1.43074	13.4358	8.61344e-34	5.51877e-32	66.0016
NUP210	1.14749	4.19316	13.4238	9.6022e-34	6.12024e-32	65.894
SMC3	1.15391	4.0816	13.419	1.00282e-33	6.35862e-32	65.851
CDCA8	1.5302	3.07498	13.4124	1.06502e-33	6.7182e-32	65.7914
CDK4	1.22564	4.59608	13.4015	1.17547e-33	7.35178e-32	65.6937
MCM6	1.30822	4.22044	13.3823	1.39965e-33	8.62169e-32	65.5208
FANCE	1.09061	2.15734	13.3772	1.46488e-33	8.97829e-32	65.4757
C7orf31	1.02604	1.44766	13.3562	1.77264e-33	1.07037e-31	65.2868
SPIN1	1.13857	4.25434	13.3506	1.86456e-33	1.12035e-31	65.2368
NEMP1	1.0992	2.74012	13.3333	2.18083e-33	1.29975e-31	65.0816
FGD6	1.12532	1.97038	13.323	2.39467e-33	1.41571e-31	64.989
CCNF	1.04077	1.92017	13.3128	2.62708e-33	1.54317e-31	64.8972
CDCA7	1.66223	1.33095	13.3105	2.68001e-33	1.56924e-31	64.8775
RAD51	1.12949	1.81337	13.3083	2.73492e-33	1.5963e-31	64.8574
PLXNA1	1.20178	2.47493	13.3078	2.74623e-33	1.60036e-31	64.8533
CLSTN1	1.45906	4.48053	13.2857	3.3569e-33	1.93169e-31	64.6545
KIF4A	1.52828	2.56501	13.2757	3.67141e-33	2.09624e-31	64.5658
HPD	-3.55057	8.38906	-13.2709	3.83654e-33	2.18373e-31	64.5222
KIF2C	1.56558	2.57607	13.2641	4.07817e-33	2.31409e-31	64.4617
AURKB	1.59459	3.01457	13.2609	4.19893e-33	2.37894e-31	64.4328
SKA3	1.28454	2.04899	13.2599	4.23864e-33	2.39774e-31	64.4235
CDK2	1.00299	3.37665	13.248	4.71583e-33	2.64896e-31	64.3179
BCOR	1.02877	2.82111	13.2419	4.98519e-33	2.78996e-31	64.2629
CDC25A	1.16199	1.68438	13.2337	5.36995e-33	3.00071e-31	64.1892
PNMA1	1.31079	3.61864	13.2324	5.43005e-33	3.02509e-31	64.1782
MCM2	1.6544	2.73181	13.2068	6.84419e-33	3.76154e-31	63.949
CCNB1	1.62272	4.26132	13.1867	8.2045e-33	4.4558e-31	63.7695
MARCKS	1.40401	5.52453	13.1858	8.26808e-33	4.48369e-31	63.7618
SPC25	1.26701	2.31207	13.1711	9.44554e-33	5.07722e-31	63.63
PPP1R9A	1.04298	0.927644	13.1594	1.04963e-32	5.59292e-31	63.5256
CDCA5	1.43213	2.98353	13.1547	1.09471e-32	5.79109e-31	63.4839
SALL4	1.35947	0.978683	13.1428	1.21927e-32	6.39472e-31	63.3772
PSPH	1.28975	4.30922	13.1146	1.57157e-32	8.12635e-31	63.1259
MAPK13	1.91592	2.22662	13.1099	1.63976e-32	8.44326e-31	63.0838
LRIG3	1.24727	2.71592	13.1061	1.6965e-32	8.72317e-31	63.0501
HROB	1.05115	1.79783	13.0991	1.80567e-32	9.24568e-31	62.9884
MELK	1.45746	2.53524	13.0968	1.84486e-32	9.407e-31	62.9671
TIMELESS	1.04294	4.04713	13.0909	1.94388e-32	9.8573e-31	62.9153
NDC80	1.33956	2.54371	13.0909	1.94391e-32	9.8573e-31	62.9153
RNF44	1.01811	3.89152	13.0849	2.05256e-32	1.03228e-30	62.8615
FAM117B	1.00046	1.79316	13.0834	2.08126e-32	1.04384e-30	62.8477
UHRF1	1.35934	1.81098	13.0723	2.29857e-32	1.13883e-30	62.7494
RASSF3	1.337	3.76764	13.063	2.49967e-32	1.22852e-30	62.6663
STK26	1.45149	2.38314	13.0588	2.59505e-32	1.27199e-30	62.6293
BCORL1	1.03867	2.3213	13.0545	2.69797e-32	1.32067e-30	62.5907
ACLY	1.02359	5.43296	13.0398	3.07787e-32	1.48877e-30	62.4603
FGFR3	1.61053	4.95058	13.0388	3.10619e-32	1.50049e-30	62.4512
CDC6	1.45053	2.64271	13.0285	3.40808e-32	1.63343e-30	62.3594
YWHAZ	1.06609	6.53712	13.0001	4.39551e-32	2.07954e-30	62.1075
ASPM	1.37659	2.28953	12.9857	5.0038e-32	2.36428e-30	61.9791
CDCA2	1.09059	1.32293	12.9802	5.25531e-32	2.47357e-30	61.9306
TUFT1	1.11378	3.30692	12.9677	5.88074e-32	2.75031e-30	61.8192
UNC119B	1.04728	2.59593	12.9509	6.83433e-32	3.16006e-30	61.6704
C15orf39	1.10087	3.09516	12.9424	7.37682e-32	3.38955e-30	61.5948
STK24	1.11932	2.6323	12.9371	7.73354e-32	3.54017e-30	61.5481
NT5DC2	1.6222	3.23171	12.878	1.31288e-31	5.89963e-30	61.024
SYNJ2	1.03434	2.4049	12.8762	1.33401e-31	5.97994e-30	61.0082
MFSD6	1.23449	2.3823	12.8657	1.46521e-31	6.54157e-30	60.9154
ZNF816	1.01157	1.30416	12.8468	1.73527e-31	7.63872e-30	60.7479
KIF14	1.01588	1.33116	12.8378	1.88031e-31	8.2377e-30	60.6684
SAPCD2	1.09976	1.05187	12.8169	2.26537e-31	9.83082e-30	60.484
MCM7	1.17266	5.54112	12.8015	2.60139e-31	1.12067e-29	60.347
ADD3	1.32631	3.28324	12.7861	2.98238e-31	1.27464e-29	60.2117
MIB1	1.00944	3.20756	12.7788	3.18528e-31	1.35192e-29	60.1466
LASP1	1.03134	6.2	12.7746	3.30397e-31	1.40005e-29	60.1103
RAP2A	1.11897	3.95321	12.7708	3.41997e-31	1.44485e-29	60.0762
CKAP2	1.09568	2.8407	12.7583	3.82347e-31	1.60241e-29	59.9658
TGIF2	1.05564	3.7733	12.7572	3.86085e-31	1.61623e-29	59.9561
ATAD2	1.31193	3.99502	12.7499	4.12113e-31	1.7096e-29	59.8915
CARD10	1.04812	4.12833	12.7169	5.52547e-31	2.24897e-29	59.6012
EXO1	1.17799	1.85998	12.7077	5.99651e-31	2.43529e-29	59.5202
PLCB1	1.06885	1.63524	12.6911	6.95006e-31	2.78861e-29	59.3742
ZIC5	1.15197	0.895977	12.6899	7.02612e-31	2.81605e-29	59.3634
CENPA	1.38906	2.11883	12.6894	7.05643e-31	2.82511e-29	59.3591
PAK1	1.0358	3.70319	12.6379	1.11583e-30	4.36266e-29	58.9055
CHKA	1.08924	4.08338	12.6344	1.15046e-30	4.48376e-29	58.8752
TYMS	1.21482	2.10483	12.6145	1.37346e-30	5.31335e-29	58.6998
E2F3	1.07422	2.88178	12.6055	1.48691e-30	5.71014e-29	58.6213
FAM118A	1.0156	2.58725	12.5985	1.58289e-30	6.05341e-29	58.5593
MCM5	1.15147	4.34107	12.5833	1.81105e-30	6.8687e-29	58.4261
TPR	1.07339	4.03749	12.5685	2.06487e-30	7.75127e-29	58.2962
SGCE	1.30027	1.59036	12.5452	2.53695e-30	9.46534e-29	58.0924
NRM	1.31992	3.93769	12.5426	2.59803e-30	9.67612e-29	58.0689
NCAPG2	1.05426	2.4075	12.5386	2.69171e-30	1.00021e-28	58.0338
USP1	1.01615	3.95003	12.5348	2.78186e-30	1.03058e-28	58.0012
IGF2BP3	1.19867	0.779531	12.5315	2.86454e-30	1.06014e-28	57.9722
SLC27A5	-2.12979	5.91678	-12.5277	2.9623e-30	1.09411e-28	57.939
MEX3A	1.17137	1.6251	12.5109	3.4381e-30	1.25097e-28	57.7915
CCT5	1.01536	5.40261	12.5026	3.69882e-30	1.34184e-28	57.7192
CTNND2	1.89292	1.24406	12.4998	3.79124e-30	1.37266e-28	57.6947
PRR12	1.00491	2.88244	12.491	4.10011e-30	1.47287e-28	57.6172
SIPA1L3	1.08206	2.88143	12.4574	5.51832e-30	1.95177e-28	57.3232
CDKN3	1.51408	3.42289	12.4558	5.59273e-30	1.97619e-28	57.3099
CENPH	1.01746	2.54335	12.451	5.83637e-30	2.0603e-28	57.2677
STX3	1.08842	2.70659	12.4432	6.25522e-30	2.20392e-28	57.1991
NFE2L3	1.2115	1.75532	12.4419	6.32461e-30	2.22623e-28	57.1882
ANKS6	1.25349	1.96612	12.4122	8.2234e-30	2.85896e-28	56.9283
CDCA3	1.20445	2.08703	12.4089	8.46369e-30	2.93971e-28	56.8998
PELI1	1.18959	3.37292	12.4071	8.59898e-30	2.98106e-28	56.8841
PSRC1	1.14125	2.36248	12.4021	8.98677e-30	3.1067e-28	56.8405
FEN1	1.12112	4.99514	12.3914	9.87386e-30	3.40055e-28	56.7473
MYRF	1.34262	3.63495	12.3894	1.00489e-29	3.45759e-28	56.7299
ZNF28	1.23464	1.73794	12.3805	1.08733e-29	3.72727e-28	56.6519
B4GALT5	1.08671	4.60125	12.3649	1.24715e-29	4.24342e-28	56.5161
MMP11	1.81955	3.07269	12.3635	1.26212e-29	4.2904e-28	56.5043
ORC1	1.19359	1.93677	12.3589	1.31473e-29	4.45684e-28	56.4639
CENPQ	1.02037	2.8559	12.3297	1.70006e-29	5.71561e-28	56.2095
WEE1	1.0162	3.18063	12.3211	1.83274e-29	6.15601e-28	56.1351
FLVCR1	1.01117	2.73366	12.312	1.98617e-29	6.63495e-28	56.0556
ZWINT	1.41894	4.0315	12.2894	2.42224e-29	8.00429e-28	55.8591
ITGA5	1.12599	5.13432	12.2884	2.44372e-29	8.068e-28	55.8504
CDC7	1.07692	1.93801	12.2861	2.49441e-29	8.22796e-28	55.8301
UBE2C	1.82674	4.40664	12.2669	2.95156e-29	9.58942e-28	55.6635
TMCO3	1.19136	3.32777	12.2244	4.28356e-29	1.37347e-27	55.2949
SMC4	1.33954	2.43754	12.2224	4.35976e-29	1.39668e-27	55.2775
KCTD17	1.65217	3.0803	12.2094	4.8835e-29	1.55903e-27	55.1652
SRC	1.49908	3.45568	12.2058	5.04374e-29	1.60738e-27	55.1333
GLS	1.33909	3.09579	12.2054	5.05774e-29	1.60905e-27	55.1305
PLXNA3	1.11892	1.98273	12.1982	5.38713e-29	1.70645e-27	55.0681
E2F8	1.11204	1.46711	12.1848	6.06012e-29	1.90158e-27	54.9516
SOX4	1.83349	3.71993	12.1737	6.67913e-29	2.08335e-27	54.8553
TUBA1C	1.19471	3.81744	12.1518	8.08884e-29	2.50182e-27	54.6658
SLC18B1	1.00784	3.31382	12.1396	8.99484e-29	2.76573e-27	54.5608
MFSD10	1.22484	4.23304	12.1188	1.07871e-28	3.28653e-27	54.381
SKA1	1.35965	2.22205	12.1174	1.0918e-28	3.31986e-27	54.369
TUBA1B	1.35222	4.72505	12.1174	1.09236e-28	3.31986e-27	54.3685
ZNF239	1.15054	1.20439	12.1017	1.2528e-28	3.7762e-27	54.2329
CLIC1	1.15668	7.77588	12.0921	1.36175e-28	4.06647e-27	54.1504
ATP9A	1.21142	3.8789	12.0853	1.44553e-28	4.27638e-27	54.0913
TRAIP	1.0036	1.91333	12.0339	2.26201e-28	6.52872e-27	53.6482
RAVER2	1.19694	1.70112	12.0286	2.36896e-28	6.81597e-27	53.6025
COL9A2	1.3721	1.36342	12.0223	2.50152e-28	7.1581e-27	53.5486
KIAA1522	1.15218	4.93394	11.9819	3.55517e-28	9.99396e-27	53.2008
TARBP1	1.02115	3.43512	11.9808	3.59052e-28	1.00856e-26	53.191
EPB41L2	1.09803	2.90279	11.9773	3.69924e-28	1.03601e-26	53.1615
MAD2L1	1.096	2.15174	11.9675	4.02908e-28	1.12486e-26	53.077
RNF144A	1.04029	1.69714	11.9286	5.64771e-28	1.55198e-26	52.7429
CDC45	1.25215	2.43258	11.9207	6.04621e-28	1.65529e-26	52.6754
SPHK1	2.05121	2.52619	11.9203	6.06931e-28	1.66038e-26	52.6716
ZNF710	1.08759	2.54036	11.9133	6.44873e-28	1.76155e-26	52.6116
TMEM51	1.48299	2.79508	11.9047	6.9499e-28	1.88582e-26	52.5376
PIMREG	1.14911	1.10937	11.8903	7.87135e-28	2.12642e-26	52.4144
TYRO3	1.27132	1.48089	11.888	8.03258e-28	2.1652e-26	52.3943
ZMIZ1	1.05402	3.50168	11.8792	8.6657e-28	2.32732e-26	52.3193
ZNF888	1.15358	1.36169	11.8778	8.77186e-28	2.3541e-26	52.3072
ZNF320	1.14947	1.38452	11.8576	1.0449e-27	2.77982e-26	52.1341
BLMH	1.39365	3.47157	11.8554	1.06427e-27	2.8252e-26	52.116
DTL	1.31241	2.54786	11.8463	1.15216e-27	3.04312e-26	52.0375
CDC20	1.78734	4.0599	11.83	1.3258e-27	3.47188e-26	51.8986
PHF19	1.01258	2.44552	11.8224	1.41681e-27	3.70216e-26	51.8329
FRAS1	1.29937	0.798329	11.8102	1.57361e-27	4.08572e-26	51.729
HMGB2	1.18317	5.47523	11.8016	1.69508e-27	4.38249e-26	51.6555
MTHFD1L	1.01377	2.77959	11.7928	1.82871e-27	4.7147e-26	51.5804
DSG2	1.74684	3.5014	11.791	1.85801e-27	4.78017e-26	51.5647
AC016735.1	1.75836	1.48535	11.786	1.9389e-27	4.97087e-26	51.5225
LAMA5-AS1	-1.64915	2.35456	-11.7795	2.05188e-27	5.24221e-26	51.4665
PRKDC	1.01994	4.09401	11.7777	2.08316e-27	5.31842e-26	51.4515
CENPW	1.35633	3.98941	11.7765	2.10549e-27	5.37171e-26	51.441
ITM2C	1.50763	5.46752	11.767	2.28371e-27	5.7862e-26	51.3606
BAK1	1.06844	3.99378	11.7563	2.50489e-27	6.31174e-26	51.2691
IGSF3	1.4998	2.2488	11.7444	2.7755e-27	6.93648e-26	51.1677
GPR160	1.10693	1.5984	11.7435	2.79656e-27	6.97962e-26	51.1602
WDR6	1.00995	4.8389	11.7304	3.1319e-27	7.76377e-26	51.0482
ESPL1	1.13538	1.90802	11.689	4.47221e-27	1.08806e-25	50.6957
TOR3A	1.0124	5.27917	11.6332	7.21714e-27	1.72614e-25	50.2223
PRR15L	2.17434	2.50177	11.6296	7.44671e-27	1.77642e-25	50.1914
MACROH2A2	1.21394	1.90373	11.6265	7.64837e-27	1.82334e-25	50.1649
H2AX	1.1553	5.30686	11.6214	7.98991e-27	1.8986e-25	50.1217
CHML	1.15757	2.31692	11.6101	8.8014e-27	2.082e-25	50.026
HACD2	1.05434	5.36564	11.6041	9.26374e-27	2.18714e-25	49.9754
IGF2BP1	1.74944	1.64158	11.595	1.00204e-26	2.3582e-25	49.8977
PLEKHB1	1.55894	1.14342	11.5399	1.60497e-26	3.685e-25	49.4318
HP	-2.49932	10.637	-11.5396	1.60901e-26	3.69197e-25	49.4293
KIF12	1.68625	3.96254	11.5386	1.62282e-26	3.71901e-25	49.4209
MIR3685	1.27914	2.83081	11.5382	1.6279e-26	3.72833e-25	49.4178
ATP11A	1.05496	3.00333	11.5303	1.74292e-26	3.9744e-25	49.3503
PKM	1.72604	5.04922	11.5239	1.84059e-26	4.18672e-25	49.2963
TCF19	1.36936	3.55331	11.5233	1.84925e-26	4.20381e-25	49.2917
GLYAT	-2.65407	4.41598	-11.514	2.00295e-26	4.53915e-25	49.2127
SERPINH1	1.13355	5.21749	11.5033	2.19375e-26	4.95016e-25	49.1227
AL390728.6	1.11479	3.19358	11.5015	2.22699e-26	5.019e-25	49.1078
ATP1A1	1.68487	4.81341	11.4911	2.43463e-26	5.46683e-25	49.0197
GLIS2	1.38606	2.41215	11.4902	2.45273e-26	5.5041e-25	49.0124
INAVA	1.56282	1.5165	11.48	2.67708e-26	5.99655e-25	48.9258
ASF1B	1.43639	3.37848	11.4751	2.79164e-26	6.23795e-25	48.8844
CPD	1.08145	5.10946	11.4549	3.31561e-26	7.3506e-25	48.7142
SOX9	1.95919	3.8656	11.4256	4.25365e-26	9.28997e-25	48.4678
MARCKSL1	1.36543	6.5256	11.3795	6.29537e-26	1.34412e-24	48.0801
DBN1	1.51921	3.38203	11.3787	6.33685e-26	1.3518e-24	48.0736
DAGLA	1.06222	1.4022	11.3721	6.70095e-26	1.42533e-24	48.0184
RIBC2	1.12495	1.24818	11.3579	7.56307e-26	1.59028e-24	47.8987
DCXR	-1.53379	9.01283	-11.3495	8.11947e-26	1.69659e-24	47.8285
GRB7	1.28494	3.23819	11.3319	9.42391e-26	1.95579e-24	47.6812
CHD3	1.23111	2.84927	11.3135	1.10126e-25	2.25869e-24	47.5271
RRM2	1.28182	2.99012	11.3071	1.16273e-25	2.38078e-24	47.4734
FNBP1L	1.0032	3.733	11.2735	1.54512e-25	3.10999e-24	47.1923
ELOVL7	1.74072	1.87806	11.2697	1.59573e-25	3.20657e-24	47.1604
PEG10	3.19729	3.30954	11.2195	2.43748e-25	4.82151e-24	46.7415
HEATR1	1.02392	2.75181	11.2111	2.61722e-25	5.16036e-24	46.6712
PBK	1.34103	2.72017	11.1894	3.14217e-25	6.13608e-24	46.4904
NDRG1	1.42078	5.17672	11.1703	3.69004e-25	7.14517e-24	46.3315
STMN1	1.21266	4.75007	11.1647	3.86755e-25	7.47963e-24	46.2851
UBE2T	1.21011	3.70703	11.1596	4.03807e-25	7.77805e-24	46.2424
MELTF	1.34277	1.5531	11.1568	4.13478e-25	7.93934e-24	46.219
ASAP1	1.04102	3.04176	11.152	4.30482e-25	8.25289e-24	46.1792
LDHD	-1.29607	6.07571	-11.1286	5.24204e-25	9.94065e-24	45.9844
CDT1	1.40578	3.31213	11.1224	5.51973e-25	1.04403e-23	45.9334
CDCA7L	1.20474	1.82485	11.1208	5.5951e-25	1.05665e-23	45.92
WNK2	1.53173	1.10913	11.1201	5.6305e-25	1.0627e-23	45.9137
NCEH1	1.31255	2.32257	11.1125	6.00129e-25	1.12814e-23	45.8507
SOX12	1.16016	3.81778	11.0916	7.14861e-25	1.33019e-23	45.6777
VIL1	2.12882	3.56324	11.0824	7.72419e-25	1.42717e-23	45.6012
PABPC1L	1.1345	3.4242	11.0682	8.69721e-25	1.60291e-23	45.4839
SOBP	1.16756	1.4253	11.067	8.78471e-25	1.61823e-23	45.474
ZNF468	1.24284	2.0679	11.0587	9.41782e-25	1.72619e-23	45.4052
BIRC5	1.54358	3.65272	11.0511	1.00384e-24	1.83536e-23	45.3421
CD24	2.6265	5.51059	11.0408	1.0943e-24	1.98886e-23	45.2568
GPD1L	1.07508	2.32769	11.0347	1.15197e-24	2.08718e-23	45.206
FUT4	1.06374	1.32743	11.0323	1.17536e-24	2.12253e-23	45.1862
CDC25C	1.10627	2.00518	10.9814	1.79849e-24	3.18515e-23	44.7657
CENPM	1.39984	3.08953	10.9523	2.29209e-24	4.01095e-23	44.526
ZNF83	1.33367	2.05602	10.9519	2.2992e-24	4.02147e-23	44.5229
DEPDC1	1.03601	1.46691	10.9403	2.53405e-24	4.40704e-23	44.4268
ITPR3	1.40582	1.44718	10.9385	2.57168e-24	4.46825e-23	44.4122
LIMK1	1.04224	2.75313	10.9102	3.25482e-24	5.58124e-23	44.1793
LINC00665	1.15712	1.28023	10.906	3.37013e-24	5.7655e-23	44.1449
NRSN2	1.63614	3.04396	10.8874	3.93541e-24	6.68893e-23	43.9917
WDR76	1.08459	2.21013	10.8838	4.05353e-24	6.87378e-23	43.9624
MAL2	1.59926	5.04287	10.8314	6.26188e-24	1.04544e-22	43.5326
MID1IP1	1.08374	5.278	10.8247	6.62332e-24	1.10378e-22	43.4772
TFDP1	1.04351	4.52122	10.8198	6.89365e-24	1.14727e-22	43.4376
AL354872.1	-1.52329	3.84476	-10.8186	6.96611e-24	1.15827e-22	43.4273
GAL3ST1	2.04036	2.70677	10.8173	7.04203e-24	1.17037e-22	43.4166
TMED3	1.35993	2.1229	10.8118	7.36504e-24	1.21963e-22	43.3723
CARMIL1	1.05439	1.90266	10.8095	7.51102e-24	1.24213e-22	43.3529
HID1	1.32744	2.43987	10.8027	7.9445e-24	1.30968e-22	43.2974
FAM222A	1.08151	3.16686	10.7962	8.38118e-24	1.37488e-22	43.2445
TRNP1	2.02626	3.6974	10.7862	9.1108e-24	1.48726e-22	43.162
BICC1	1.76726	2.33753	10.7735	1.01153e-23	1.64611e-22	43.0587
SLC39A6	1.00155	4.26325	10.7714	1.02955e-23	1.67395e-22	43.0412
TLCD3A	1.03379	2.28931	10.7545	1.18352e-23	1.9074e-22	42.9035
GMNN	1.14874	5.20136	10.7499	1.22899e-23	1.97462e-22	42.8662
CRMP1	1.09657	1.5603	10.7091	1.72196e-23	2.72846e-22	42.5329
SNHG32	1.10485	3.62003	10.6957	1.92227e-23	3.03015e-22	42.4242
ELF4	1.1002	1.81169	10.6695	2.38625e-23	3.72635e-22	42.2106
CCNA2	1.39587	3.00422	10.6635	2.50558e-23	3.90108e-22	42.1623
MBD6	1.05072	3.92313	10.6415	3.00214e-23	4.631e-22	41.9837
LINC01702	-1.84407	2.93123	-10.618	3.64278e-23	5.57006e-22	41.7926
TRIM71	1.39724	1.03852	10.6133	3.78423e-23	5.76954e-22	41.7549
SLC41A1	1.13406	2.54235	10.6029	4.12317e-23	6.25253e-22	41.6702
SPINT1	2.28295	2.74806	10.6015	4.17085e-23	6.31962e-22	41.6588
CDC42BPG	1.11295	1.34738	10.5642	5.65913e-23	8.46633e-22	41.3573
ALDH3B1	1.03575	2.57961	10.5469	6.52239e-23	9.67501e-22	41.2171
ACSM2A	-1.79747	5.21128	-10.5316	7.39038e-23	1.08878e-21	41.0936
AC239800.2	-1.29628	1.60043	-10.5216	8.02187e-23	1.17756e-21	41.0126
SFXN3	1.06923	2.94979	10.5125	8.6408e-23	1.26286e-21	40.9392
SPAG5	1.09622	3.51408	10.5089	8.89379e-23	1.29725e-21	40.9107
HMMR	1.13752	2.46405	10.4895	1.04258e-22	1.50872e-21	40.7537
AURKA	1.15026	3.92221	10.4752	1.17066e-22	1.68279e-21	40.6392
FBLIM1	1.29999	3.72631	10.4673	1.24909e-22	1.78784e-21	40.5752
IQGAP3	1.20288	2.7157	10.4572	1.35605e-22	1.9364e-21	40.494
AKR7A3	-2.10357	6.10397	-10.451	1.42622e-22	2.03343e-21	40.4442
DDX39B	1.07757	3.70482	10.4409	1.54885e-22	2.19973e-21	40.3627
PKDCC	1.34159	3.41012	10.4277	1.72338e-22	2.43629e-21	40.2572
PTTG1	1.4385	4.09416	10.4129	1.94436e-22	2.72872e-21	40.1381
CYP8B1	-2.89514	5.75729	-10.4078	2.02605e-22	2.83794e-21	40.0974
FAM241B	1.28911	2.89225	10.4034	2.09998e-22	2.93702e-21	40.062
TTC36	-1.7382	2.0833	-10.3986	2.18416e-22	3.04662e-21	40.0232
CTSV	1.26096	1.11307	10.3789	2.56225e-22	3.54973e-21	39.8655
EGLN3	1.31687	1.61628	10.3684	2.79074e-22	3.8474e-21	39.7811
ASPDH	-1.89929	5.08188	-10.3664	2.83594e-22	3.90532e-21	39.7653
CAPG	1.56962	4.5677	10.3578	3.04014e-22	4.17244e-21	39.6966
HPR	-2.1346	7.67084	-10.342	3.45455e-22	4.71826e-21	39.5704
PLIN3	1.01217	4.58577	10.3321	3.74386e-22	5.09445e-21	39.4909
TPM4	1.11676	4.59625	10.329	3.83779e-22	5.21453e-21	39.4665
ETNPPL	-1.97518	4.77247	-10.3218	4.06958e-22	5.52334e-21	39.4085
STK39	1.38472	2.79784	10.3107	4.45058e-22	6.01156e-21	39.3202
SLC1A5	1.5317	3.59213	10.3075	4.56775e-22	6.16427e-21	39.2945
HSD11B1	-2.91301	6.97267	-10.2893	5.28884e-22	7.09682e-21	39.1497
DQX1	1.31881	0.794824	10.2571	6.86095e-22	9.10322e-21	38.8927
NID1	1.13016	5.94484	10.2482	7.36663e-22	9.75302e-21	38.8225
CDC25B	1.04595	4.86507	10.2446	7.58737e-22	1.00272e-20	38.7933
SNAP25	1.4413	1.54763	10.2445	7.59374e-22	1.0032e-20	38.7925
LAMC1	1.11204	5.34579	10.223	9.02409e-22	1.1828e-20	38.6221
CDC42EP1	1.02569	7.02895	10.2193	9.30014e-22	1.21594e-20	38.5923
P3H4	1.11587	3.14861	10.2108	9.95912e-22	1.30025e-20	38.5247
LPAR2	1.18988	1.89712	10.1857	1.21826e-21	1.57652e-20	38.3257
AGRN	1.14385	4.88147	10.1751	1.32657e-21	1.70706e-20	38.2416
PLOD2	1.07986	4.69587	10.166	1.42629e-21	1.82896e-20	38.1701
LAMB1	1.21123	3.21119	10.1473	1.65763e-21	2.11675e-20	38.0217
BCL9L	1.09454	2.40906	10.1438	1.70453e-21	2.17512e-20	37.9941
HUNK	1.0602	0.940185	10.1362	1.81242e-21	2.3024e-20	37.9335
GRAMD1A	1.08857	4.18728	10.1184	2.08877e-21	2.63976e-20	37.7934
ANO9	1.12433	1.19524	10.1093	2.24644e-21	2.82928e-20	37.7215
TEAD2	1.246	3.47726	10.0764	2.92145e-21	3.6333e-20	37.4622
C1orf116	1.33303	1.07961	10.0757	2.9382e-21	3.65167e-20	37.4565
SLC44A3	1.35605	3.61843	10.0755	2.943e-21	3.65639e-20	37.4549
ACSM2B	-1.65902	5.73521	-10.0593	3.34845e-21	4.13215e-20	37.3275
EVC	1.29119	1.6385	10.0374	3.98674e-21	4.89352e-20	37.1552
ZNF331	1.2734	2.28872	10.0295	4.24743e-21	5.18922e-20	37.0927
CLGN	1.74043	2.89149	10.0206	4.55792e-21	5.55008e-20	37.023
IGSF1	1.23337	1.24448	10.0012	5.32108e-21	6.43666e-20	36.8702
G6PD	1.45759	4.27066	9.99571	5.55648e-21	6.70374e-20	36.8275
MEST	1.0736	3.85212	9.99419	5.62384e-21	6.77389e-20	36.8156
PAFAH1B3	1.33608	4.16402	9.98709	5.95003e-21	7.14802e-20	36.7599
SLC10A1	-2.6273	5.84061	-9.97608	6.49358e-21	7.76291e-20	36.6737
TEDC2	1.01221	2.23625	9.97373	6.61632e-21	7.89935e-20	36.6552
TNFRSF21	1.38665	4.10547	9.97154	6.73207e-21	8.03232e-20	36.6381
TAT	-2.75128	6.4703	-9.96379	7.15905e-21	8.52238e-20	36.5774
HAGLR	1.41449	1.2649	9.9512	7.91069e-21	9.36553e-20	36.4788
ENAH	1.03159	3.65308	9.94852	8.08066e-21	9.55677e-20	36.4578
CKS2	1.03953	6.0219	9.93796	8.78561e-21	1.03446e-19	36.3753
C6orf132	1.14101	0.806253	9.93385	9.07609e-21	1.06696e-19	36.3432
ATP8B2	1.00952	2.36847	9.91856	1.02443e-20	1.19586e-19	36.2237
DUSP9	1.93674	3.1119	9.91825	1.02693e-20	1.1984e-19	36.2212
RMI2	1.05729	2.34279	9.89091	1.2747e-20	1.47256e-19	36.0079
SNHG3	1.00436	2.66681	9.87631	1.43047e-20	1.64733e-19	35.8941
EPCAM	2.7885	2.82595	9.87126	1.48858e-20	1.70942e-19	35.8548
ANKRD10-IT1	1.06963	2.45207	9.85597	1.67933e-20	1.9141e-19	35.7358
SLC12A2	1.16441	2.32037	9.8471	1.80102e-20	2.04709e-19	35.6668
IL1RAP	1.04228	2.71706	9.84223	1.8714e-20	2.12183e-19	35.629
BCAM	1.22307	6.20945	9.83443	1.99001e-20	2.24591e-19	35.5683
EPPK1	1.03606	1.11427	9.82811	2.09155e-20	2.35471e-19	35.5192
PTK7	1.32558	1.77519	9.82067	2.21756e-20	2.49275e-19	35.4615
STAT1	1.10069	5.56677	9.81965	2.23544e-20	2.50978e-19	35.4536
TCEAL8	1.43779	5.50476	9.81885	2.24967e-20	2.52475e-19	35.4473
RIDA	-1.09313	8.43121	-9.81798	2.26513e-20	2.54078e-19	35.4405
CMTM3	1.04063	3.56976	9.79985	2.612e-20	2.91473e-19	35.2999
TES	1.09307	3.62587	9.79602	2.69186e-20	3.00202e-19	35.2702
MFAP2	1.07174	1.09748	9.79575	2.69755e-20	3.00744e-19	35.2681
ARL4C	1.22386	3.52031	9.79132	2.7931e-20	3.11019e-19	35.2338
ACSS1	1.12065	2.34037	9.78998	2.82273e-20	3.13843e-19	35.2234
RECQL4	1.08081	3.28559	9.78606	2.91099e-20	3.23069e-19	35.193
LAPTM4B	1.43537	6.14939	9.76897	3.32875e-20	3.67544e-19	35.0607
IFT57	1.00664	2.53094	9.7602	3.56578e-20	3.92535e-19	34.9928
MEP1A	1.77629	1.34644	9.73924	4.20219e-20	4.59973e-19	34.8307
USP22	1.00164	4.50035	9.72068	4.85909e-20	5.29196e-19	34.6874
ADM2	1.30685	3.10877	9.71712	4.99635e-20	5.42856e-19	34.6599
FZD1	1.02028	1.77959	9.71192	5.20353e-20	5.64531e-19	34.6199
ITGB4	1.2725	2.51019	9.69532	5.9242e-20	6.37629e-19	34.4919
ILDR1	1.08649	1.04872	9.6878	6.28283e-20	6.75437e-19	34.4339
ADH1B	-2.18139	7.25616	-9.67475	6.95606e-20	7.44324e-19	34.3335
LINC01485	-1.77934	3.71356	-9.67203	7.10566e-20	7.59226e-19	34.3125
ETV4	1.81879	3.02799	9.67163	7.1274e-20	7.61327e-19	34.3095
MAMLD1	1.0688	1.82207	9.66117	7.73337e-20	8.23181e-19	34.229
SMOX	1.19166	3.12863	9.64286	8.91922e-20	9.46391e-19	34.0882
MISP	1.79307	1.337	9.63771	9.28402e-20	9.83961e-19	34.0487
DLG3	1.04022	1.44414	9.63155	9.73952e-20	1.02956e-18	34.0014
AFP	3.12906	4.08932	9.59881	1.25625e-19	1.31511e-18	33.7503
TSPAN15	1.2681	3.58847	9.5502	1.83127e-19	1.88535e-18	33.3786
SLC45A4	1.09002	1.63966	9.54043	1.97518e-19	2.02896e-18	33.304
PLBD1	1.35226	2.46503	9.53126	2.12039e-19	2.17231e-18	33.234
ADAM9	1.00938	2.38722	9.53124	2.12065e-19	2.17231e-18	33.2339
FZD7	1.02477	1.50107	9.51454	2.41278e-19	2.46126e-18	33.1066
ZIC2	1.3383	1.96182	9.50641	2.56932e-19	2.61585e-18	33.0446
HIF1A	1.07212	4.74384	9.4728	3.32971e-19	3.3519e-18	32.7889
RAB3D	1.0977	1.48331	9.44044	4.27162e-19	4.25458e-18	32.5433
C6	-1.72964	6.20338	-9.43412	4.48409e-19	4.45654e-18	32.4954
LARGE2	1.40757	2.16899	9.42462	4.8238e-19	4.77734e-18	32.4234
C12orf75	1.57706	2.90619	9.40998	5.39785e-19	5.31148e-18	32.3125
ZSWIM5	1.03489	1.7757	9.39604	6.00704e-19	5.88568e-18	32.2071
VEGFB	1.45696	5.36208	9.38042	6.77108e-19	6.58682e-18	32.089
MAGED1	1.06386	5.99397	9.37328	7.15181e-19	6.94431e-18	32.0351
PAPLN	1.27807	1.63769	9.37072	7.29319e-19	7.07037e-18	32.0158
LINC00844	-1.3319	1.406	-9.36891	7.39483e-19	7.16134e-18	32.0021
HNF1B	1.23999	2.9867	9.3593	7.95956e-19	7.68796e-18	31.9296
SEC14L2	-1.51897	5.02747	-9.3581	8.03283e-19	7.75669e-18	31.9205
TMEM132A	1.23923	1.88825	9.34256	9.04636e-19	8.68739e-18	31.8034
TGFA	1.20116	1.45722	9.34123	9.13892e-19	8.77169e-18	31.7933
AL355102.4	1.31357	1.68672	9.33155	9.83993e-19	9.42482e-18	31.7205
TMC6	1.09439	2.29409	9.32972	9.97854e-19	9.54513e-18	31.7067
ENO2	1.13958	1.62027	9.31625	1.10595e-18	1.05544e-17	31.6053
MAT2A	1.04146	5.09442	9.31404	1.12471e-18	1.07223e-17	31.5887
ENTPD2	1.10758	2.08545	9.30922	1.16687e-18	1.11069e-17	31.5524
NAT2	-1.67204	2.74288	-9.2966	1.28467e-18	1.21777e-17	31.4576
MIR647	1.14916	2.88761	9.29491	1.3013e-18	1.23289e-17	31.4449
ELF3	1.18258	4.16869	9.28665	1.38588e-18	1.30763e-17	31.3828
CDCP1	1.06986	0.972158	9.27129	1.55768e-18	1.46596e-17	31.2676
PDE9A	1.21485	2.06594	9.24173	1.95008e-18	1.81848e-17	31.0461
FOXQ1	1.73232	2.53168	9.22912	2.14607e-18	1.99364e-17	30.9517
GLYATL1	-1.58623	4.50063	-9.22429	2.22611e-18	2.06538e-17	30.9157
GNAZ	1.30963	2.49105	9.22401	2.23087e-18	2.06876e-17	30.9135
SLFN13	1.10835	1.12945	9.21885	2.31978e-18	2.14903e-17	30.875
BEX2	2.00412	2.72542	9.21656	2.36042e-18	2.18558e-17	30.8579
HKDC1	1.61332	3.88501	9.20899	2.49977e-18	2.31053e-17	30.8014
GPX7	1.28962	3.04714	9.19211	2.8408e-18	2.61324e-17	30.6753
CCL20	2.10327	4.57965	9.18037	3.10452e-18	2.84159e-17	30.5878
TCEAL9	1.32364	4.53408	9.16355	3.52537e-18	3.20999e-17	30.4625
ARNT2	1.04533	1.03078	9.14397	4.08709e-18	3.70309e-17	30.3168
MIR4292	1.05433	2.28192	9.13259	4.4534e-18	4.01813e-17	30.2322
SLC7A1	1.08565	1.79479	9.12615	4.67468e-18	4.21364e-17	30.1844
NAALADL1	1.13349	1.51842	9.11526	5.07435e-18	4.56605e-17	30.1036
GPT	-1.27991	5.73948	-9.10803	5.35807e-18	4.80486e-17	30.05
C8A	-1.5306	7.19354	-9.0959	5.87009e-18	5.24607e-17	29.96
ANXA4	1.03901	5.20304	9.0927	6.01297e-18	5.36854e-17	29.9363
MMP14	1.18863	5.2539	9.08135	6.5488e-18	5.83417e-17	29.8522
UPK3A	2.12981	2.06495	9.06712	7.28708e-18	6.46365e-17	29.747
APOC1	-1.1978	11.2515	-9.04248	8.76637e-18	7.73282e-17	29.5649
SULT1C4	1.11173	1.50901	9.02112	1.02865e-17	9.01741e-17	29.4073
KRT19	2.17774	2.28684	9.00943	1.12261e-17	9.80129e-17	29.3212
SPC24	1.06487	3.23399	8.98086	1.38963e-17	1.20182e-16	29.111
PRAME	1.70857	1.21141	8.97611	1.43983e-17	1.2429e-16	29.076
COL5A2	1.13676	3.81477	8.97559	1.44536e-17	1.24738e-16	29.0722
FAM83D	1.09014	3.55729	8.96962	1.51117e-17	1.30203e-16	29.0284
FBLN1	1.49927	3.29095	8.94974	1.7524e-17	1.50353e-16	28.8825
SEL1L3	1.42933	3.0097	8.94434	1.82429e-17	1.56119e-16	28.8429
CES2	-1.33744	7.05334	-8.92834	2.05489e-17	1.74997e-16	28.7256
CFHR4	-1.76027	4.15885	-8.89238	2.68377e-17	2.264e-16	28.4626
MOGAT2	-1.69018	3.0175	-8.85596	3.51468e-17	2.92927e-16	28.197
IER3	1.36957	4.01498	8.84849	3.71437e-17	3.08589e-16	28.1426
PGAP4	1.13723	1.90562	8.84188	3.90037e-17	3.2375e-16	28.0944
PITX1	1.43009	1.51258	8.83008	4.25565e-17	3.51807e-16	28.0086
PCK1	-2.18837	6.5909	-8.82052	4.56652e-17	3.7649e-16	27.9392
BTG2	1.0806	4.70377	8.81859	4.6322e-17	3.81733e-16	27.9251
BEX4	1.13796	3.56419	8.81443	4.7763e-17	3.9299e-16	27.8949
PLEKHG6	1.03157	2.32035	8.77294	6.48315e-17	5.26235e-16	27.5941
LPCAT1	1.05854	3.791	8.76279	6.98553e-17	5.65013e-16	27.5206
BSPRY	1.2119	1.71632	8.75657	7.31212e-17	5.90519e-16	27.4756
E2F1	1.24003	3.93422	8.75494	7.40005e-17	5.97489e-16	27.4638
SLC2A6	1.11645	2.73115	8.74336	8.05681e-17	6.47809e-16	27.3801
MASP2	-1.67278	6.02841	-8.73982	8.26849e-17	6.64247e-16	27.3546
SLC6A6	1.09957	1.67256	8.73613	8.49548e-17	6.81587e-16	27.3279
ABCC4	1.04702	1.95184	8.73456	8.59418e-17	6.89205e-16	27.3165
EIF5A2	1.00767	1.75224	8.72931	8.93088e-17	7.15738e-16	27.2787
KDF1	1.06719	2.49292	8.67984	1.28262e-16	1.01594e-15	26.9223
APOA5	-1.78263	7.2219	-8.67734	1.30625e-16	1.03377e-15	26.9044
DMKN	1.35358	1.27705	8.67578	1.32123e-16	1.04517e-15	26.8931
MSI1	1.49262	1.89324	8.66814	1.397e-16	1.10297e-15	26.8383
RAB11FIP1	1.02458	1.92123	8.6677	1.40146e-16	1.10602e-15	26.8351
DKK1	1.95073	1.75273	8.6623	1.45778e-16	1.14873e-15	26.7963
ITGB1	1.03479	5.02175	8.66221	1.45882e-16	1.14906e-15	26.7956
SLC29A4	1.57988	2.40723	8.66152	1.46613e-16	1.15433e-15	26.7907
SEMA6A	1.12257	1.71835	8.65073	1.5861e-16	1.24584e-15	26.7133
LINC02041	1.16508	1.12915	8.64862	1.6107e-16	1.26354e-15	26.6981
IMPDH1	1.07617	3.04699	8.63552	1.77197e-16	1.38354e-15	26.6042
FGFR2	1.82833	3.38008	8.63445	1.78586e-16	1.39409e-15	26.5965
IL4I1	1.11871	1.88124	8.63242	1.81243e-16	1.41304e-15	26.582
IGF2	2.18736	1.56415	8.63141	1.82577e-16	1.42313e-15	26.5748
PYCR1	1.61803	2.83273	8.59951	2.30227e-16	1.77756e-15	26.3465
LIMD2	1.0169	2.83454	8.58783	2.50578e-16	1.92983e-15	26.2632
SLC6A13	-1.01599	1.98452	-8.58706	2.51983e-16	1.94024e-15	26.2577
ABCB4	-1.41908	4.71274	-8.58618	2.53604e-16	1.95231e-15	26.2514
FMO1	1.25936	1.31849	8.58492	2.55925e-16	1.96935e-15	26.2424
SLCO4C1	1.08406	1.08758	8.57637	2.72294e-16	2.08962e-15	26.1814
RBP4	-1.30491	12.6098	-8.54102	3.51695e-16	2.67879e-15	25.9296
HLTF	1.02381	2.40291	8.53486	3.6771e-16	2.79671e-15	25.8857
ACSM5	-1.62796	4.57988	-8.53296	3.72782e-16	2.83412e-15	25.8723
AP001783.1	-1.97004	2.67757	-8.52878	3.84217e-16	2.91743e-15	25.8425
SERPINI1	1.03521	2.76566	8.52522	3.94207e-16	2.99081e-15	25.8173
AC092535.5	1.12529	3.6094	8.51752	4.16754e-16	3.15404e-15	25.7625
CBX6	1.02548	2.78007	8.47759	5.55673e-16	4.15911e-15	25.4795
ENPP5	1.06866	1.04622	8.47564	5.63494e-16	4.21507e-15	25.4657
RTP3	-1.94706	5.3213	-8.41548	8.67719e-16	6.37386e-15	25.041
H19	2.56609	5.22358	8.40591	9.29232e-16	6.80393e-15	24.9737
AQP9	-2.09149	6.96087	-8.39677	9.92047e-16	7.23213e-15	24.9093
CYBA	1.3858	4.82971	8.38023	1.11646e-15	8.09894e-15	24.7931
HSD17B6	-1.73136	8.03744	-8.36748	1.22278e-15	8.85096e-15	24.7036
QSOX1	1.54326	3.818	8.36176	1.27368e-15	9.1976e-15	24.6635
PFKFB3	1.28841	3.18783	8.32971	1.60028e-15	1.14525e-14	24.439
HGD	-1.1839	7.994	-8.31935	1.72249e-15	1.22959e-14	24.3667
DCDC2	1.64846	2.93296	8.31546	1.77076e-15	1.26257e-14	24.3395
TMEM98	1.22045	4.21319	8.30219	1.94572e-15	1.38088e-14	24.2468
CTHRC1	1.44917	2.67657	8.29732	2.01416e-15	1.42753e-14	24.2128
BLVRA	1.02716	4.67295	8.2952	2.0447e-15	1.44861e-14	24.198
RDH16	-1.83282	5.64968	-8.27219	2.40683e-15	1.69524e-14	24.0377
NIBAN2	1.04709	4.73785	8.26269	2.57413e-15	1.80973e-14	23.9716
ALDH1L1	-1.71745	5.39293	-8.25928	2.63699e-15	1.85286e-14	23.9479
KLF5	1.29106	2.25483	8.24944	2.82685e-15	1.98171e-14	23.8795
LINGO1	1.08196	1.66353	8.24907	2.83439e-15	1.98662e-14	23.8769
ITPKA	1.18658	3.04406	8.24695	2.87714e-15	2.01504e-14	23.8622
SLC13A2	1.16532	1.34433	8.24493	2.91842e-15	2.04278e-14	23.8482
SLC16A3	1.04782	2.00821	8.23097	3.22076e-15	2.24712e-14	23.7513
PLPP2	1.63101	2.05829	8.23008	3.24102e-15	2.2604e-14	23.7451
SPINT2	1.28134	1.37705	8.22967	3.25044e-15	2.26654e-14	23.7423
ESRP1	1.36374	0.857732	8.2148	3.60971e-15	2.50754e-14	23.6392
PAQR5	1.17338	1.69033	8.20837	3.77689e-15	2.61667e-14	23.5947
EHF	1.4264	2.4544	8.17559	4.75624e-15	3.26141e-14	23.368
SLC22A1	-2.35635	5.69053	-8.16898	4.98226e-15	3.40939e-14	23.3224
CA9	1.90496	1.76791	8.16714	5.04721e-15	3.4519e-14	23.3097
KRT80	1.13533	1.06472	8.16062	5.28343e-15	3.60876e-14	23.2647
CCNE1	1.1374	2.20588	8.13912	6.14249e-15	4.17223e-14	23.1166
FOXJ1	1.1559	0.96383	8.08322	9.07783e-15	6.08276e-14	22.7328
DCXR-DT	-1.28285	2.99684	-8.07094	9.88875e-15	6.60924e-14	22.6487
AL590064.1	1.06484	1.87667	8.06862	1.00499e-14	6.71205e-14	22.6328
AR	-1.22952	3.50958	-8.06043	1.06392e-14	7.09146e-14	22.5768
PPM1H	1.00575	1.97387	8.04632	1.17362e-14	7.79575e-14	22.4804
ACADL	-1.09568	2.11308	-8.03047	1.31019e-14	8.64814e-14	22.3722
SLC38A1	1.23561	2.9486	8.01997	1.4092e-14	9.27501e-14	22.3007
ACSL4	1.79231	5.71248	8.01896	1.41913e-14	9.337e-14	22.2938
MFSD2A	-1.78889	3.12917	-8.01862	1.42242e-14	9.35696e-14	22.2915
RAP1GAP	1.19773	4.03119	8.00336	1.58109e-14	1.03506e-13	22.1876
AZGP1	-1.3685	8.95578	-8.00176	1.59874e-14	1.04625e-13	22.1767
BAMBI	1.35881	4.91036	7.97141	1.97202e-14	1.28094e-13	21.9706
MDK	1.47465	6.7782	7.96318	2.08724e-14	1.35339e-13	21.9148
LINC01018	-1.63347	2.74888	-7.95771	2.16758e-14	1.4035e-13	21.8777
OLFML3	1.11594	2.72553	7.9513	2.2655e-14	1.4638e-13	21.8343
RAB34	1.28714	3.28291	7.93446	2.54429e-14	1.63817e-13	21.7203
TRIM31	1.20455	2.25004	7.93311	2.5679e-14	1.65251e-13	21.7112
F9	-1.84346	5.84821	-7.91084	2.99287e-14	1.9139e-13	21.5608
ROBO1	1.24445	3.54134	7.8982	3.26431e-14	2.08132e-13	21.4755
SLC46A3	-1.30017	4.17504	-7.87525	3.82043e-14	2.41993e-13	21.3211
ADH1C	-2.25833	7.81445	-7.8606	4.22344e-14	2.66601e-13	21.2226
PLP2	1.21815	4.77663	7.85718	4.32331e-14	2.72624e-13	21.1996
POF1B	1.11873	1.1107	7.84697	4.63605e-14	2.91145e-13	21.1311
ALOX5	1.07299	1.99545	7.82691	5.31631e-14	3.31878e-13	20.9966
PTP4A3	1.13772	4.13711	7.81882	5.61771e-14	3.50039e-13	20.9425
MMP9	1.39867	2.79173	7.81857	5.62727e-14	3.50575e-13	20.9408
SULT1B1	-1.14753	2.18276	-7.79589	6.56679e-14	4.07447e-13	20.7892
VCAM1	1.29676	3.32684	7.78405	7.11731e-14	4.40044e-13	20.7102
S100A14	1.79296	4.17922	7.7613	8.30612e-14	5.1045e-13	20.5586
SCAMP5	1.01569	2.98294	7.75858	8.46065e-14	5.19598e-13	20.5405
SERPINE2	1.19216	2.38548	7.74921	9.01493e-14	5.52529e-13	20.4782
CXCR4	1.01034	4.67199	7.74288	9.41014e-14	5.75311e-13	20.4361
IGSF23	-1.3753	3.99252	-7.72871	1.03567e-13	6.31078e-13	20.342
PDX1	1.27498	1.2945	7.72758	1.04361e-13	6.35498e-13	20.3345
ABCB11	-1.48379	3.81506	-7.72474	1.06383e-13	6.47593e-13	20.3157
ANXA13	1.55288	3.14139	7.70882	1.18457e-13	7.18827e-13	20.2102
ANG	-1.14017	7.87342	-7.70186	1.24152e-13	7.52267e-13	20.1641
GLUD2	1.01813	3.02914	7.70003	1.257e-13	7.61519e-13	20.152
SAA1	-2.61746	8.51236	-7.69826	1.27209e-13	7.70031e-13	20.1403
FKBP10	1.22544	3.43167	7.69582	1.29321e-13	7.82295e-13	20.1241
CCL16	-1.72226	6.01937	-7.69372	1.31158e-13	7.92626e-13	20.1103
TGFB1	1.08319	4.4043	7.67715	1.46645e-13	8.82877e-13	20.0007
SRD5A2	-1.37521	2.48146	-7.6725	1.51302e-13	9.09424e-13	19.9701
ST14	1.3706	4.3871	7.6653	1.58809e-13	9.52831e-13	19.9225
BAIAP2L2	1.27494	3.25047	7.6564	1.686e-13	1.00943e-12	19.8638
SEC24C	1.00556	3.52253	7.64351	1.83842e-13	1.09728e-12	19.7789
SPATC1L	1.03892	2.45237	7.6328	1.97527e-13	1.17571e-12	19.7085
CFHR3	-1.73517	4.82456	-7.63112	1.99761e-13	1.18805e-12	19.6974
B3GNT3	1.51706	2.84647	7.62456	2.08743e-13	1.23926e-12	19.6543
CYP4F2	-1.52671	5.47189	-7.6169	2.19725e-13	1.30214e-12	19.604
SERPINC1	-1.81452	11.1003	-7.60409	2.39382e-13	1.4127e-12	19.5199
SLC28A1	-1.49918	3.8554	-7.58439	2.73044e-13	1.6026e-12	19.3909
MDFI	1.00136	1.55665	7.5824	2.76697e-13	1.62352e-12	19.3778
SULT1C2	1.203	2.03229	7.58092	2.79445e-13	1.63886e-12	19.3682
LGALS2	1.13571	2.64316	7.57064	2.99268e-13	1.75009e-12	19.3009
LINC01554	-2.04179	3.0204	-7.55758	3.26478e-13	1.90163e-12	19.2156
LRCOL1	-1.25951	1.99661	-7.55113	3.40784e-13	1.98307e-12	19.1735
GPC3	2.2509	7.58132	7.54176	3.62708e-13	2.10598e-12	19.1124
CA5A	-1.14556	3.82753	-7.53737	3.73452e-13	2.16562e-12	19.0837
CYP2A6	-2.73253	6.74456	-7.50264	4.70188e-13	2.70268e-12	18.8579
HAO1	-1.34375	7.40527	-7.4829	5.35811e-13	3.05881e-12	18.7298
SGPP2	1.10503	1.17366	7.47796	5.53582e-13	3.15585e-12	18.6978
CDS1	1.0625	1.51409	7.46105	6.18981e-13	3.51231e-12	18.5883
FABP4	-1.3732	3.21692	-7.45736	6.34195e-13	3.59531e-12	18.5645
FAM83A-AS1	-1.42405	1.46735	-7.43675	7.2644e-13	4.09611e-12	18.4314
TMC4	1.41703	2.2909	7.42517	7.83936e-13	4.40745e-12	18.3567
UBXN10	-1.10242	2.10771	-7.41415	8.42828e-13	4.72625e-12	18.2857
NPNT	1.15497	2.16472	7.40325	9.05318e-13	5.05736e-12	18.2156
CLDN4	1.76081	2.81429	7.39212	9.73872e-13	5.42793e-12	18.144
PFKFB1	-1.21162	3.68287	-7.3591	1.20872e-12	6.69418e-12	17.9323
CTH	-1.35407	5.11907	-7.35799	1.21755e-12	6.74001e-12	17.9252
HPX	-1.418	9.91038	-7.35771	1.21977e-12	6.7513e-12	17.9234
TMSB10	1.0454	10.8776	7.31166	1.64675e-12	9.01404e-12	17.6293
SLC1A2	-1.21289	2.16696	-7.28792	1.92123e-12	1.04449e-11	17.4783
SQLE	1.03061	5.4935	7.26655	2.2067e-12	1.19456e-11	17.3426
UNC5CL	1.01036	3.99469	7.2638	2.24634e-12	1.21458e-11	17.3251
EPS8L3	1.42548	2.9063	7.26151	2.27988e-12	1.23126e-11	17.3106
TC2N	1.02941	1.86118	7.25034	2.45066e-12	1.31845e-11	17.2399
SUSD4	1.37856	2.43852	7.24713	2.50208e-12	1.34474e-11	17.2195
GADD45G	-1.03064	6.36346	-7.24482	2.53972e-12	1.36417e-11	17.2049
BAAT	-1.12414	7.68522	-7.228	2.83087e-12	1.51545e-11	17.0986
AC026803.3	-1.03607	3.73153	-7.22651	2.85821e-12	1.52964e-11	17.0892
SCARA3	1.11146	3.27593	7.21915	2.99709e-12	1.60163e-11	17.0427
APOF	-1.6368	5.24884	-7.2117	3.14436e-12	1.6757e-11	16.9957
GPT2	-1.05562	5.70301	-7.16235	4.31735e-12	2.2757e-11	16.6853
GCNT3	1.00142	1.32925	7.15421	4.54831e-12	2.39332e-11	16.6343
ADH4	-2.22925	7.41154	-7.14706	4.76132e-12	2.50075e-11	16.5895
ISYNA1	1.11182	3.62286	7.14685	4.76764e-12	2.50371e-11	16.5882
MT1X	-1.49742	4.02826	-7.13558	5.12409e-12	2.6859e-11	16.5176
VNN2	1.31997	2.92557	7.13085	5.28098e-12	2.76419e-11	16.4881
ZFP36L2	1.02512	4.77253	7.12858	5.35812e-12	2.80297e-11	16.4739
GPD1	-1.25528	4.79052	-7.11158	5.97204e-12	3.11216e-11	16.3677
LINC01093	-1.07362	1.4974	-7.082	7.20949e-12	3.73002e-11	16.1834
ITGA3	1.00221	2.01874	7.07491	7.54128e-12	3.89454e-11	16.1393
RGS1	1.16379	3.01662	7.06815	7.8724e-12	4.05983e-11	16.0973
LOXL4	1.41635	3.3672	7.06348	8.10899e-12	4.17539e-11	16.0683
HJV	-1.46089	7.04053	-7.04723	8.98872e-12	4.60834e-11	15.9675
ICAM1	1.03386	4.70042	7.04392	9.17884e-12	4.70187e-11	15.947
RGS2	1.13613	3.82576	7.04023	9.39579e-12	4.80696e-11	15.9242
LTB	1.13089	3.5177	7.02201	1.05428e-11	5.36909e-11	15.8115
APOC3	-1.56342	12.6139	-7.01524	1.10033e-11	5.59274e-11	15.7697
H2AW	1.25839	1.80949	7.0102	1.13588e-11	5.76068e-11	15.7386
CD7	1.00684	2.52319	7.00492	1.17437e-11	5.94768e-11	15.706
TJP3	1.04275	3.04124	7.00393	1.18168e-11	5.98302e-11	15.6999
PNMA3	1.06111	1.2388	7.00028	1.20922e-11	6.11742e-11	15.6773
BEX3	1.29399	6.79685	6.99378	1.25979e-11	6.35925e-11	15.6373
CPS1	-1.96836	6.98343	-6.98284	1.3496e-11	6.79668e-11	15.5699
UGT2B10	-1.55779	6.53759	-6.96639	1.49659e-11	7.50197e-11	15.4688
AL353572.4	1.04614	2.16858	6.94698	1.6903e-11	8.42695e-11	15.3497
LGALS3BP	1.275	7.63721	6.93872	1.78013e-11	8.85554e-11	15.2991
AGXT2	-1.13734	4.01638	-6.92706	1.91487e-11	9.49496e-11	15.2277
OSGIN1	-1.05989	6.13122	-6.86985	2.73545e-11	1.33724e-10	14.879
ANXA10	-1.23184	3.53569	-6.85322	3.03314e-11	1.47608e-10	14.778
CYP3A4	-2.63342	5.87588	-6.8214	3.69388e-11	1.78368e-10	14.5854
MYRIP	-1.11995	2.95453	-6.79663	4.30457e-11	2.06404e-10	14.4359
RBP5	-1.04562	5.78285	-6.79601	4.32091e-11	2.07093e-10	14.4322
SAA2	-1.94474	4.21991	-6.79331	4.39349e-11	2.10407e-10	14.4159
SLC27A2	-1.073	6.42176	-6.78022	4.76253e-11	2.27133e-10	14.3371
GREM2	-1.34057	2.25209	-6.76472	5.2388e-11	2.4878e-10	14.2439
TPRG1-AS1	-1.0511	2.61125	-6.75687	5.49781e-11	2.60608e-10	14.1968
S100A11	1.05869	7.45459	6.75675	5.5017e-11	2.60725e-10	14.1961
CFHR2	-1.3042	7.65634	-6.74641	5.86196e-11	2.77047e-10	14.1341
SMIM32	1.27205	1.34493	6.74325	5.9768e-11	2.82329e-10	14.1152
TESC	1.48612	3.72478	6.73914	6.12926e-11	2.89308e-10	14.0906
CYP4F11	-1.02369	5.62024	-6.70219	7.6833e-11	3.59471e-10	13.8698
THRSP	-2.08328	4.08642	-6.69125	8.21373e-11	3.83506e-10	13.8046
CYP2C8	-1.67514	6.7879	-6.6588	1.00066e-10	4.6368e-10	13.6118
MMP12	1.01338	1.07055	6.64777	1.06993e-10	4.94219e-10	13.5465
CES1	-1.34265	10.0773	-6.64695	1.07526e-10	4.96491e-10	13.5416
LYZ	1.69146	6.43585	6.64576	1.08306e-10	4.99844e-10	13.5346
SFRP5	1.39005	1.26396	6.63212	1.17642e-10	5.41364e-10	13.4538
PFN2	1.02352	2.62092	6.61454	1.30839e-10	5.99238e-10	13.3501
MMP7	1.50304	2.15703	6.5791	1.62025e-10	7.36465e-10	13.1414
CXCL5	1.13552	0.961386	6.57246	1.68627e-10	7.65429e-10	13.1024
OGDHL	-1.17689	4.60676	-6.56898	1.72199e-10	7.80967e-10	13.0819
PMEPA1	1.04675	2.51349	6.53954	2.05477e-10	9.24471e-10	12.9095
ENPP2	1.01018	4.03766	6.52069	2.30025e-10	1.02974e-09	12.7994
ERICH5	1.56802	4.997	6.51655	2.35785e-10	1.0536e-09	12.7753
MAT1A	-1.04445	8.68254	-6.50012	2.60089e-10	1.15685e-09	12.6796
NECAB2	-1.21454	3.12876	-6.48859	2.78594e-10	1.23512e-09	12.6125
PROZ	-1.03855	4.21452	-6.47214	3.07252e-10	1.35677e-09	12.517
UGT2B15	-1.59505	7.27093	-6.45203	3.4622e-10	1.52279e-09	12.4006
CDO1	-1.18863	7.26914	-6.39084	4.97079e-10	2.15356e-09	12.048
LAD1	1.27724	4.46238	6.38293	5.20776e-10	2.24932e-09	12.0026
SLC34A2	1.10433	0.916066	6.36959	5.63266e-10	2.42543e-09	11.9261
HTRA3	1.00628	2.15728	6.36057	5.93896e-10	2.55372e-09	11.8745
CYP2C9	-1.48317	6.79939	-6.35062	6.29581e-10	2.69895e-09	11.8176
UGT2B7	-1.37813	7.20581	-6.34662	6.44496e-10	2.75934e-09	11.7948
TNNC1	1.01544	1.65976	6.33939	6.72358e-10	2.8716e-09	11.7536
AL360013.3	-1.05912	1.39497	-6.33665	6.83246e-10	2.91573e-09	11.7379
C1orf210	1.00193	3.16906	6.31543	7.73464e-10	3.28014e-09	11.6171
F2RL1	1.12871	3.1663	6.2785	9.59019e-10	4.02981e-09	11.4076
SLC15A1	1.04206	3.36777	6.25979	1.06903e-09	4.46704e-09	11.3018
DLK1	1.75184	1.32118	6.18385	1.65687e-09	6.79421e-09	10.8752
CYP1A2	-1.84292	2.83125	-6.17208	1.77268e-09	7.24807e-09	10.8094
THBS1	1.00178	4.12106	6.16476	1.84863e-09	7.5502e-09	10.7686
RPL39L	1.12891	3.26891	6.14433	2.0779e-09	8.43403e-09	10.6548
SULT2A1	-1.50519	8.38896	-6.12592	2.30815e-09	9.32738e-09	10.5526
OR2I1P	1.25441	5.44395	6.11945	2.39483e-09	9.6585e-09	10.5167
CYP4A22	-1.15837	4.88655	-6.09806	2.70491e-09	1.08518e-08	10.3982
MIR4664	1.08307	3.31509	6.09212	2.79769e-09	1.12082e-08	10.3654
OTC	-1.41101	6.26927	-6.08546	2.90548e-09	1.16235e-08	10.3287
RAB25	1.11493	0.864935	6.07581	3.06889e-09	1.22439e-08	10.2754
TSKU	-1.01313	6.57551	-6.05487	3.45483e-09	1.37092e-08	10.1602
COL5A1	1.00901	3.07177	6.03854	3.78847e-09	1.49813e-08	10.0706
FETUB	-1.44298	5.26048	-6.03751	3.81059e-09	1.50655e-08	10.0649
AGR2	1.38356	1.3559	5.99558	4.82384e-09	1.88944e-08	9.83571
C4BPA	-1.23296	9.39821	-5.98689	5.06466e-09	1.98102e-08	9.78836
BHMT	-1.52646	6.17914	-5.98674	5.06878e-09	1.98242e-08	9.78757
PON1	-1.30886	7.29302	-5.9667	5.6703e-09	2.20523e-08	9.67858
FNDC5	-1.36142	2.9765	-5.95276	6.12896e-09	2.3728e-08	9.603
AGXT	-1.25566	8.77692	-5.92284	7.23974e-09	2.78171e-08	9.44118
CYP2A7	-1.69496	2.90908	-5.90788	7.86639e-09	3.00989e-08	9.36055
TMPRSS3	1.00478	1.64872	5.89737	8.33823e-09	3.18445e-08	9.30397
NR1I3	-1.05898	4.48482	-5.89414	8.48878e-09	3.23993e-08	9.28659
FGA	-1.06882	12.1572	-5.878	9.28066e-09	3.53115e-08	9.19998
NXPH4	1.03419	1.78008	5.86092	1.0198e-08	3.86138e-08	9.10845
ALDOB	-1.4518	10.0736	-5.85612	1.04708e-08	3.96016e-08	9.08283
SLC13A5	-1.21777	4.95628	-5.84088	1.13869e-08	4.28809e-08	9.0014
SLC22A12	-1.12516	1.36931	-5.83978	1.1456e-08	4.31102e-08	8.99553
BACE2	1.03792	2.33197	5.81913	1.28299e-08	4.80638e-08	8.88559
CYP4A11	-1.21804	6.72387	-5.81896	1.28424e-08	4.81057e-08	8.88464
PODXL2	1.22878	2.13999	5.80746	1.36766e-08	5.10818e-08	8.82356
AFM	-1.24113	6.53708	-5.78731	1.52687e-08	5.67082e-08	8.71671
DAO	-1.01464	4.46599	-5.77799	1.60646e-08	5.94655e-08	8.66741
UGT1A4	-1.52218	4.01647	-5.75631	1.80759e-08	6.65618e-08	8.55297
COL1A1	1.23739	5.85844	5.75084	1.86211e-08	6.84665e-08	8.52415
CXCL1	1.31315	2.4118	5.75029	1.86765e-08	6.86427e-08	8.52126
SLC6A8	1.05269	2.83542	5.73224	2.05968e-08	7.54737e-08	8.42634
PI3	1.2284	2.11599	5.73083	2.07548e-08	7.60145e-08	8.41893
CPN2	-1.02795	7.09279	-5.72889	2.09738e-08	7.67937e-08	8.40875
POSTN	1.07745	2.38113	5.69697	2.49202e-08	9.04762e-08	8.24158
CXCL8	1.2368	2.92769	5.68879	2.6043e-08	9.4278e-08	8.19886
CYP1A1	-1.51525	2.60153	-5.65762	3.07884e-08	1.10676e-07	8.03661
COL1A2	1.07095	5.08179	5.63749	3.42912e-08	1.22595e-07	7.9322
KRT23	1.44498	2.72701	5.6233	3.69917e-08	1.31852e-07	7.85875
TFF2	1.02426	0.946691	5.58685	4.49082e-08	1.58516e-07	7.67091
SDS	-1.82461	6.22173	-5.55165	5.41081e-08	1.89242e-07	7.49045
S100A6	1.00623	6.89786	5.53222	5.99459e-08	2.08804e-07	7.39126
F12	-1.02783	7.75196	-5.51199	6.66733e-08	2.30901e-07	7.28832
MT1A	-1.24774	4.61064	-5.50662	6.85806e-08	2.37193e-07	7.26103
COL3A1	1.13638	5.85466	5.49009	7.47828e-08	2.57721e-07	7.17725
FGG	-1.01954	11.3961	-5.48836	7.54666e-08	2.59931e-07	7.16844
HLA-DQA2	1.03256	3.39363	5.36713	1.41528e-07	4.73475e-07	6.56045
MT2A	-1.048	9.01857	-5.31936	1.80765e-07	5.97982e-07	6.32406
CYP2B6	-1.13304	4.91038	-5.3101	1.89514e-07	6.2546e-07	6.27842
DPYS	-1.03868	6.56277	-5.26864	2.33951e-07	7.64897e-07	6.07505
GSTA1	-1.39681	9.0814	-5.23067	2.83414e-07	9.18763e-07	5.88997
GNMT	-1.2586	5.98133	-5.22331	2.94112e-07	9.52098e-07	5.85422
NPTX2	1.06896	1.50169	5.17064	3.82934e-07	1.22419e-06	5.59972
FMO3	-1.08794	7.15168	-5.16559	3.927e-07	1.25378e-06	5.57544
HAO2	-1.36401	4.28743	-5.15579	4.12358e-07	1.31345e-06	5.52835
PLG	-1.01679	8.17637	-5.13973	4.46625e-07	1.41732e-06	5.45141
SOAT2	1.05995	2.31929	5.13889	4.48489e-07	1.4225e-06	5.4474
PAGE4	-1.27523	1.50279	-5.06937	6.32224e-07	1.96902e-06	5.11664
UCHL1	1.00648	1.65624	4.98372	9.60079e-07	2.92996e-06	4.71461
LECT2	-1.14411	4.49623	-4.92894	1.25044e-06	3.76691e-06	4.46056
TTR	-1.14735	10.2321	-4.92102	1.29887e-06	3.9032e-06	4.42405
SPINK1	1.89112	6.47879	4.91354	1.34625e-06	4.03731e-06	4.38962
APCS	-1.11217	10.2351	-4.9024	1.41999e-06	4.24873e-06	4.33838
BEX1	1.12059	1.38652	4.82794	2.02264e-06	5.95152e-06	3.99871
SLC25A47	-1.45047	5.02403	-4.8226	2.07428e-06	6.09128e-06	3.97451
NTS	1.37499	1.59988	4.73835	3.07778e-06	8.87554e-06	3.59609
CFHR5	-1.26609	5.72398	-4.72272	3.30963e-06	9.50607e-06	3.52649
FAM3B	1.0821	2.29876	4.71718	3.39566e-06	9.74173e-06	3.50191
C9	-1.59834	5.44606	-4.68854	3.87634e-06	1.10602e-05	3.37509
AL136372.2	1.04212	1.86345	4.64644	4.70339e-06	1.33053e-05	3.18995
ALDH3A1	-1.38589	2.77138	-4.61218	5.49934e-06	1.54261e-05	3.04037
PRSS3	1.03161	2.13549	4.59181	6.03233e-06	1.68376e-05	2.95191
CDHR2	1.00079	2.52129	4.59121	6.04883e-06	1.68798e-05	2.9493
HRG	-1.34173	8.62122	-4.58685	6.16942e-06	1.72072e-05	2.93043
S100P	1.6223	4.77669	4.58419	6.24434e-06	1.74069e-05	2.91889
SMIM24	1.15435	2.49083	4.57991	6.36637e-06	1.77322e-05	2.90038
BPIFB2	1.08812	1.71839	4.56347	6.85699e-06	1.90352e-05	2.82942
ADH1A	-1.00858	7.67212	-4.55876	7.00437e-06	1.94179e-05	2.8091
AOX1	-1.03339	7.39464	-4.55065	7.26491e-06	2.00962e-05	2.7742
NNMT	-1.17848	7.13091	-4.48507	9.74158e-06	2.65039e-05	2.49408
CLDN2	-1.06294	4.18605	-4.20589	3.26635e-05	8.36677e-05	1.34245
SFN	1.01119	4.5163	3.947	9.47244e-05	0.000228325	0.334734
HGFAC	-1.12391	4.25847	-3.82859	0.000151323	0.000354918	-0.106593
GSTA2	-1.22493	6.16721	-3.81893	0.000157138	0.00036792	-0.142054
HSD17B13	-1.22348	4.31274	-3.73229	0.000219591	0.000503403	-0.456368
CYP2E1	-1.40606	6.78882	-3.729	0.000222364	0.000509311	-0.468143
CYP7A1	-1.04013	4.49845	-3.69865	0.000249625	0.000566863	-0.576567
GSTM1	-1.04463	2.21278	-3.65614	0.000293143	0.000657833	-0.727075
PGC	1.11589	2.06743	3.54384	0.00044488	0.000974342	-1.11683

## Sheet: Table S2
Table.S2 Functional annotation of DEGs between m6Acluster A and B. (GO analysis )
ONTOLOGY	ID	Description	GeneRatio	BgRatio	pvalue	p.adjust	qvalue	geneID	Count
BP	GO:0140014	mitotic nuclear division	68/826	325/18903	9.17817e-28	3.61221e-24	3.02011e-24	SMARCC1/SMARCD1/KIF20B/BUB1B/SPDL1/ACTL6A/MAPRE1/NCAPD2/KIF23/KIF18B/KIF15/NCAPH/KIF11/INCENP/SGO2/KNTC1/CENPF/KIF18A/TTK/CHEK1/FBXO5/ANLN/NUF2/BUB1/MYBL2/PLK1/KIFC1/NCAPG/DLGAP5/TRIP13/TPX2/MKI67/RACGAP1/NEK2/RAD21/TACC3/SMC3/CDCA8/KIF4A/KIF2C/AURKB/CCNB1/SPC25/CDCA5/NDC80/CDC6/CDCA2/KIF14/TPR/NCAPG2/PSRC1/ZWINT/UBE2C/SMC4/MAD2L1/SPHK1/CDC20/ESPL1/CDT1/BIRC5/CDC25C/SPAG5/AURKA/PTTG1/MISP/TGFA/SP…	68
BP	GO:0000070	mitotic sister chromatid segregation	54/826	204/18903	1.47588e-27	3.61221e-24	3.02011e-24	SMARCC1/SMARCD1/BUB1B/SPDL1/ACTL6A/MAPRE1/NCAPD2/KIF23/KIF18B/NCAPH/KIF11/INCENP/SGO2/KNTC1/CENPF/KIF18A/TTK/FBXO5/NUF2/BUB1/PLK1/KIFC1/NCAPG/DLGAP5/TRIP13/RACGAP1/NEK2/RAD21/TACC3/SMC3/CDCA8/KIF4A/KIF2C/AURKB/CCNB1/SPC25/CDCA5/NDC80/CDC6/KIF14/TPR/NCAPG2/PSRC1/ZWINT/UBE2C/SMC4/MAD2L1/CDC20/ESPL1/CDT1/BIRC5/SPAG5/PTTG1/SPC24	54
BP	GO:0007059	chromosome segregation	73/826	382/18903	3.92408e-27	6.40278e-24	5.35327e-24	SMARCC1/SMARCD1/BUB1B/SPDL1/ACTL6A/ECT2/MAPRE1/NCAPD2/KIF23/KIF18B/RCC2/MIS18A/FANCD2/NCAPH/KIF11/INCENP/SGO2/KNTC1/CENPF/KIF18A/TTK/TOP2A/FBXO5/NUF2/BUB1/PLK1/KIFC1/NCAPG/HJURP/DLGAP5/TRIP13/MKI67/RACGAP1/NEK2/RAD21/TACC3/SMC3/CDCA8/KIF4A/KIF2C/AURKB/SKA3/CCNB1/SPC25/CDCA5/NDC80/CDC6/CDCA2/KIF14/TPR/NCAPG2/CENPH/PSRC1/FEN1/CENPQ/ZWINT/UBE2C/SMC4/SKA1/MAD2L1/CDC20/CENPW/ESPL1/CDT1/BIRC5/SPAG5/PTT…	73
BP	GO:0000819	sister chromatid segregation	57/826	239/18903	1.72805e-26	2.1147e-23	1.76806e-23	SMARCC1/SMARCD1/BUB1B/SPDL1/ACTL6A/MAPRE1/NCAPD2/KIF23/KIF18B/NCAPH/KIF11/INCENP/SGO2/KNTC1/CENPF/KIF18A/TTK/TOP2A/FBXO5/NUF2/BUB1/PLK1/KIFC1/NCAPG/DLGAP5/TRIP13/RACGAP1/NEK2/RAD21/TACC3/SMC3/CDCA8/KIF4A/KIF2C/AURKB/CCNB1/SPC25/CDCA5/NDC80/CDC6/KIF14/TPR/NCAPG2/PSRC1/FEN1/ZWINT/UBE2C/SMC4/MAD2L1/CDC20/ESPL1/CDT1/BIRC5/SPAG5/PTTG1/RMI2/SPC24	57
BP	GO:0051983	regulation of chromosome segregation	42/826	132/18903	3.6732e-25	3.59606e-22	3.00661e-22	SMARCC1/SMARCD1/BUB1B/SPDL1/ACTL6A/RCC2/NCAPH/INCENP/KNTC1/CENPF/TTK/FBXO5/NUF2/BUB1/PLK1/NCAPG/DLGAP5/TRIP13/MKI67/RAD21/TACC3/CDCA8/KIF2C/AURKB/CCNB1/SPC25/NDC80/CDC6/CDCA2/TPR/NCAPG2/ZWINT/UBE2C/SMC4/MAD2L1/CDC20/ESPL1/CDT1/BIRC5/PTTG1/RMI2/SPC24	42
BP	GO:0098813	nuclear chromosome segregation	64/826	321/18903	5.91023e-25	4.82177e-22	4.0314e-22	SMARCC1/SMARCD1/BUB1B/SPDL1/ACTL6A/ECT2/MAPRE1/NCAPD2/KIF23/KIF18B/RCC2/FANCD2/NCAPH/KIF11/INCENP/SGO2/KNTC1/CENPF/KIF18A/TTK/TOP2A/FBXO5/NUF2/BUB1/PLK1/KIFC1/NCAPG/DLGAP5/TRIP13/RACGAP1/NEK2/RAD21/TACC3/SMC3/CDCA8/KIF4A/KIF2C/AURKB/CCNB1/SPC25/CDCA5/NDC80/CDC6/KIF14/TPR/NCAPG2/PSRC1/FEN1/CENPQ/ZWINT/UBE2C/SMC4/MAD2L1/CDC20/ESPL1/CDT1/BIRC5/SPAG5/PTTG1/P3H4/RMI2/SPC24/FAM83D/CCNE1	64
BP	GO:0000280	nuclear division	79/826	481/18903	8.69556e-25	6.08068e-22	5.08396e-22	SMARCC1/SMARCD1/KIF20B/BUB1B/SPDL1/ACTL6A/MAPRE1/NCAPD2/KIF23/KIF18B/FANCD2/KIF15/NCAPH/KIF11/INCENP/SGO2/KNTC1/CENPF/KIF18A/TTK/CHEK1/TOP2A/FBXO5/ANLN/NUF2/BUB1/MYBL2/PLK1/KIFC1/NCAPG/RAD51AP1/DLGAP5/TRIP13/TPX2/MKI67/CCNB2/RACGAP1/NEK2/RAD21/TACC3/SMC3/CDCA8/RAD51/KIF4A/KIF2C/AURKB/CCNB1/SPC25/CDCA5/NDC80/CDC6/ASPM/CDCA2/KIF14/PLCB1/TPR/NCAPG2/PSRC1/ZWINT/UBE2C/SMC4/MAD2L1/SPHK1/CDC20/ESPL1/CDT…	79
BP	GO:1905818	regulation of chromosome separation	37/826	111/18903	4.04909e-23	2.47754e-20	2.07143e-20	SMARCC1/SMARCD1/BUB1B/SPDL1/ACTL6A/NCAPH/INCENP/KNTC1/CENPF/TTK/FBXO5/NUF2/BUB1/PLK1/NCAPG/DLGAP5/TRIP13/RAD21/TACC3/CDCA8/AURKB/CCNB1/SPC25/NDC80/CDC6/TPR/NCAPG2/ZWINT/UBE2C/SMC4/MAD2L1/CDC20/ESPL1/CDT1/BIRC5/PTTG1/SPC24	37
BP	GO:0044772	mitotic cell cycle phase transition	73/826	473/18903	2.52765e-21	1.37476e-18	1.14942e-18	SMARCC1/SMARCD1/GTSE1/BUB1B/SPDL1/ACTL6A/RCC2/INCENP/KNTC1/CENPF/TTK/CHEK1/CASP2/CDK1/EZH2/FBXO5/STIL/RBL1/ANLN/NUF2/TOPBP1/BUB1/FOXM1/PLK1/DLGAP5/TRIP13/CCNB2/RAD21/TACC3/CDCA8/CDK4/CCNF/AURKB/CDK2/CDC25A/CCNB1/SPC25/CDCA5/MELK/NDC80/CDC6/KIF14/PLCB1/E2F3/TPR/CDKN3/ORC1/WEE1/ZWINT/CDC7/UBE2C/MAD2L1/DTL/CDC20/PRKDC/ESPL1/RRM2/CDT1/BIRC5/CDC25C/TFDP1/CCNA2/TRIM71/AURKA/IQGAP3/CDC25B/CKS2/SPC24/E2F…	73
BP	GO:0007088	regulation of mitotic nuclear division	36/826	118/18903	4.73481e-21	2.25201e-18	1.88287e-18	KIF20B/BUB1B/SPDL1/INCENP/KNTC1/CENPF/TTK/CHEK1/FBXO5/NUF2/BUB1/PLK1/DLGAP5/TRIP13/MKI67/NEK2/RAD21/CDCA8/AURKB/CCNB1/SPC25/NDC80/CDCA2/TPR/ZWINT/MAD2L1/SPHK1/CDC20/ESPL1/CDT1/BIRC5/CDC25C/AURKA/TGFA/SPC24/IGF2	36
BP	GO:0033046	negative regulation of sister chromatid segregation	25/826	51/18903	6.0664e-21	2.25201e-18	1.88287e-18	BUB1B/SPDL1/INCENP/KNTC1/CENPF/TTK/FBXO5/NUF2/BUB1/PLK1/TRIP13/RAD21/CDCA8/AURKB/CCNB1/SPC25/NDC80/TPR/ZWINT/MAD2L1/CDC20/CDT1/BIRC5/PTTG1/SPC24	25
BP	GO:0033048	negative regulation of mitotic sister chromatid segregation	25/826	51/18903	6.0664e-21	2.25201e-18	1.88287e-18	BUB1B/SPDL1/INCENP/KNTC1/CENPF/TTK/FBXO5/NUF2/BUB1/PLK1/TRIP13/RAD21/CDCA8/AURKB/CCNB1/SPC25/NDC80/TPR/ZWINT/MAD2L1/CDC20/CDT1/BIRC5/PTTG1/SPC24	25
BP	GO:2000816	negative regulation of mitotic sister chromatid separation	25/826	51/18903	6.0664e-21	2.25201e-18	1.88287e-18	BUB1B/SPDL1/INCENP/KNTC1/CENPF/TTK/FBXO5/NUF2/BUB1/PLK1/TRIP13/RAD21/CDCA8/AURKB/CCNB1/SPC25/NDC80/TPR/ZWINT/MAD2L1/CDC20/CDT1/BIRC5/PTTG1/SPC24	25
BP	GO:0010965	regulation of mitotic sister chromatid separation	33/826	98/18903	6.44089e-21	2.25201e-18	1.88287e-18	SMARCC1/SMARCD1/BUB1B/SPDL1/ACTL6A/INCENP/KNTC1/CENPF/TTK/FBXO5/NUF2/BUB1/PLK1/DLGAP5/TRIP13/RAD21/TACC3/CDCA8/AURKB/CCNB1/SPC25/NDC80/CDC6/TPR/ZWINT/UBE2C/MAD2L1/CDC20/ESPL1/CDT1/BIRC5/PTTG1/SPC24	33
BP	GO:0051304	chromosome separation	38/826	135/18903	8.99085e-21	2.93401e-18	2.45308e-18	SMARCC1/SMARCD1/BUB1B/SPDL1/ACTL6A/NCAPH/INCENP/KNTC1/CENPF/TTK/TOP2A/FBXO5/NUF2/BUB1/PLK1/NCAPG/DLGAP5/TRIP13/RAD21/TACC3/CDCA8/AURKB/CCNB1/SPC25/NDC80/CDC6/TPR/NCAPG2/ZWINT/UBE2C/SMC4/MAD2L1/CDC20/ESPL1/CDT1/BIRC5/PTTG1/SPC24	38
BP	GO:0033045	regulation of sister chromatid segregation	34/826	107/18903	1.37037e-20	4.19247e-18	3.50526e-18	SMARCC1/SMARCD1/BUB1B/SPDL1/ACTL6A/INCENP/KNTC1/CENPF/TTK/FBXO5/NUF2/BUB1/PLK1/DLGAP5/TRIP13/RAD21/TACC3/CDCA8/AURKB/CCNB1/SPC25/NDC80/CDC6/TPR/ZWINT/UBE2C/MAD2L1/CDC20/ESPL1/CDT1/BIRC5/PTTG1/RMI2/SPC24	34
BP	GO:1901987	regulation of cell cycle phase transition	70/826	453/18903	1.62781e-20	4.68714e-18	3.91885e-18	SMARCC1/SMARCD1/GTSE1/BUB1B/SPDL1/ACTL6A/RHNO1/RCC2/FANCD2/INCENP/KNTC1/CENPF/TTK/CHEK1/CASP2/CDK1/EZH2/FBXO5/STIL/RBL1/ANLN/NUF2/TOPBP1/BUB1/PLK1/DLGAP5/TRIP13/RAD21/CDCA8/CDK4/RAD51/AURKB/CDK2/CDC25A/CCNB1/SPC25/CDCA5/TIMELESS/NDC80/CDC6/KIF14/PLCB1/TPR/ORC1/WEE1/ZWINT/CDC7/UBE2C/MAD2L1/CDC45/DTL/CDC20/PRKDC/ESPL1/H2AX/RRM2/PBK/CDT1/BIRC5/CDC25C/WDR76/TFDP1/AURKA/DDX39B/CDC25B/SPC24/FAM83D/E2F1…	70
BP	GO:0051306	mitotic sister chromatid separation	33/826	101/18903	1.89006e-20	4.74303e-18	3.96557e-18	SMARCC1/SMARCD1/BUB1B/SPDL1/ACTL6A/INCENP/KNTC1/CENPF/TTK/FBXO5/NUF2/BUB1/PLK1/DLGAP5/TRIP13/RAD21/TACC3/CDCA8/AURKB/CCNB1/SPC25/NDC80/CDC6/TPR/ZWINT/UBE2C/MAD2L1/CDC20/ESPL1/CDT1/BIRC5/PTTG1/SPC24	33
BP	GO:0045841	negative regulation of mitotic metaphase/anaphase transition	24/826	48/18903	2.01942e-20	4.74303e-18	3.96557e-18	BUB1B/SPDL1/INCENP/KNTC1/CENPF/TTK/FBXO5/NUF2/BUB1/PLK1/TRIP13/RAD21/CDCA8/AURKB/CCNB1/SPC25/NDC80/TPR/ZWINT/MAD2L1/CDC20/CDT1/BIRC5/SPC24	24
BP	GO:0051985	negative regulation of chromosome segregation	25/826	53/18903	2.0348e-20	4.74303e-18	3.96557e-18	BUB1B/SPDL1/INCENP/KNTC1/CENPF/TTK/FBXO5/NUF2/BUB1/PLK1/TRIP13/RAD21/CDCA8/AURKB/CCNB1/SPC25/NDC80/TPR/ZWINT/MAD2L1/CDC20/CDT1/BIRC5/PTTG1/SPC24	25
BP	GO:1905819	negative regulation of chromosome separation	25/826	53/18903	2.0348e-20	4.74303e-18	3.96557e-18	BUB1B/SPDL1/INCENP/KNTC1/CENPF/TTK/FBXO5/NUF2/BUB1/PLK1/TRIP13/RAD21/CDCA8/AURKB/CCNB1/SPC25/NDC80/TPR/ZWINT/MAD2L1/CDC20/CDT1/BIRC5/PTTG1/SPC24	25
BP	GO:0007091	metaphase/anaphase transition of mitotic cell cycle	32/826	95/18903	2.50156e-20	5.56598e-18	4.65363e-18	SMARCC1/SMARCD1/BUB1B/SPDL1/ACTL6A/INCENP/KNTC1/CENPF/TTK/FBXO5/NUF2/BUB1/PLK1/DLGAP5/TRIP13/RAD21/TACC3/CDCA8/AURKB/CCNB1/SPC25/NDC80/CDC6/TPR/ZWINT/UBE2C/MAD2L1/CDC20/ESPL1/CDT1/BIRC5/SPC24	32
BP	GO:1902100	negative regulation of metaphase/anaphase transition of cell cycle	24/826	50/18903	7.00379e-20	1.49059e-17	1.24626e-17	BUB1B/SPDL1/INCENP/KNTC1/CENPF/TTK/FBXO5/NUF2/BUB1/PLK1/TRIP13/RAD21/CDCA8/AURKB/CCNB1/SPC25/NDC80/TPR/ZWINT/MAD2L1/CDC20/CDT1/BIRC5/SPC24	24
BP	GO:0044784	metaphase/anaphase transition of cell cycle	32/826	98/18903	7.33735e-20	1.49651e-17	1.25121e-17	SMARCC1/SMARCD1/BUB1B/SPDL1/ACTL6A/INCENP/KNTC1/CENPF/TTK/FBXO5/NUF2/BUB1/PLK1/DLGAP5/TRIP13/RAD21/TACC3/CDCA8/AURKB/CCNB1/SPC25/NDC80/CDC6/TPR/ZWINT/UBE2C/MAD2L1/CDC20/ESPL1/CDT1/BIRC5/SPC24	32
BP	GO:0090068	positive regulation of cell cycle process	51/826	260/18903	8.88736e-20	1.74014e-17	1.45491e-17	KIF20B/RHNO1/ECT2/KIF23/RCC2/NCAPH/INCENP/CDK1/EZH2/FBXO5/STIL/NCAPG/RAD51AP1/DLGAP5/RACGAP1/RAD21/CDCA8/CDK4/AURKB/CDC25A/CCNB1/CDCA5/NDC80/CDC6/KIF14/PLCB1/TPR/NCAPG2/FEN1/CDC7/UBE2C/SMC4/E2F8/MAD2L1/SPHK1/DTL/ESPL1/RRM2/PBK/CDT1/BIRC5/CDC25C/TFDP1/SPAG5/AURKA/DDX39B/CDC25B/TGFA/FAM83D/IGF2/CYP1A1	51
BP	GO:0030071	regulation of mitotic metaphase/anaphase transition	31/826	92/18903	9.71063e-20	1.76484e-17	1.47556e-17	SMARCC1/SMARCD1/BUB1B/SPDL1/ACTL6A/INCENP/KNTC1/CENPF/TTK/FBXO5/NUF2/BUB1/PLK1/DLGAP5/TRIP13/RAD21/CDCA8/AURKB/CCNB1/SPC25/NDC80/CDC6/TPR/ZWINT/UBE2C/MAD2L1/CDC20/ESPL1/CDT1/BIRC5/SPC24	31
BP	GO:1901990	regulation of mitotic cell cycle phase transition	60/826	354/18903	9.73457e-20	1.76484e-17	1.47556e-17	SMARCC1/SMARCD1/GTSE1/BUB1B/SPDL1/ACTL6A/RCC2/INCENP/KNTC1/CENPF/TTK/CHEK1/CASP2/CDK1/EZH2/FBXO5/STIL/RBL1/ANLN/NUF2/TOPBP1/BUB1/PLK1/DLGAP5/TRIP13/RAD21/CDCA8/CDK4/AURKB/CDK2/CDC25A/CCNB1/SPC25/CDCA5/NDC80/CDC6/KIF14/PLCB1/TPR/ORC1/WEE1/ZWINT/CDC7/UBE2C/MAD2L1/DTL/CDC20/PRKDC/ESPL1/RRM2/CDT1/BIRC5/CDC25C/TFDP1/AURKA/CDC25B/SPC24/E2F1/ZFP36L2/CYP1A1	60
BP	GO:0033047	regulation of mitotic sister chromatid segregation	25/826	56/18903	1.10749e-19	1.86937e-17	1.56295e-17	BUB1B/SPDL1/INCENP/KNTC1/CENPF/TTK/FBXO5/NUF2/BUB1/PLK1/TRIP13/RAD21/CDCA8/AURKB/CCNB1/SPC25/NDC80/TPR/ZWINT/MAD2L1/CDC20/CDT1/BIRC5/PTTG1/SPC24	25
BP	GO:0045839	negative regulation of mitotic nuclear division	25/826	56/18903	1.10749e-19	1.86937e-17	1.56295e-17	BUB1B/SPDL1/INCENP/KNTC1/CENPF/TTK/CHEK1/FBXO5/NUF2/BUB1/PLK1/TRIP13/RAD21/CDCA8/AURKB/CCNB1/SPC25/NDC80/TPR/ZWINT/MAD2L1/CDC20/CDT1/BIRC5/SPC24	25
BP	GO:0051783	regulation of nuclear division	38/826	145/18903	1.39088e-19	2.26945e-17	1.89745e-17	KIF20B/BUB1B/SPDL1/INCENP/KNTC1/CENPF/TTK/CHEK1/FBXO5/NUF2/BUB1/PLK1/RAD51AP1/DLGAP5/TRIP13/MKI67/NEK2/RAD21/CDCA8/AURKB/CCNB1/SPC25/NDC80/CDCA2/PLCB1/TPR/ZWINT/MAD2L1/SPHK1/CDC20/ESPL1/CDT1/BIRC5/CDC25C/AURKA/TGFA/SPC24/IGF2	38
BP	GO:1902099	regulation of metaphase/anaphase transition of cell cycle	31/826	95/18903	2.84684e-19	4.49525e-17	3.75841e-17	SMARCC1/SMARCD1/BUB1B/SPDL1/ACTL6A/INCENP/KNTC1/CENPF/TTK/FBXO5/NUF2/BUB1/PLK1/DLGAP5/TRIP13/RAD21/CDCA8/AURKB/CCNB1/SPC25/NDC80/CDC6/TPR/ZWINT/UBE2C/MAD2L1/CDC20/ESPL1/CDT1/BIRC5/SPC24	31
BP	GO:0000075	cell cycle checkpoint signaling	42/826	186/18903	7.14122e-19	1.09238e-16	9.13325e-17	GTSE1/BUB1B/SPDL1/RHNO1/FANCD2/INCENP/KNTC1/CENPF/TTK/CHEK1/CASP2/CDK1/NUF2/TOPBP1/BUB1/PLK1/TRIP13/CDCA8/RAD51/AURKB/CDK2/CCNB1/SPC25/TIMELESS/NDC80/CDC6/TPR/ORC1/ZWINT/MAD2L1/CDC45/DTL/CDC20/PRKDC/H2AX/PBK/CDT1/BIRC5/WDR76/DDX39B/SPC24/E2F1	42
BP	GO:0007094	mitotic spindle assembly checkpoint signaling	22/826	46/18903	2.73212e-18	3.82106e-16	3.19473e-16	BUB1B/SPDL1/INCENP/KNTC1/CENPF/TTK/NUF2/BUB1/PLK1/TRIP13/CDCA8/AURKB/CCNB1/SPC25/NDC80/TPR/ZWINT/MAD2L1/CDC20/CDT1/BIRC5/SPC24	22
BP	GO:0071173	spindle assembly checkpoint signaling	22/826	46/18903	2.73212e-18	3.82106e-16	3.19473e-16	BUB1B/SPDL1/INCENP/KNTC1/CENPF/TTK/NUF2/BUB1/PLK1/TRIP13/CDCA8/AURKB/CCNB1/SPC25/NDC80/TPR/ZWINT/MAD2L1/CDC20/CDT1/BIRC5/SPC24	22
BP	GO:0071174	mitotic spindle checkpoint signaling	22/826	46/18903	2.73212e-18	3.82106e-16	3.19473e-16	BUB1B/SPDL1/INCENP/KNTC1/CENPF/TTK/NUF2/BUB1/PLK1/TRIP13/CDCA8/AURKB/CCNB1/SPC25/NDC80/TPR/ZWINT/MAD2L1/CDC20/CDT1/BIRC5/SPC24	22
BP	GO:0051784	negative regulation of nuclear division	25/826	63/18903	3.62783e-18	4.93284e-16	4.12427e-16	BUB1B/SPDL1/INCENP/KNTC1/CENPF/TTK/CHEK1/FBXO5/NUF2/BUB1/PLK1/TRIP13/RAD21/CDCA8/AURKB/CCNB1/SPC25/NDC80/TPR/ZWINT/MAD2L1/CDC20/CDT1/BIRC5/SPC24	25
BP	GO:0033044	regulation of chromosome organization	48/826	252/18903	3.88399e-18	5.13842e-16	4.29615e-16	SMARCC1/SMARCD1/BUB1B/SPDL1/ACTL6A/NCAPD2/NCAPH/INCENP/DNMT1/KNTC1/CENPF/TTK/TOP2A/FBXO5/NUF2/BUB1/PLK1/NCAPG/DLGAP5/TRIP13/NEK2/RAD21/TACC3/PIF1/CDCA8/AURKB/CDK2/MCM2/CCNB1/SPC25/CDCA5/NDC80/CDC6/TPR/CCT5/FEN1/ZWINT/UBE2C/SMC4/SRC/MAD2L1/CDC20/ESPL1/CDT1/BIRC5/PTTG1/RMI2/SPC24	48
BP	GO:0031577	spindle checkpoint signaling	22/826	47/18903	4.92734e-18	6.34719e-16	5.30679e-16	BUB1B/SPDL1/INCENP/KNTC1/CENPF/TTK/NUF2/BUB1/PLK1/TRIP13/CDCA8/AURKB/CCNB1/SPC25/NDC80/TPR/ZWINT/MAD2L1/CDC20/CDT1/BIRC5/SPC24	22
BP	GO:2001251	negative regulation of chromosome organization	30/826	97/18903	5.98107e-18	7.50701e-16	6.2765e-16	BUB1B/SPDL1/INCENP/KNTC1/CENPF/TTK/TOP2A/FBXO5/NUF2/BUB1/PLK1/TRIP13/RAD21/PIF1/CDCA8/AURKB/MCM2/CCNB1/SPC25/NDC80/TPR/ZWINT/SRC/MAD2L1/CDC20/ESPL1/CDT1/BIRC5/PTTG1/SPC24	30
BP	GO:1902850	microtubule cytoskeleton organization involved in mitosis	38/826	163/18903	1.06639e-17	1.30499e-15	1.09108e-15	SPDL1/MAPRE1/KIF23/KIF15/KIF11/INCENP/TTK/STIL/NUF2/MYBL2/PLK1/KIFC1/DLGAP5/TPX2/RACGAP1/NEK2/TACC3/WDR62/SMC3/CDCA8/KIF4A/AURKB/CCNB1/SPC25/NDC80/SAPCD2/CENPA/TPR/CENPH/PSRC1/MAD2L1/CDC20/ESPL1/STMN1/BIRC5/AURKA/MISP/ITGB1	38
BP	GO:0009410	response to xenobiotic stimulus	63/826	432/18903	2.77378e-17	3.25558e-15	2.72194e-15	DNMT3A/CENPF/CDK1/NFATC2/CDK4/RAD51/MCM7/RAP2A/TYMS/SRC/BLMH/BAK1/GLYAT/ATP1A1/NCEH1/ACSM2B/SLC10A1/STAT1/FZD1/SMOX/HNF1B/TGFA/ENO2/NAT2/SULT1C4/CES2/E2F1/ABCC4/FMO1/CYBA/CA9/MDK/SULT1B1/CXCR4/PDX1/ABCB11/SRD5A2/CYP4F2/CYP2A6/SLC1A2/ITGA3/CPS1/CYP3A4/CYP2C8/UGT2B15/CYP2C9/CYP1A2/THBS1/SULT2A1/OTC/CYP2A7/SLC22A12/COL1A1/CYP1A1/CYP2B6/GSTA1/UCHL1/ALDH3A1/AOX1/NNMT/GSTA2/CYP2E1/GSTM1	63
BP	GO:0045787	positive regulation of cell cycle	57/826	362/18903	2.79335e-17	3.25558e-15	2.72194e-15	KIF20B/RHNO1/ECT2/KIF23/RCC2/NCAPH/INCENP/CHEK1/CDK1/EZH2/FBXO5/STIL/NCAPG/RAD51AP1/DLGAP5/RACGAP1/RAD21/CDCA8/CDK4/AURKB/CDC25A/CCNB1/CDCA5/NDC80/CDC6/KIF14/PLCB1/TPR/NCAPG2/PSRC1/FEN1/CDC7/UBE2C/SMC4/SRC/E2F8/MAD2L1/SPHK1/DTL/ESPL1/RRM2/PBK/CDT1/BIRC5/CDC25C/TFDP1/SPAG5/AURKA/DDX39B/CDC25B/CKS2/USP22/TGFA/FAM83D/FGFR2/IGF2/CYP1A1	57
BP	GO:0010948	negative regulation of cell cycle process	53/826	318/18903	3.07105e-17	3.496e-15	2.92295e-15	GTSE1/BUB1B/SPDL1/RHNO1/FANCD2/INCENP/KNTC1/CENPF/TTK/CHEK1/CASP2/CDK1/EZH2/FBXO5/RBL1/NUF2/TOPBP1/BUB1/PLK1/TRIP13/NEK2/RAD21/CDCA8/CCNF/RAD51/AURKB/CDK2/CCNB1/SPC25/TIMELESS/NDC80/CDC6/TPR/ORC1/WEE1/ZWINT/E2F8/MAD2L1/CDC45/DTL/CDC20/PRKDC/ESPL1/H2AX/PBK/CDT1/BIRC5/WDR76/DDX39B/PTTG1/SPC24/E2F1/ZFP36L2	53
BP	GO:1901988	negative regulation of cell cycle phase transition	48/826	272/18903	9.62931e-17	1.07126e-14	8.95664e-15	GTSE1/BUB1B/SPDL1/RHNO1/FANCD2/INCENP/KNTC1/CENPF/TTK/CHEK1/CASP2/CDK1/EZH2/FBXO5/RBL1/NUF2/TOPBP1/BUB1/PLK1/TRIP13/RAD21/CDCA8/RAD51/AURKB/CDK2/CCNB1/SPC25/TIMELESS/NDC80/CDC6/TPR/ORC1/WEE1/ZWINT/MAD2L1/CDC45/DTL/CDC20/PRKDC/H2AX/PBK/CDT1/BIRC5/WDR76/DDX39B/SPC24/E2F1/ZFP36L2	48
BP	GO:0007093	mitotic cell cycle checkpoint signaling	34/826	141/18903	1.87385e-16	2.03833e-14	1.70422e-14	GTSE1/BUB1B/SPDL1/FANCD2/INCENP/KNTC1/CENPF/TTK/CHEK1/CASP2/CDK1/NUF2/TOPBP1/BUB1/PLK1/TRIP13/CDCA8/AURKB/CDK2/CCNB1/SPC25/NDC80/CDC6/TPR/ORC1/ZWINT/MAD2L1/DTL/CDC20/PRKDC/PBK/CDT1/BIRC5/SPC24	34
BP	GO:0007051	spindle organization	39/826	195/18903	1.02581e-15	1.0916e-13	9.12665e-14	MAPRE1/KIF23/KIF15/KIF11/INCENP/TTK/FBXO5/STIL/NUF2/MYBL2/PLK1/KIFC1/DLGAP5/LZTS2/TPX2/CCNB2/RACGAP1/NEK2/TACC3/WDR62/SMC3/CDCA8/KIF4A/AURKB/CCNB1/SPC25/NDC80/ASPM/TPR/CENPH/PSRC1/CDC20/ESPL1/CHD3/STMN1/BIRC5/SPAG5/AURKA/MISP	39
BP	GO:1901991	negative regulation of mitotic cell cycle phase transition	38/826	194/18903	4.89775e-15	5.10096e-13	4.26483e-13	GTSE1/BUB1B/SPDL1/INCENP/KNTC1/CENPF/TTK/CHEK1/CASP2/CDK1/EZH2/FBXO5/RBL1/NUF2/TOPBP1/BUB1/PLK1/TRIP13/RAD21/CDCA8/AURKB/CDK2/CCNB1/SPC25/NDC80/CDC6/TPR/ORC1/WEE1/ZWINT/MAD2L1/DTL/CDC20/PRKDC/CDT1/BIRC5/SPC24/ZFP36L2	38
BP	GO:0007052	mitotic spindle organization	31/826	133/18903	1.10983e-14	1.1318e-12	9.46278e-13	KIF23/KIF15/KIF11/INCENP/TTK/STIL/NUF2/MYBL2/PLK1/KIFC1/DLGAP5/TPX2/RACGAP1/NEK2/TACC3/WDR62/SMC3/CDCA8/KIF4A/AURKB/CCNB1/SPC25/NDC80/TPR/CENPH/PSRC1/CDC20/STMN1/BIRC5/AURKA/MISP	31
BP	GO:0045786	negative regulation of cell cycle	56/826	405/18903	1.80107e-14	1.79924e-12	1.50431e-12	GTSE1/BUB1B/SPDL1/RHNO1/FANCD2/INCENP/KNTC1/CENPF/TTK/CHEK1/CASP2/CDK1/EZH2/FBXO5/RBL1/NUF2/TOPBP1/BUB1/PLK1/TRIP13/NEK2/RAD21/CDCA8/CCNF/RAD51/AURKB/CDK2/CCNB1/SPC25/TIMELESS/NDC80/CDC6/TPR/ORC1/WEE1/ZWINT/E2F8/MAD2L1/CDC45/DTL/CDC20/PRKDC/ESPL1/H2AX/PBK/CDT1/BIRC5/WDR76/GMNN/DDX39B/PTTG1/SPC24/BTG2/E2F1/TGFB1/ZFP36L2	56
BP	GO:0045930	negative regulation of mitotic cell cycle	41/826	246/18903	1.27845e-13	1.25161e-11	1.04645e-11	GTSE1/BUB1B/SPDL1/FANCD2/INCENP/KNTC1/CENPF/TTK/CHEK1/CASP2/CDK1/EZH2/FBXO5/RBL1/NUF2/TOPBP1/BUB1/PLK1/TRIP13/RAD21/CDCA8/AURKB/CDK2/CCNB1/SPC25/NDC80/CDC6/TPR/ORC1/WEE1/ZWINT/MAD2L1/DTL/CDC20/PRKDC/PBK/CDT1/BIRC5/SPC24/BTG2/ZFP36L2	41
BP	GO:0006805	xenobiotic metabolic process	28/826	118/18903	1.33714e-13	1.28339e-11	1.07302e-11	GLYAT/NCEH1/ACSM2B/SMOX/NAT2/SULT1C4/CES2/ABCC4/FMO1/SULT1B1/ABCB11/CYP4F2/CYP2A6/CYP3A4/CYP2C8/UGT2B15/CYP2C9/CYP1A2/SULT2A1/CYP2A7/CYP1A1/CYP2B6/GSTA1/ALDH3A1/AOX1/GSTA2/CYP2E1/GSTM1	28
BP	GO:0016053	organic acid biosynthetic process	48/826	328/18903	1.65913e-13	1.56181e-11	1.30581e-11	ABHD3/OSBPL3/PSPH/ACLY/SLC27A5/GLS/MTHFD1L/HACD2/ELOVL7/MID1IP1/ACSM2A/CYP8B1/PLOD2/ACSM2B/ACSS1/APOC1/APOA5/PYCR1/ACSM5/ACADL/SLC38A1/ALOX5/ABCB11/GLUD2/HAO1/CTH/BAAT/APOC3/CPS1/AGXT2/CYP3A4/SLC27A2/CYP4F11/CYP2C8/CES1/CDO1/CYP2C9/CYP1A2/CYP4A22/OTC/BHMT/AGXT/CYP4A11/CYP1A1/SDS/CYP2E1/CYP7A1/GSTM1	48
BP	GO:0046394	carboxylic acid biosynthetic process	47/826	326/18903	5.20565e-13	4.80786e-11	4.01977e-11	ABHD3/OSBPL3/PSPH/ACLY/SLC27A5/GLS/MTHFD1L/HACD2/ELOVL7/MID1IP1/ACSM2A/CYP8B1/PLOD2/ACSM2B/ACSS1/APOC1/APOA5/PYCR1/ACSM5/ACADL/SLC38A1/ALOX5/ABCB11/GLUD2/HAO1/CTH/BAAT/APOC3/CPS1/AGXT2/CYP3A4/SLC27A2/CYP4F11/CYP2C8/CES1/CYP2C9/CYP1A2/CYP4A22/OTC/BHMT/AGXT/CYP4A11/CYP1A1/SDS/CYP2E1/CYP7A1/GSTM1	47
BP	GO:0071466	cellular response to xenobiotic stimulus	34/826	183/18903	6.6847e-13	6.05956e-11	5.0663e-11	MCM7/RAP2A/GLYAT/NCEH1/ACSM2B/SLC10A1/SMOX/NAT2/SULT1C4/CES2/E2F1/ABCC4/FMO1/SULT1B1/CXCR4/ABCB11/CYP4F2/CYP2A6/CYP3A4/CYP2C8/UGT2B15/CYP2C9/CYP1A2/SULT2A1/CYP2A7/CYP1A1/CYP2B6/GSTA1/UCHL1/ALDH3A1/AOX1/GSTA2/CYP2E1/GSTM1	34
BP	GO:0008608	attachment of spindle microtubules to kinetochore	17/826	43/18903	9.49351e-13	8.44923e-11	7.06426e-11	ECT2/MAPRE1/RCC2/INCENP/NUF2/RACGAP1/NEK2/CDCA8/KIF2C/AURKB/CCNB1/SPC25/NDC80/CDT1/BIRC5/SPAG5/SPC24	17
BP	GO:0051225	spindle assembly	27/826	128/18903	7.2676e-12	6.35266e-10	5.31136e-10	MAPRE1/KIF23/KIF15/KIF11/INCENP/FBXO5/STIL/MYBL2/PLK1/KIFC1/LZTS2/TPX2/CCNB2/RACGAP1/NEK2/SMC3/CDCA8/KIF4A/AURKB/NDC80/ASPM/TPR/CDC20/BIRC5/SPAG5/AURKA/MISP	27
BP	GO:0051310	metaphase plate congression	20/826	71/18903	1.40468e-11	1.2063e-09	1.00856e-09	SPDL1/MAPRE1/INCENP/CENPF/KIF18A/NUF2/KIFC1/CDCA8/KIF2C/AURKB/CCNB1/CDCA5/NDC80/KIF14/PSRC1/CENPQ/CDT1/BIRC5/SPAG5/FAM83D	20
BP	GO:0006260	DNA replication	41/826	286/18903	1.95548e-11	1.65036e-09	1.37984e-09	ACTL6A/GINS1/WDHD1/POLD1/CHEK1/CDK1/FBXO5/MCM4/RFC4/TOPBP1/LIG1/NAP1L1/MCM3/MCM10/CHAF1B/HMGA1/PIF1/SMC3/MCM6/RAD51/CDK2/MCM2/TIMELESS/CDC6/MCM7/MCM5/FEN1/ORC1/CDC7/E2F8/TRAIP/CDC45/DTL/RRM2/CDT1/GMNN/CCNA2/RMI2/RECQL4/CCNE1/S100A11	41
BP	GO:0006270	DNA replication initiation	15/826	38/18903	2.15426e-11	1.78731e-09	1.49434e-09	MCM4/TOPBP1/MCM3/MCM10/MCM6/CDK2/MCM2/CDC6/MCM7/MCM5/ORC1/CDC45/CDT1/GMNN/CCNE1	15
BP	GO:0010639	negative regulation of organelle organization	46/826	366/18903	1.14138e-10	9.31178e-09	7.78543e-09	ARHGEF2/PRKCD/BUB1B/SPDL1/MAPRE1/INCENP/KNTC1/CENPF/TTK/CHEK1/TOP2A/FBXO5/NUF2/BUB1/PLK1/TRIP13/TPX2/RAD21/PIF1/CDCA8/CCNF/AURKB/MCM2/CCNB1/SPC25/NDC80/ADD3/CKAP2/TPR/ZWINT/SRC/MAD2L1/CDC20/BAK1/ESPL1/STMN1/CDT1/VIL1/BIRC5/MID1IP1/CARMIL1/PTTG1/CAPG/SPC24/TMSB10/PFN2	46
BP	GO:0051984	positive regulation of chromosome segregation	12/826	25/18903	1.37787e-10	1.10568e-08	9.24444e-09	RCC2/NCAPH/INCENP/NCAPG/CDCA8/AURKB/CCNB1/CDC6/NCAPG2/SMC4/CDT1/BIRC5	12
BP	GO:0006261	DNA-templated DNA replication	29/826	166/18903	1.56681e-10	1.23702e-08	1.03425e-08	GINS1/WDHD1/POLD1/FBXO5/MCM4/RFC4/TOPBP1/LIG1/MCM3/MCM10/HMGA1/MCM6/RAD51/CDK2/MCM2/TIMELESS/CDC6/MCM7/MCM5/FEN1/ORC1/CDC7/E2F8/TRAIP/CDC45/CDT1/GMNN/RECQL4/CCNE1	29
BP	GO:0050000	chromosome localization	21/826	89/18903	1.709e-10	1.32786e-08	1.11021e-08	SPDL1/MAPRE1/INCENP/CENPF/KIF18A/NUF2/KIFC1/DLGAP5/CDCA8/KIF2C/AURKB/CCNB1/CDCA5/NDC80/KIF14/PSRC1/CENPQ/CDT1/BIRC5/SPAG5/FAM83D	21
BP	GO:0044839	cell cycle G2/M phase transition	28/826	157/18903	1.97135e-10	1.50777e-08	1.26062e-08	RCC2/CENPF/CHEK1/CDK1/FBXO5/TOPBP1/FOXM1/PLK1/CCNB2/RAD21/CDK4/AURKB/CDK2/CDC25A/CCNB1/MELK/NDC80/CDC6/KIF14/PLCB1/ORC1/WEE1/CDC7/DTL/CDC25C/CCNA2/AURKA/CDC25B	28
BP	GO:1903046	meiotic cell cycle process	33/826	212/18903	2.06397e-10	1.55432e-08	1.29955e-08	BUB1B/NCAPD2/FANCD2/NCAPH/INCENP/SGO2/KIF18A/TTK/TOP2A/FBXO5/NUF2/BUB1/PLK1/RAD51AP1/TRIP13/CCNB2/RAD21/SMC3/RAD51/CDC25A/NDC80/ASPM/PLCB1/SMC4/CDC20/ESPL1/CDC25C/AURKA/PTTG1/CDC25B/P3H4/CKS2/CCNE1	33
BP	GO:0140694	non-membrane-bounded organelle assembly	47/826	386/18903	2.11521e-10	1.56878e-08	1.31163e-08	CNOT6/MAPRE1/KIF23/KIF15/KIF11/INCENP/KNTC1/CENPF/FBXO5/STIL/ANLN/MYBL2/PLK1/KIFC1/DLGAP5/LZTS2/TPX2/CCNB2/RACGAP1/PRRC2C/NEK2/WDR62/SMC3/CDCA8/KIF4A/AURKB/CDK2/NDC80/ASPM/CENPA/TPR/CENPH/SRC/CDC20/PRKDC/CENPW/GRB7/ASAP1/VIL1/BIRC5/SPAG5/AURKA/MISP/KRT19/ITGB1/CDS1/SQLE	47
BP	GO:0051303	establishment of chromosome localization	20/826	82/18903	2.45512e-10	1.7937e-08	1.49969e-08	SPDL1/MAPRE1/INCENP/CENPF/KIF18A/NUF2/KIFC1/CDCA8/KIF2C/AURKB/CCNB1/CDCA5/NDC80/KIF14/PSRC1/CENPQ/CDT1/BIRC5/SPAG5/FAM83D	20
BP	GO:0051321	meiotic cell cycle	39/826	285/18903	2.49396e-10	1.79528e-08	1.50101e-08	BUB1B/NCAPD2/FANCD2/NCAPH/INCENP/SGO2/KIF18A/TTK/TOP2A/FBXO5/XRCC2/NUF2/BUB1/PLK1/RAD51AP1/TRIP13/CCNB2/NEK2/RAD21/SMC3/SPIN1/RAD51/CDK2/CDC25A/NDC80/ASPM/EXO1/PLCB1/SMC4/CDC20/ESPL1/H2AX/CDC25C/AURKA/PTTG1/CDC25B/P3H4/CKS2/CCNE1	39
BP	GO:0006268	DNA unwinding involved in DNA replication	11/826	22/18903	4.71094e-10	3.34204e-08	2.79422e-08	GINS1/MCM4/MCM3/HMGA1/MCM6/RAD51/MCM2/MCM7/MCM5/CDC45/RECQL4	11
BP	GO:0000086	G2/M transition of mitotic cell cycle	26/826	142/18903	4.82708e-10	3.36271e-08	2.81151e-08	RCC2/CENPF/CHEK1/CDK1/FBXO5/TOPBP1/FOXM1/PLK1/RAD21/CDK4/AURKB/CDK2/CDC25A/CCNB1/MELK/CDC6/KIF14/PLCB1/ORC1/WEE1/CDC7/DTL/CDC25C/CCNA2/AURKA/CDC25B	26
BP	GO:1901989	positive regulation of cell cycle phase transition	24/826	122/18903	4.87748e-10	3.36271e-08	2.81151e-08	RCC2/CDK1/EZH2/FBXO5/STIL/DLGAP5/CDK4/CDC25A/CCNB1/CDCA5/CDC6/PLCB1/CDC7/UBE2C/DTL/ESPL1/RRM2/CDT1/CDC25C/TFDP1/DDX39B/CDC25B/FAM83D/CYP1A1	24
BP	GO:0051988	regulation of attachment of spindle microtubules to kinetochore	10/826	18/18903	7.65266e-10	5.20275e-08	4.34993e-08	ECT2/RCC2/INCENP/RACGAP1/NEK2/CDCA8/AURKB/CCNB1/BIRC5/SPAG5	10
BP	GO:0006066	alcohol metabolic process	44/826	367/18903	1.31511e-09	8.81848e-08	7.37299e-08	LBR/ACLY/SYNJ2/PLCB1/SPHK1/ALDH3B1/G6PD/ACSS1/ADH1B/SEC14L2/APOC1/SULT1C4/MOGAT2/PCK1/APOA5/RBP4/HSD17B6/RDH16/ITPKA/PLPP2/ACADL/ADH1C/SULT1B1/HAO1/SGPP2/SQLE/APOF/ADH4/ISYNA1/GPD1/CYP3A4/CYP2C8/CES1/CYP2C9/CYP1A2/SULT2A1/TSKU/PON1/UGT1A4/CYP1A1/SOAT2/TTR/ADH1A/CYP7A1	44
BP	GO:0010389	regulation of G2/M transition of mitotic cell cycle	21/826	99/18903	1.39873e-09	9.14402e-08	7.64517e-08	RCC2/CENPF/CHEK1/CDK1/FBXO5/TOPBP1/PLK1/RAD21/CDK4/AURKB/CDK2/CDC25A/CCNB1/CDC6/KIF14/ORC1/CDC7/DTL/CDC25C/AURKA/CDC25B	21
BP	GO:0044786	cell cycle DNA replication	14/826	42/18903	1.40102e-09	9.14402e-08	7.64517e-08	GINS1/FBXO5/MCM4/LIG1/MCM3/MCM6/RAD51/MCM2/FEN1/CDC7/E2F8/CDC45/CDT1/GMNN	14
BP	GO:0019373	epoxygenase P450 pathway	10/826	19/18903	1.55228e-09	9.99791e-08	8.35909e-08	CYP4F2/CYP2A6/CYP2C8/CYP2C9/CYP1A2/CYP2A7/CYP4A11/CYP1A1/CYP2B6/CYP2E1	10
BP	GO:0140013	meiotic nuclear division	30/826	194/18903	1.6112e-09	1.02426e-07	8.56368e-08	BUB1B/FANCD2/NCAPH/INCENP/SGO2/KIF18A/TTK/TOP2A/FBXO5/NUF2/BUB1/PLK1/RAD51AP1/TRIP13/CCNB2/RAD21/SMC3/RAD51/NDC80/ASPM/PLCB1/SMC4/CDC20/ESPL1/AURKA/PTTG1/CDC25B/P3H4/CKS2/CCNE1	30
BP	GO:0007080	mitotic metaphase plate congression	16/826	57/18903	1.64851e-09	1.03455e-07	8.64968e-08	SPDL1/MAPRE1/INCENP/KIF18A/NUF2/KIFC1/CDCA8/KIF2C/AURKB/CCNB1/CDCA5/NDC80/KIF14/PSRC1/CDT1/BIRC5	16
BP	GO:1901992	positive regulation of mitotic cell cycle phase transition	21/826	100/18903	1.69877e-09	1.0526e-07	8.80058e-08	RCC2/CDK1/FBXO5/STIL/DLGAP5/CDK4/CDC25A/CCNB1/CDCA5/CDC6/PLCB1/CDC7/UBE2C/DTL/ESPL1/RRM2/CDT1/CDC25C/TFDP1/CDC25B/CYP1A1	21
BP	GO:0044282	small molecule catabolic process	45/826	385/18903	1.91978e-09	1.17467e-07	9.82119e-08	ABHD3/HPD/SYNJ2/GLS/BLMH/PKM/DCXR/LDHD/FUT4/ALDH3B1/TAT/RIDA/ENO2/GPT/SULT1C4/PCK1/IL4I1/HSD17B6/HGD/ALDH1L1/ACADL/MFSD2A/SULT1B1/ABCB11/GLUD2/CYP4F2/HAO1/GPT2/ADH4/AGXT2/CYP3A4/SLC27A2/CYP4F11/MAT1A/CDO1/SULT2A1/OTC/PON1/AGXT/ALDOB/CYP4A11/DAO/CYP1A1/SDS/CYP7A1	45
BP	GO:0090307	mitotic spindle assembly	18/826	74/18903	2.03121e-09	1.2275e-07	1.02629e-07	KIF23/KIF15/KIF11/INCENP/MYBL2/PLK1/KIFC1/TPX2/RACGAP1/NEK2/SMC3/CDCA8/KIF4A/AURKB/TPR/CDC20/BIRC5/MISP	18
BP	GO:0030174	regulation of DNA-templated DNA replication initiation	9/826	15/18903	2.19757e-09	1.31184e-07	1.09681e-07	MCM4/MCM3/MCM6/CDK2/MCM2/MCM7/MCM5/CDT1/GMNN	9
BP	GO:0000727	double-strand break repair via break-induced replication	8/826	12/18903	5.44445e-09	3.21092e-07	2.68459e-07	MCM4/MCM3/MCM6/MCM2/MCM7/MCM5/CDC7/CDC45	8
BP	GO:1901605	alpha-amino acid metabolic process	30/826	205/18903	6.09375e-09	3.55106e-07	2.96898e-07	HPD/PSPH/GLS/BLMH/GLYAT/TTC36/PLOD2/TAT/RIDA/GLYATL1/GPT/IL4I1/PYCR1/HGD/SLC38A1/GLUD2/HAO1/CTH/BAAT/GPT2/CPS1/AGXT2/MAT1A/CDO1/OTC/BHMT/AGXT/DAO/SDS/GNMT	30
BP	GO:0006631	fatty acid metabolic process	45/826	400/18903	6.36732e-09	3.66682e-07	3.06577e-07	ABHD3/ACLY/SLC27A5/HACD2/SOX9/DAGLA/ELOVL7/MID1IP1/ACSM2A/ACSM2B/ACSS1/APOC1/CES2/PCK1/APOA5/FMO1/ACSM5/ACADL/ACSL4/MFSD2A/ALOX5/ABCB11/CYP4F2/CYP2A6/HAO1/BAAT/ADH4/APOC3/CYP3A4/SLC27A2/CYP4F11/CYP2C8/CES1/CYP2C9/CYP1A2/CYP4A22/CYP2A7/CYP4A11/CYP1A1/CYP2B6/GSTA1/HAO2/CYP2E1/CYP7A1/GSTM1	45
BP	GO:0120254	olefinic compound metabolic process	26/826	160/18903	6.80398e-09	3.87273e-07	3.23793e-07	DAGLA/ADH1B/AFP/RBP4/HSD17B6/RDH16/ADH1C/ALOX5/SRD5A2/CYP4F2/CYP2A6/ADH4/CYP3A4/CYP4F11/CYP2C8/CYP2C9/CYP1A2/CYP4A22/CYP2A7/CYP4A11/CYP1A1/CYP2B6/GSTA1/TTR/ADH1A/CYP2E1	26
BP	GO:1905820	positive regulation of chromosome separation	11/826	27/18903	7.1209e-09	4.00653e-07	3.3498e-07	NCAPH/INCENP/NCAPG/DLGAP5/CDCA8/AURKB/NCAPG2/SMC4/ESPL1/CDT1/BIRC5	11
BP	GO:0045931	positive regulation of mitotic cell cycle	23/826	129/18903	8.21392e-09	4.56899e-07	3.82006e-07	RCC2/CDK1/FBXO5/STIL/DLGAP5/CDK4/CDC25A/CCNB1/CDCA5/CDC6/PLCB1/CDC7/UBE2C/SPHK1/DTL/ESPL1/RRM2/CDT1/CDC25C/TFDP1/CDC25B/USP22/CYP1A1	23
BP	GO:0008202	steroid metabolic process	39/826	323/18903	9.41902e-09	5.18046e-07	4.3313e-07	LBR/OSBPL3/ACLY/SLC27A5/ATP1A1/CYP8B1/HSD11B1/G6PD/AFP/SEC14L2/APOC1/APOA5/HSD17B6/RDH16/ACADL/ABCB11/SRD5A2/CYP2A6/SQLE/BAAT/APOF/UGT2B10/CYP3A4/SLC27A2/CYP2C8/CES1/UGT2B15/CYP2C9/UGT2B7/CYP1A2/SULT2A1/TSKU/PON1/UGT1A4/CYP1A1/CYP2B6/SOAT2/CYP2E1/CYP7A1	39
BP	GO:1902749	regulation of cell cycle G2/M phase transition	21/826	110/18903	1.03601e-08	5.63474e-07	4.71112e-07	RCC2/CENPF/CHEK1/CDK1/FBXO5/TOPBP1/PLK1/RAD21/CDK4/AURKB/CDK2/CDC25A/CCNB1/CDC6/KIF14/ORC1/CDC7/DTL/CDC25C/AURKA/CDC25B	21
BP	GO:0016331	morphogenesis of embryonic epithelium	25/826	153/18903	1.18067e-08	6.35095e-07	5.30993e-07	KIF20B/STIL/IFT52/SEMA4C/SALL4/MIB1/SOX4/MTHFD1L/SOX9/TRIM71/SPINT1/TEAD2/PTK7/IFT57/FZD1/HIF1A/HNF1B/KDF1/FGFR2/CTHRC1/SPINT2/AR/PDX1/TGFB1/ST14	25
BP	GO:0001676	long-chain fatty acid metabolic process	21/826	111/18903	1.22599e-08	6.52309e-07	5.45385e-07	SLC27A5/DAGLA/ACADL/ACSL4/ALOX5/CYP4F2/CYP2A6/CYP3A4/SLC27A2/CYP4F11/CYP2C8/CYP2C9/CYP1A2/CYP4A22/CYP2A7/CYP4A11/CYP1A1/CYP2B6/GSTA1/CYP2E1/GSTM1	21
BP	GO:0090329	regulation of DNA-templated DNA replication	15/826	57/18903	1.41164e-08	7.43007e-07	6.21217e-07	GINS1/FBXO5/MCM4/RFC4/MCM3/MCM6/CDK2/MCM2/TIMELESS/MCM7/MCM5/CDC7/E2F8/CDT1/GMNN	15
BP	GO:0051383	kinetochore organization	10/826	23/18903	1.63868e-08	8.53333e-07	7.13458e-07	KNTC1/CENPF/NUF2/DLGAP5/NDC80/CENPA/CENPH/SMC4/CENPW/CDT1	10
BP	GO:0034501	protein localization to kinetochore	9/826	18/18903	1.89571e-08	9.66616e-07	8.08172e-07	SPDL1/RCC2/KNTC1/TTK/CDK1/AURKB/NDC80/CENPQ/CDT1	9
BP	GO:1903083	protein localization to condensed chromosome	9/826	18/18903	1.89571e-08	9.66616e-07	8.08172e-07	SPDL1/RCC2/KNTC1/TTK/CDK1/AURKB/NDC80/CENPQ/CDT1	9
BP	GO:0000281	mitotic cytokinesis	18/826	85/18903	2.14426e-08	1.08208e-06	9.04708e-07	KIF20B/ECT2/KIF23/INCENP/CEP55/ANLN/KIF20A/PLK1/LZTS2/RACGAP1/CDCA8/KIF4A/AURKB/CKAP2/CENPA/ESPL1/STMN1/BIRC5	18
BP	GO:0072330	monocarboxylic acid biosynthetic process	30/826	218/18903	2.58022e-08	1.2846e-06	1.07403e-06	ABHD3/OSBPL3/ACLY/SLC27A5/HACD2/ELOVL7/MID1IP1/ACSM2A/CYP8B1/ACSM2B/ACSS1/APOC1/APOA5/ACSM5/ACADL/ALOX5/ABCB11/BAAT/APOC3/CYP3A4/SLC27A2/CYP2C8/CES1/CYP2C9/CYP1A2/CYP1A1/SDS/CYP2E1/CYP7A1/GSTM1	30
BP	GO:0046395	carboxylic acid catabolic process	32/826	243/18903	2.59806e-08	1.2846e-06	1.07403e-06	ABHD3/HPD/GLS/BLMH/DCXR/LDHD/TAT/RIDA/GPT/PCK1/IL4I1/HGD/ALDH1L1/ACADL/MFSD2A/ABCB11/GLUD2/CYP4F2/HAO1/GPT2/AGXT2/SLC27A2/CYP4F11/MAT1A/CDO1/SULT2A1/OTC/PON1/AGXT/CYP4A11/DAO/SDS	32
BP	GO:0051231	spindle elongation	8/826	14/18903	3.05416e-08	1.4657e-06	1.22544e-06	KIF23/KIF11/INCENP/RACGAP1/CDCA8/KIF4A/AURKB/BIRC5	8
BP	GO:0051255	spindle midzone assembly	8/826	14/18903	3.05416e-08	1.4657e-06	1.22544e-06	KIF23/INCENP/LZTS2/RACGAP1/CDCA8/KIF4A/AURKB/BIRC5	8
BP	GO:1902969	mitotic DNA replication	8/826	14/18903	3.05416e-08	1.4657e-06	1.22544e-06	GINS1/MCM4/LIG1/MCM3/MCM6/RAD51/MCM2/CDC45	8
BP	GO:0001701	in utero embryonic development	43/826	393/18903	3.137e-08	1.49084e-06	1.24647e-06	ACTL6A/GINS1/CHEK1/XRCC2/STIL/SKIL/CCNB2/NEK2/TTLL4/BCOR/CCNB1/SALL4/PSPH/MIB1/NCAPG2/ANKS6/FLVCR1/E2F8/ZMIZ1/ATP11A/ASF1B/DBN1/RRM2/SPINT1/CMTM3/HIF1A/C6/HNF1B/ELF3/ARNT2/KRT19/ITGB1/FGFR2/IGF2/SPINT2/AR/FKBP10/ST14/SEC24C/MDFI/SLC34A2/COL3A1/PLG	43
BP	GO:0097267	omega-hydroxylase P450 pathway	7/826	10/18903	3.17246e-08	1.49319e-06	1.24843e-06	CYP4F2/CYP4F11/CYP2C8/CYP2C9/CYP1A2/CYP4A11/CYP1A1	7
BP	GO:0016054	organic acid catabolic process	32/826	247/18903	3.84532e-08	1.79265e-06	1.49881e-06	ABHD3/HPD/GLS/BLMH/DCXR/LDHD/TAT/RIDA/GPT/PCK1/IL4I1/HGD/ALDH1L1/ACADL/MFSD2A/ABCB11/GLUD2/CYP4F2/HAO1/GPT2/AGXT2/SLC27A2/CYP4F11/MAT1A/CDO1/SULT2A1/OTC/PON1/AGXT/CYP4A11/DAO/SDS	32
BP	GO:0031570	DNA integrity checkpoint signaling	22/826	129/18903	3.99828e-08	1.84638e-06	1.54372e-06	GTSE1/RHNO1/FANCD2/CHEK1/CASP2/CDK1/TOPBP1/PLK1/RAD51/CDK2/TIMELESS/CDC6/ORC1/CDC45/DTL/PRKDC/H2AX/PBK/CDT1/WDR76/DDX39B/E2F1	22
BP	GO:0033260	nuclear DNA replication	12/826	38/18903	4.24159e-08	1.94043e-06	1.62236e-06	GINS1/MCM4/LIG1/MCM3/MCM6/RAD51/MCM2/FEN1/CDC7/CDC45/CDT1/GMNN	12
BP	GO:0051302	regulation of cell division	27/826	190/18903	6.51313e-08	2.95201e-06	2.46813e-06	YEATS2/KIF20B/ECT2/KIF23/KIF18B/INCENP/RBL1/KIF20A/PLK1/RACGAP1/CDCA8/AURKB/CDC6/ASPM/KIF14/E2F8/BIRC5/AURKA/CDC25B/VEGFB/TGFA/KDF1/FGFR2/IGF2/MDK/TGFB1/SFN	27
BP	GO:0051256	mitotic spindle midzone assembly	7/826	11/18903	8.39397e-08	3.76958e-06	3.15169e-06	KIF23/INCENP/RACGAP1/CDCA8/KIF4A/AURKB/BIRC5	7
BP	GO:1901976	regulation of cell cycle checkpoint	13/826	48/18903	8.99014e-08	4.00061e-06	3.34485e-06	INCENP/CDCA8/RAD51/AURKB/CCNB1/NDC80/TPR/MAD2L1/PBK/CDT1/BIRC5/WDR76/DDX39B	13
BP	GO:0006067	ethanol metabolic process	9/826	21/18903	1.01784e-07	4.33247e-06	3.62231e-06	ALDH3B1/ACSS1/ADH1B/SULT1C4/ADH1C/SULT1B1/ADH4/SULT2A1/ADH1A	9
BP	GO:0051315	attachment of mitotic spindle microtubules to kinetochore	9/826	21/18903	1.01784e-07	4.33247e-06	3.62231e-06	MAPRE1/INCENP/NUF2/CDCA8/KIF2C/AURKB/NDC80/CDT1/BIRC5	9
BP	GO:0090231	regulation of spindle checkpoint	9/826	21/18903	1.01784e-07	4.33247e-06	3.62231e-06	INCENP/CDCA8/AURKB/CCNB1/NDC80/TPR/MAD2L1/CDT1/BIRC5	9
BP	GO:0090266	regulation of mitotic cell cycle spindle assembly checkpoint	9/826	21/18903	1.01784e-07	4.33247e-06	3.62231e-06	INCENP/CDCA8/AURKB/CCNB1/NDC80/TPR/MAD2L1/CDT1/BIRC5	9
BP	GO:1903504	regulation of mitotic spindle checkpoint	9/826	21/18903	1.01784e-07	4.33247e-06	3.62231e-06	INCENP/CDCA8/AURKB/CCNB1/NDC80/TPR/MAD2L1/CDT1/BIRC5	9
BP	GO:0019369	arachidonic acid metabolic process	14/826	58/18903	1.40128e-07	5.86547e-06	4.90403e-06	DAGLA/ALOX5/CYP4F2/CYP2A6/CYP4F11/CYP2C8/CYP2C9/CYP1A2/CYP4A22/CYP2A7/CYP4A11/CYP1A1/CYP2B6/CYP2E1	14
BP	GO:0001838	embryonic epithelial tube formation	21/826	127/18903	1.40196e-07	5.86547e-06	4.90403e-06	KIF20B/STIL/IFT52/SEMA4C/SALL4/MIB1/SOX4/MTHFD1L/SOX9/TRIM71/SPINT1/TEAD2/PTK7/IFT57/FZD1/HIF1A/HNF1B/CTHRC1/SPINT2/TGFB1/ST14	21
BP	GO:0001841	neural tube formation	19/826	106/18903	1.48267e-07	6.15056e-06	5.14238e-06	KIF20B/STIL/IFT52/SEMA4C/SALL4/MIB1/SOX4/MTHFD1L/TRIM71/SPINT1/TEAD2/PTK7/IFT57/FZD1/HIF1A/CTHRC1/SPINT2/TGFB1/ST14	19
BP	GO:0010971	positive regulation of G2/M transition of mitotic cell cycle	10/826	28/18903	1.53995e-07	6.33452e-06	5.29619e-06	RCC2/CDK1/FBXO5/CDK4/CDC25A/CCNB1/CDC7/DTL/CDC25C/CDC25B	10
BP	GO:0072175	epithelial tube formation	22/826	139/18903	1.57904e-07	6.44116e-06	5.38535e-06	KIF20B/STIL/IFT52/SEMA4C/SALL4/MIB1/SOX4/MTHFD1L/SOX9/TRIM71/SPINT1/TEAD2/PTK7/IFT57/FZD1/HIF1A/HNF1B/FGFR2/CTHRC1/SPINT2/TGFB1/ST14	22
BP	GO:0000022	mitotic spindle elongation	7/826	12/18903	1.93833e-07	7.71392e-06	6.44949e-06	KIF23/INCENP/RACGAP1/CDCA8/KIF4A/AURKB/BIRC5	7
BP	GO:0090232	positive regulation of spindle checkpoint	7/826	12/18903	1.93833e-07	7.71392e-06	6.44949e-06	INCENP/CDCA8/AURKB/NDC80/TPR/MAD2L1/BIRC5	7
BP	GO:0090267	positive regulation of mitotic cell cycle spindle assembly checkpoint	7/826	12/18903	1.93833e-07	7.71392e-06	6.44949e-06	INCENP/CDCA8/AURKB/NDC80/TPR/MAD2L1/BIRC5	7
BP	GO:0034308	primary alcohol metabolic process	19/826	108/18903	2.01477e-07	7.95348e-06	6.64978e-06	ALDH3B1/ACSS1/ADH1B/SULT1C4/RBP4/HSD17B6/RDH16/ADH1C/SULT1B1/HAO1/ADH4/GPD1/CYP3A4/CYP2C8/CYP1A2/SULT2A1/CYP1A1/TTR/ADH1A	19
BP	GO:0035148	tube formation	23/826	155/18903	2.76214e-07	1.08165e-05	9.04353e-06	KIF20B/STIL/IFT52/SEMA4C/SALL4/YWHAZ/MIB1/SOX4/MTHFD1L/SOX9/TRIM71/SPINT1/TEAD2/PTK7/IFT57/FZD1/HIF1A/HNF1B/FGFR2/CTHRC1/SPINT2/TGFB1/ST14	23
BP	GO:0042060	wound healing	44/826	442/18903	3.30258e-07	1.28302e-05	1.07272e-05	PRKCD/DDR1/PAK1/ITGA5/SRC/CLIC1/TYRO3/VIL1/SLC12A2/EPPK1/PTK7/FZD7/HIF1A/TGFA/ENTPD2/FBLN1/ITGB1/FGFR2/F9/ALOX5/SERPINE2/CXCR4/SAA1/FKBP10/TGFB1/CYP4F2/SERPINC1/CLDN4/CYP4F11/MMP12/PROZ/F2RL1/THBS1/TSKU/COL5A1/FGA/COL1A1/F12/COL3A1/FGG/PLG/APCS/HRG/HGFAC	44
BP	GO:0006275	regulation of DNA replication	21/826	136/18903	4.60227e-07	1.76626e-05	1.47674e-05	ACTL6A/GINS1/CDK1/FBXO5/MCM4/RFC4/MCM3/SMC3/MCM6/CDK2/MCM2/TIMELESS/CDC6/MCM7/MCM5/CDC7/E2F8/CDT1/GMNN/CCNA2/S100A11	21
BP	GO:1902751	positive regulation of cell cycle G2/M phase transition	10/826	31/18903	4.61862e-07	1.76626e-05	1.47674e-05	RCC2/CDK1/FBXO5/CDK4/CDC25A/CCNB1/CDC7/DTL/CDC25C/CDC25B	10
BP	GO:0051781	positive regulation of cell division	17/826	93/18903	4.98243e-07	1.89062e-05	1.58072e-05	KIF20B/ECT2/KIF23/INCENP/RACGAP1/CDCA8/AURKB/CDC6/KIF14/BIRC5/CDC25B/VEGFB/TGFA/FGFR2/IGF2/MDK/TGFB1	17
BP	GO:1901978	positive regulation of cell cycle checkpoint	8/826	19/18903	6.32216e-07	2.38054e-05	1.99033e-05	INCENP/CDCA8/AURKB/NDC80/TPR/MAD2L1/PBK/BIRC5	8
BP	GO:1901606	alpha-amino acid catabolic process	17/826	95/18903	6.82543e-07	2.55042e-05	2.13236e-05	HPD/GLS/BLMH/TAT/RIDA/GPT/IL4I1/HGD/GLUD2/GPT2/AGXT2/MAT1A/CDO1/OTC/AGXT/DAO/SDS	17
BP	GO:0007143	female meiotic nuclear division	10/826	33/18903	8.90171e-07	3.30105e-05	2.75995e-05	NCAPH/TTK/TOP2A/FBXO5/PLK1/TRIP13/CCNB2/NDC80/AURKA/CDC25B	10
BP	GO:0009069	serine family amino acid metabolic process	11/826	41/18903	9.84175e-07	3.62221e-05	3.02847e-05	PSPH/GLYAT/RIDA/HAO1/CTH/BAAT/AGXT2/CDO1/AGXT/DAO/SDS	11
BP	GO:0032392	DNA geometric change	17/826	99/18903	1.24707e-06	4.55554e-05	3.80881e-05	GINS1/TOP2A/MCM4/RFC4/MCM3/HMGA1/PIF1/MCM6/RAD51/MCM2/MCM7/MCM5/CDC45/HMGB2/CHD3/DQX1/RECQL4	17
BP	GO:0071459	protein localization to chromosome, centromeric region	11/826	43/18903	1.65395e-06	5.9913e-05	5.00923e-05	BUB1B/SPDL1/RCC2/KNTC1/TTK/CDK1/AURKB/NDC80/CENPA/CENPQ/CDT1	11
BP	GO:0045132	meiotic chromosome segregation	17/826	101/18903	1.66459e-06	5.9913e-05	5.00923e-05	BUB1B/FANCD2/NCAPH/SGO2/TTK/TOP2A/NUF2/BUB1/PLK1/TRIP13/RAD21/SMC3/SMC4/ESPL1/PTTG1/P3H4/CCNE1	17
BP	GO:0061640	cytoskeleton-dependent cytokinesis	18/826	113/18903	1.8984e-06	6.78297e-05	5.67113e-05	KIF20B/ECT2/KIF23/INCENP/CEP55/ANLN/KIF20A/PLK1/LZTS2/RACGAP1/CDCA8/KIF4A/AURKB/CKAP2/CENPA/ESPL1/STMN1/BIRC5	18
BP	GO:0061982	meiosis I cell cycle process	20/826	137/18903	2.12234e-06	7.52817e-05	6.29418e-05	FANCD2/SGO2/TOP2A/FBXO5/PLK1/RAD51AP1/TRIP13/CCNB2/RAD21/RAD51/CDC25A/NDC80/ESPL1/CDC25C/AURKA/PTTG1/CDC25B/P3H4/CKS2/CCNE1	20
BP	GO:0033559	unsaturated fatty acid metabolic process	18/826	115/18903	2.46227e-06	8.67109e-05	7.24976e-05	DAGLA/ELOVL7/CES2/ALOX5/CYP4F2/CYP2A6/CYP4F11/CYP2C8/CYP2C9/CYP1A2/CYP4A22/CYP2A7/CYP4A11/CYP1A1/CYP2B6/GSTA1/CYP2E1/GSTM1	18
BP	GO:0032508	DNA duplex unwinding	16/826	93/18903	2.48582e-06	8.69149e-05	7.26682e-05	GINS1/TOP2A/MCM4/RFC4/MCM3/HMGA1/PIF1/MCM6/RAD51/MCM2/MCM7/MCM5/CDC45/CHD3/DQX1/RECQL4	16
BP	GO:0044771	meiotic cell cycle phase transition	6/826	11/18903	2.61577e-06	9.01705e-05	7.53901e-05	TTK/CCNB2/CDC25A/NDC80/CDC25C/CDC25B	6
BP	GO:0051987	positive regulation of attachment of spindle microtubules to kinetochore	6/826	11/18903	2.61577e-06	9.01705e-05	7.53901e-05	RCC2/INCENP/CDCA8/AURKB/CCNB1/BIRC5	6
BP	GO:0042572	retinol metabolic process	12/826	54/18903	2.82076e-06	9.6249e-05	8.04723e-05	ADH1B/RBP4/HSD17B6/RDH16/ADH1C/ADH4/CYP3A4/CYP2C8/CYP1A2/CYP1A1/TTR/ADH1A	12
BP	GO:0006633	fatty acid biosynthetic process	22/826	164/18903	2.83143e-06	9.6249e-05	8.04723e-05	ABHD3/ACLY/HACD2/ELOVL7/MID1IP1/ACSM2A/ACSM2B/ACSS1/APOC1/APOA5/ACSM5/ACADL/ALOX5/APOC3/CYP3A4/CYP2C8/CYP2C9/CYP1A2/CYP1A1/CYP2E1/CYP7A1/GSTM1	22
BP	GO:0071103	DNA conformation change	17/826	106/18903	3.31236e-06	0.000111821	9.34916e-05	GINS1/TOP2A/MCM4/RFC4/MCM3/HMGA1/PIF1/MCM6/RAD51/MCM2/MCM7/MCM5/CDC45/HMGB2/CHD3/DQX1/RECQL4	17
BP	GO:0032467	positive regulation of cytokinesis	11/826	46/18903	3.40241e-06	0.000114074	9.53754e-05	KIF20B/ECT2/KIF23/INCENP/RACGAP1/CDCA8/AURKB/CDC6/KIF14/BIRC5/CDC25B	11
BP	GO:0040001	establishment of mitotic spindle localization	10/826	38/18903	3.72723e-06	0.000124114	0.00010377	SPDL1/MAPRE1/PLK1/NDC80/SAPCD2/CENPA/MAD2L1/ESPL1/MISP/ITGB1	10
BP	GO:0030198	extracellular matrix organization	33/826	318/18903	4.01082e-06	0.000132655	0.000110911	DDR1/MMP11/COL9A2/SERPINH1/SOX9/MELTF/SPINT1/CTSV/NID1/LAMC1/P3H4/LAMB1/PAPLN/ELF3/MMP14/COL5A2/FBLN1/ITGB1/QSOX1/SPINT2/MMP9/FKBP10/TGFB1/NPNT/LOXL4/MMP12/MMP7/COL5A1/COL1A1/POSTN/COL1A2/COL3A1/PLG	33
BP	GO:0043062	extracellular structure organization	33/826	319/18903	4.29137e-06	0.000140981	0.000117872	DDR1/MMP11/COL9A2/SERPINH1/SOX9/MELTF/SPINT1/CTSV/NID1/LAMC1/P3H4/LAMB1/PAPLN/ELF3/MMP14/COL5A2/FBLN1/ITGB1/QSOX1/SPINT2/MMP9/FKBP10/TGFB1/NPNT/LOXL4/MMP12/MMP7/COL5A1/COL1A1/POSTN/COL1A2/COL3A1/PLG	33
BP	GO:0045229	external encapsulating structure organization	33/826	321/18903	4.90741e-06	0.000160145	0.000133895	DDR1/MMP11/COL9A2/SERPINH1/SOX9/MELTF/SPINT1/CTSV/NID1/LAMC1/P3H4/LAMB1/PAPLN/ELF3/MMP14/COL5A2/FBLN1/ITGB1/QSOX1/SPINT2/MMP9/FKBP10/TGFB1/NPNT/LOXL4/MMP12/MMP7/COL5A1/COL1A1/POSTN/COL1A2/COL3A1/PLG	33
BP	GO:0014020	primary neural tube formation	16/826	98/18903	5.04565e-06	0.000163566	0.000136755	KIF20B/STIL/SEMA4C/SALL4/MTHFD1L/TRIM71/SPINT1/TEAD2/PTK7/IFT57/FZD1/HIF1A/CTHRC1/SPINT2/TGFB1/ST14	16
BP	GO:1901616	organic hydroxy compound catabolic process	14/826	77/18903	5.36688e-06	0.000172835	0.000144504	SYNJ2/LDHD/ALDH3B1/SULT1C4/HSD17B6/SULT1B1/CYP4F2/HAO1/ADH4/CYP3A4/CYP4F11/SULT2A1/CYP4A11/CYP7A1	14
BP	GO:0031638	zymogen activation	13/826	67/18903	5.48343e-06	0.000175434	0.000146678	BAK1/HP/MELTF/HPR/MMP14/F9/SERPINE2/THBS1/FGA/F12/FGG/PRSS3/HGFAC	13
BP	GO:0051294	establishment of spindle orientation	10/826	40/18903	6.17341e-06	0.00019525	0.000163245	SPDL1/MAPRE1/PLK1/NDC80/SAPCD2/CENPA/MAD2L1/SPAG5/MISP/ITGB1	10
BP	GO:1901970	positive regulation of mitotic sister chromatid separation	7/826	18/18903	6.18257e-06	0.00019525	0.000163245	INCENP/DLGAP5/CDCA8/AURKB/ESPL1/CDT1/BIRC5	7
BP	GO:0034508	centromere complex assembly	9/826	32/18903	6.29477e-06	0.000197519	0.000165142	MIS18A/HELLS/KNTC1/CENPF/HJURP/DLGAP5/CENPA/CENPH/CENPW	9
BP	GO:0008652	cellular amino acid biosynthetic process	14/826	79/18903	7.33115e-06	0.000228573	0.000191106	PSPH/GLS/PLOD2/PYCR1/SLC38A1/GLUD2/HAO1/CTH/CPS1/AGXT2/OTC/BHMT/AGXT/SDS	14
BP	GO:0000910	cytokinesis	23/826	187/18903	7.49773e-06	0.000231851	0.000193847	KIF20B/ECT2/KIF23/INCENP/CEP55/ANLN/KIF20A/PLK1/LZTS2/RACGAP1/CDCA8/KIF4A/AURKB/CDC6/KIF14/CKAP2/CENPA/E2F8/ESPL1/STMN1/BIRC5/AURKA/CDC25B	23
BP	GO:0051653	spindle localization	12/826	59/18903	7.531e-06	0.000231851	0.000193847	SPDL1/MAPRE1/PLK1/NDC80/ASPM/SAPCD2/CENPA/MAD2L1/ESPL1/SPAG5/MISP/ITGB1	12
BP	GO:0009063	cellular amino acid catabolic process	17/826	113/18903	8.06233e-06	0.000246657	0.000206226	HPD/GLS/BLMH/TAT/RIDA/GPT/IL4I1/HGD/GLUD2/GPT2/AGXT2/MAT1A/CDO1/OTC/AGXT/DAO/SDS	17
BP	GO:0000132	establishment of mitotic spindle orientation	9/826	33/18903	8.3215e-06	0.000253005	0.000211533	SPDL1/MAPRE1/PLK1/NDC80/SAPCD2/CENPA/MAD2L1/MISP/ITGB1	9
BP	GO:0007144	female meiosis I	6/826	13/18903	9.00939e-06	0.000272228	0.000227606	FBXO5/TRIP13/CCNB2/NDC80/AURKA/CDC25B	6
BP	GO:0042178	xenobiotic catabolic process	8/826	26/18903	9.94757e-06	0.000298732	0.000249765	CYP2A6/CYP3A4/CYP2C8/CYP2C9/CYP1A2/CYP1A1/CYP2B6/GSTM1	8
BP	GO:0006310	DNA recombination	33/826	332/18903	1.0011e-05	0.000298802	0.000249824	NSD2/ACTL6A/RHNO1/FANCD2/TCF3/CHEK1/TOP2A/MCM4/XRCC2/TOPBP1/RAD51AP1/TRIP13/MCM3/RAD21/KPNA2/PIF1/MCM6/RAD51/MCM2/HROB/TIMELESS/MCM7/EXO1/MCM5/FEN1/CDC7/CDC45/HMGB2/PRKDC/H2AX/RMI2/RECQL4/TGFB1	33
BP	GO:0001843	neural tube closure	15/826	92/18903	1.00753e-05	0.000298901	0.000249906	KIF20B/STIL/SEMA4C/SALL4/MTHFD1L/TRIM71/SPINT1/TEAD2/PTK7/IFT57/FZD1/CTHRC1/SPINT2/TGFB1/ST14	15
BP	GO:0034502	protein localization to chromosome	17/826	115/18903	1.02469e-05	0.000302159	0.00025263	BUB1B/SPDL1/RCC2/KNTC1/TTK/CDK1/EZH2/PLK1/RAD21/AURKB/CDCA5/NDC80/CENPA/CCT5/CENPQ/MACROH2A2/CDT1	17
BP	GO:1901607	alpha-amino acid biosynthetic process	13/826	71/18903	1.06869e-05	0.000313249	0.000261903	PSPH/GLS/PLOD2/PYCR1/GLUD2/HAO1/CTH/CPS1/AGXT2/OTC/BHMT/AGXT/SDS	13
BP	GO:0006520	cellular amino acid metabolic process	30/826	289/18903	1.08315e-05	0.000315598	0.000263866	HPD/PSPH/GLS/BLMH/GLYAT/TTC36/PLOD2/TAT/RIDA/GLYATL1/GPT/IL4I1/PYCR1/HGD/SLC38A1/GLUD2/HAO1/CTH/BAAT/GPT2/CPS1/AGXT2/MAT1A/CDO1/OTC/BHMT/AGXT/DAO/SDS/GNMT	30
BP	GO:0060606	tube closure	15/826	93/18903	1.15348e-05	0.000334101	0.000279336	KIF20B/STIL/SEMA4C/SALL4/MTHFD1L/TRIM71/SPINT1/TEAD2/PTK7/IFT57/FZD1/CTHRC1/SPINT2/TGFB1/ST14	15
BP	GO:0060562	epithelial tube morphogenesis	33/826	335/18903	1.20741e-05	0.000347664	0.000290677	KIF20B/STIL/IFT52/SEMA4C/DDR1/SALL4/TIMELESS/MIB1/PAK1/SRC/SOX4/MTHFD1L/SOX9/TRIM71/SPINT1/TEAD2/PTK7/IFT57/FZD1/HIF1A/MAGED1/HNF1B/MMP14/FGFR2/CTHRC1/SPINT2/AR/MDK/CXCR4/TGFB1/ST14/GPC3/NPNT	33
BP	GO:0034754	cellular hormone metabolic process	19/826	141/18903	1.24407e-05	0.000356125	0.000297751	ADH1B/AFP/IL4I1/RBP4/HSD17B6/RDH16/ADH1C/SRD5A2/ADH4/UGT2B10/CYP3A4/CYP2C8/UGT2B15/CYP2C9/UGT2B7/CYP1A2/CYP1A1/TTR/ADH1A	19
BP	GO:0000082	G1/S transition of mitotic cell cycle	27/826	250/18903	1.4486e-05	0.000412263	0.000344686	SMARCC1/SMARCD1/GTSE1/ACTL6A/CASP2/EZH2/STIL/RBL1/CDK4/CDK2/CDC25A/CDC6/KIF14/PLCB1/E2F3/CDKN3/WEE1/CDC7/PRKDC/RRM2/TFDP1/TRIM71/IQGAP3/E2F1/ITGB1/CCNE1/CYP1A1	27
BP	GO:0032465	regulation of cytokinesis	15/826	95/18903	1.50274e-05	0.000425198	0.000355501	KIF20B/ECT2/KIF23/INCENP/KIF20A/PLK1/RACGAP1/CDCA8/AURKB/CDC6/KIF14/E2F8/BIRC5/AURKA/CDC25B	15
BP	GO:0044843	cell cycle G1/S phase transition	29/826	280/18903	1.57817e-05	0.000443973	0.000371199	SMARCC1/SMARCD1/GTSE1/ACTL6A/CASP2/EZH2/STIL/RBL1/CDK4/CDK2/CDC25A/CDC6/KIF14/PLCB1/E2F3/CDKN3/WEE1/CDC7/PRKDC/RRM2/TFDP1/CCNA2/TRIM71/IQGAP3/FAM83D/E2F1/ITGB1/CCNE1/CYP1A1	29
BP	GO:0007127	meiosis I	18/826	131/18903	1.59668e-05	0.000446615	0.000373408	FANCD2/SGO2/TOP2A/FBXO5/PLK1/RAD51AP1/TRIP13/CCNB2/RAD21/RAD51/NDC80/ESPL1/AURKA/PTTG1/CDC25B/P3H4/CKS2/CCNE1	18
BP	GO:0051293	establishment of spindle localization	11/826	54/18903	1.77393e-05	0.000493374	0.000412502	SPDL1/MAPRE1/PLK1/NDC80/SAPCD2/CENPA/MAD2L1/ESPL1/SPAG5/MISP/ITGB1	11
BP	GO:0000077	DNA damage checkpoint signaling	17/826	121/18903	2.03164e-05	0.000561856	0.000469759	GTSE1/RHNO1/FANCD2/CHEK1/CASP2/CDK1/TOPBP1/PLK1/RAD51/CDK2/DTL/PRKDC/H2AX/PBK/WDR76/DDX39B/E2F1	17
BP	GO:0000725	recombinational repair	21/826	173/18903	2.25711e-05	0.000620706	0.000518963	ACTL6A/RHNO1/CHEK1/MCM4/XRCC2/RAD51AP1/MCM3/RAD21/MCM6/RAD51/MCM2/HROB/TIMELESS/MCM7/MCM5/FEN1/CDC7/CDC45/H2AX/RMI2/RECQL4	21
BP	GO:0070192	chromosome organization involved in meiotic cell cycle	13/826	76/18903	2.29653e-05	0.000628019	0.000525076	BUB1B/NCAPD2/FANCD2/NCAPH/SGO2/BUB1/TRIP13/RAD21/SMC3/RAD51/SMC4/P3H4/CCNE1	13
BP	GO:0042759	long-chain fatty acid biosynthetic process	8/826	29/18903	2.43213e-05	0.000655446	0.000548008	ALOX5/CYP3A4/CYP2C8/CYP2C9/CYP1A2/CYP1A1/CYP2E1/GSTM1	8
BP	GO:0000212	meiotic spindle organization	6/826	15/18903	2.437e-05	0.000655446	0.000548008	FBXO5/CCNB2/NDC80/ASPM/ESPL1/AURKA	6
BP	GO:0006271	DNA strand elongation involved in DNA replication	6/826	15/18903	2.437e-05	0.000655446	0.000548008	GINS1/MCM4/RFC4/LIG1/MCM3/MCM7	6
BP	GO:0061351	neural precursor cell proliferation	19/826	149/18903	2.74658e-05	0.000730681	0.000610911	ARHGEF2/NAP1L1/RACGAP1/WDR62/MELK/ASPM/KIF14/IGF2BP1/DBN1/DAGLA/TRNP1/TRIM71/SPINT1/HIF1A/BTG2/ITGB1/FGFR2/SPINT2/MDK	19
BP	GO:1902652	secondary alcohol metabolic process	19/826	149/18903	2.74658e-05	0.000730681	0.000610911	LBR/ACLY/G6PD/SEC14L2/APOC1/APOA5/ACADL/SQLE/APOF/CYP3A4/CES1/CYP2C9/CYP1A2/SULT2A1/TSKU/PON1/UGT1A4/SOAT2/CYP7A1	19
BP	GO:0061041	regulation of wound healing	18/826	137/18903	2.95888e-05	0.000782904	0.000654574	PRKCD/VIL1/SLC12A2/EPPK1/ITGB1/ALOX5/SERPINE2/CXCR4/SERPINC1/CLDN4/F2RL1/THBS1/FGA/F12/FGG/PLG/APCS/HRG	18
BP	GO:0016042	lipid catabolic process	32/826	336/18903	3.18922e-05	0.000839315	0.000701738	ABHD3/PRKCD/CDK4/PLCB1/SPHK1/DAGLA/NCEH1/HSD11B1/PAFAH1B3/PLBD1/APOC1/PCK1/APOA5/HSD17B6/ACADL/MFSD2A/ABCB11/SRD5A2/CYP4F2/LRCOL1/HAO1/APOC3/CPS1/CYP3A4/SLC27A2/CYP4F11/CES1/ENPP2/CYP1A2/SULT2A1/CYP4A11/CYP7A1	32
BP	GO:0050678	regulation of epithelial cell proliferation	37/826	414/18903	3.20719e-05	0.00083953	0.000701917	HMGN1/IFT52/CDK4/UHRF1/HMGB2/PRKDC/SOX9/IQGAP3/LAMC1/LAMB1/EPPK1/STAT1/RIDA/IFT57/FZD7/HIF1A/VEGFB/MAGED1/TGFA/KDF1/FGFR2/IGF2/CYBA/AR/RAP1GAP/MDK/ROBO1/ALOX5/PDX1/ANG/TGFB1/GPC3/SGPP2/MMP12/THBS1/SPINK1/SFN	37
BP	GO:0021915	neural tube development	20/826	164/18903	3.28281e-05	0.000854753	0.000714646	KIF20B/STIL/IFT52/SEMA4C/MARCKS/SALL4/MIB1/SOX4/MTHFD1L/TRIM71/SPINT1/TEAD2/PTK7/IFT57/FZD1/HIF1A/CTHRC1/SPINT2/TGFB1/ST14	20
BP	GO:1902412	regulation of mitotic cytokinesis	5/826	10/18903	3.30146e-05	0.000855061	0.000714903	KIF20B/INCENP/CDCA8/AURKB/BIRC5	5
BP	GO:0071824	protein-DNA complex subunit organization	28/826	277/18903	3.42009e-05	0.000881123	0.000736693	SMARCC1/SMARCD1/DNAJC9/ACTL6A/MIS18A/HELLS/KNTC1/CENPF/BAZ2A/NAP1L1/HJURP/DLGAP5/CHAF1B/HMGA1/RAD51/MCM2/CENPA/CENPH/CDC45/HMGB2/CENPW/MACROH2A2/H2AX/ASF1B/SOX9/CDT1/GMNN/HNF1B	28
BP	GO:0006690	icosanoid metabolic process	17/826	126/18903	3.46363e-05	0.000887669	0.000742166	DAGLA/CES2/ALOX5/CYP4F2/CYP2A6/CYP4F11/CYP2C8/CYP2C9/CYP1A2/CYP4A22/CYP2A7/CYP4A11/CYP1A1/CYP2B6/GSTA1/CYP2E1/GSTM1	17
BP	GO:0008203	cholesterol metabolic process	18/826	139/18903	3.60216e-05	0.000916248	0.000766061	LBR/ACLY/G6PD/SEC14L2/APOC1/APOA5/ACADL/SQLE/APOF/CYP3A4/CES1/CYP2C9/CYP1A2/SULT2A1/TSKU/PON1/SOAT2/CYP7A1	18
BP	GO:0006730	one-carbon metabolic process	9/826	39/18903	3.61258e-05	0.000916248	0.000766061	TYMS/MTHFD1L/SFXN3/MAT2A/ALDH1L1/CA9/CA5A/MAT1A/GNMT	9
BP	GO:0050673	epithelial cell proliferation	41/826	481/18903	3.66433e-05	0.000924581	0.000773028	HMGN1/IFT52/CDK4/UHRF1/HMGB2/PRKDC/BAK1/SOX9/IQGAP3/LAMC1/LAMB1/EPPK1/STAT1/RIDA/IFT57/FZD7/HIF1A/VEGFB/MAGED1/HNF1B/TGFA/MMP14/KDF1/FGFR2/IGF2/CYBA/EHF/AR/RAP1GAP/MDK/ROBO1/ALOX5/PDX1/ANG/TGFB1/GPC3/SGPP2/MMP12/THBS1/SPINK1/SFN	41
BP	GO:0006544	glycine metabolic process	6/826	16/18903	3.7552e-05	0.00094265	0.000788135	GLYAT/RIDA/HAO1/BAAT/AGXT2/AGXT	6
BP	GO:0016125	sterol metabolic process	19/826	154/18903	4.36392e-05	0.00108987	0.00091122	LBR/ACLY/CYP8B1/G6PD/SEC14L2/APOC1/APOA5/ACADL/SQLE/APOF/CYP3A4/CES1/CYP2C9/CYP1A2/SULT2A1/TSKU/PON1/SOAT2/CYP7A1	19
BP	GO:0055123	digestive system development	18/826	143/18903	5.27214e-05	0.00131001	0.00109527	CBFA2T2/TYMS/SRC/SOX9/PKDCC/HIF1A/HNF1B/FGFR2/IGF2/KLF5/PDX1/CPS1/SFRP5/OTC/AGR2/CXCL8/CYP1A1/COL3A1	18
BP	GO:0000076	DNA replication checkpoint signaling	6/826	17/18903	5.58933e-05	0.00138181	0.00115531	TOPBP1/TIMELESS/CDC6/ORC1/CDC45/CDT1	6
BP	GO:0042445	hormone metabolic process	25/826	241/18903	5.81005e-05	0.00142915	0.00119489	ATP1A1/MEP1A/ADH1B/AFP/HIF1A/IL4I1/RBP4/HSD17B6/RDH16/ADH1C/SULT1B1/SRD5A2/ADH4/UGT2B10/CYP3A4/CYP2C8/UGT2B15/CYP2C9/UGT2B7/CYP1A2/SULT2A1/BACE2/CYP1A1/TTR/ADH1A	25
BP	GO:0030258	lipid modification	23/826	213/18903	6.13028e-05	0.00150039	0.00125445	SYNJ2/SPHK1/SOX9/APOC1/APOA5/FMO1/PLPP2/ACADL/MFSD2A/ALOX5/ABCB11/CYP4F2/HAO1/SGPP2/ADH4/CYP3A4/SLC27A2/CYP2C8/CYP4A22/CYP1A1/HAO2/SOAT2/CYP2E1	23
BP	GO:0048565	digestive tract development	17/826	132/18903	6.31167e-05	0.0015371	0.00128514	CBFA2T2/TYMS/SRC/SOX9/PKDCC/HIF1A/HNF1B/FGFR2/KLF5/PDX1/CPS1/SFRP5/OTC/AGR2/CXCL8/CYP1A1/COL3A1	17
BP	GO:1903034	regulation of response to wounding	20/826	172/18903	6.49948e-05	0.001575	0.00131683	PRKCD/STK24/VIL1/SLC12A2/EPPK1/ITGB1/MDK/ALOX5/SERPINE2/CXCR4/SERPINC1/CLDN4/F2RL1/THBS1/FGA/F12/FGG/PLG/APCS/HRG	20
BP	GO:0000096	sulfur amino acid metabolic process	8/826	33/18903	6.7364e-05	0.00162437	0.00135811	BLMH/CTH/CPS1/MAT1A/CDO1/BHMT/AGXT/GNMT	8
BP	GO:0007292	female gamete generation	19/826	159/18903	6.77897e-05	0.00162662	0.00135999	NCAPH/TTK/TOP2A/FBXO5/PLK1/TRIP13/CCNB2/HROB/NDC80/ASPM/SRC/ZMIZ1/AURKA/CDC25B/AFP/PAQR5/MDK/ANG/RGS2	19
BP	GO:0022617	extracellular matrix disassembly	11/826	62/18903	6.85004e-05	0.00163566	0.00136755	DDR1/MMP11/MELTF/CTSV/LAMC1/MMP14/MMP9/TGFB1/MMP12/MMP7/PLG	11
BP	GO:0021543	pallium development	20/826	174/18903	7.6502e-05	0.00181785	0.00151988	EZH2/BTBD3/TACC3/WDR62/ASPM/KIF14/PLCB1/PLXNA3/ZMIZ1/H2AX/IGF2BP1/LAMB1/HIF1A/BTG2/MFSD2A/MDK/ROBO1/SRD5A2/TSKU/COL3A1	20
BP	GO:0044774	mitotic DNA integrity checkpoint signaling	13/826	85/18903	7.73596e-05	0.00182935	0.00152949	GTSE1/FANCD2/CHEK1/CASP2/CDK1/TOPBP1/PLK1/CDK2/CDC6/ORC1/DTL/PRKDC/PBK	13
BP	GO:0051382	kinetochore assembly	6/826	18/18903	8.07486e-05	0.00190031	0.00158882	KNTC1/CENPF/DLGAP5/CENPA/CENPH/CENPW	6
BP	GO:0031589	cell-substrate adhesion	33/826	369/18903	8.33981e-05	0.00195327	0.0016331	RCC2/UTRN/DDR1/KIF14/SGCE/ITGA5/SRC/TYRO3/MELTF/CARMIL1/NID1/LAMC1/LAMB1/BCAM/ITGB4/ADAM9/FZD7/MMP14/FBLN1/ITGB1/MDK/VCAM1/NPNT/ITGA3/MMP12/THBS1/AGR2/FGA/COL1A1/COL3A1/FGG/PLG/HRG	33
BP	GO:1903829	positive regulation of protein localization	38/826	451/18903	8.92685e-05	0.00208081	0.00173973	PRKCI/C2CD5/KIF20B/PRKCD/ECT2/CD2AP/CDK1/PLK1/NDC80/CARD10/TPR/CCT5/STX3/CENPQ/SRC/SOX4/EPB41L2/GLIS2/CDT1/VIL1/GPD1L/ADAM9/HIF1A/ITGB1/RBP4/ACSL4/PTP4A3/PDX1/ANG/TGFB1/ITGA3/MYRIP/NECAB2/F2RL1/AGR2/FGA/FGG/SFN	38
BP	GO:0050878	regulation of body fluid levels	34/826	390/18903	0.00010775	0.00249969	0.00208996	PRKCD/DDR1/SRC/CLIC1/TYRO3/STMN1/STK39/HIF1A/ENTPD2/FBLN1/KDF1/CYBA/F9/SERPINE2/SAA1/CYP4F2/SERPINC1/CLDN4/CYP4F11/PROZ/CDO1/F2RL1/THBS1/AGR2/FGA/CYP4A11/F12/COL3A1/FGG/PLG/SPINK1/HRG/SFN/HGFAC	34
BP	GO:0007076	mitotic chromosome condensation	6/826	19/18903	0.000113669	0.00262458	0.00219437	NCAPD2/NCAPH/PLK1/NCAPG/CDCA5/SMC4	6
BP	GO:0007586	digestion	17/826	139/18903	0.000120912	0.00277871	0.00232323	INAVA/SOX9/VIL1/CYP8B1/STK39/ADM2/MOGAT2/APOA5/RBP4/MDK/LRCOL1/GCNT3/TFF2/SOAT2/SPINK1/PRSS3/PGC	17
BP	GO:0006721	terpenoid metabolic process	14/826	101/18903	0.000124292	0.00284303	0.00237701	ADH1B/RBP4/HSD17B6/RDH16/ADH1C/ADH4/CYP3A4/CYP2C8/CYP2C9/CYP1A2/CYP1A1/TTR/ADH1A/CYP2E1	14
BP	GO:0006699	bile acid biosynthetic process	8/826	36/18903	0.000130716	0.00297606	0.00248824	OSBPL3/SLC27A5/CYP8B1/ABCB11/BAAT/SLC27A2/CES1/CYP7A1	8
BP	GO:0042770	signal transduction in response to DNA damage	20/826	181/18903	0.000132306	0.00299833	0.00250686	GTSE1/RHNO1/FANCD2/CHEK1/CASP2/CDK1/TOPBP1/FOXM1/PLK1/RAD51/CDK2/SOX4/DTL/PRKDC/H2AX/PBK/NDRG1/WDR76/DDX39B/E2F1	20
BP	GO:0061045	negative regulation of wound healing	12/826	78/18903	0.000136549	0.00308022	0.00257533	PRKCD/SLC12A2/EPPK1/ALOX5/SERPINE2/THBS1/FGA/F12/FGG/PLG/APCS/HRG	12
BP	GO:0006302	double-strand break repair	28/826	300/18903	0.000137807	0.00309433	0.00258712	NSD2/SMARCC1/SMARCD1/ACTL6A/FANCD2/CHEK1/MCM4/XRCC2/FOXM1/RAD51AP1/TRIP13/MCM3/RAD21/MCM6/RAD51/MCM2/CDCA5/TIMELESS/MCM7/MCM5/FEN1/CDC7/CDC45/HMGB2/PRKDC/H2AX/RMI2/RECQL4	28
BP	GO:0090235	regulation of metaphase plate congression	5/826	13/18903	0.00015106	0.00337643	0.00282298	INCENP/CDCA8/AURKB/BIRC5/SPAG5	5
BP	GO:0000724	double-strand break repair via homologous recombination	19/826	169/18903	0.000153776	0.00342151	0.00286067	ACTL6A/CHEK1/MCM4/XRCC2/RAD51AP1/MCM3/RAD21/MCM6/RAD51/MCM2/TIMELESS/MCM7/MCM5/FEN1/CDC7/CDC45/H2AX/RMI2/RECQL4	19
BP	GO:0072001	renal system development	29/826	318/18903	0.000157704	0.00349303	0.00292047	NUP107/HELLS/CENPF/SMAD5/ANKS6/SOX4/FRAS1/GLIS2/SOX9/CD24/BICC1/NID1/EPCAM/PTK7/STAT1/RIDA/MAGED1/HNF1B/UPK3A/FGFR2/RBP4/FOXJ1/MMP9/GPC3/NPNT/GCNT3/ITGA3/CYP4A22/CYP4A11	29
BP	GO:0065004	protein-DNA complex assembly	24/826	242/18903	0.000162892	0.00359169	0.00300296	DNAJC9/MIS18A/HELLS/KNTC1/CENPF/BAZ2A/NAP1L1/HJURP/DLGAP5/CHAF1B/RAD51/MCM2/CENPA/CENPH/CDC45/HMGB2/CENPW/MACROH2A2/H2AX/ASF1B/SOX9/CDT1/GMNN/HNF1B	24
BP	GO:2001252	positive regulation of chromosome organization	14/826	106/18903	0.000209428	0.00459709	0.00384356	ACTL6A/NCAPD2/NCAPH/DNMT1/NCAPG/NEK2/RAD21/AURKB/CDK2/TPR/CCT5/FEN1/SMC4/CDT1	14
BP	GO:0015849	organic acid transport	29/826	324/18903	0.000216975	0.00474149	0.00396428	P2RX4/SLC27A5/SFXN3/SLC1A5/SLC10A1/SLC12A2/SLC7A1/SLC6A6/ABCC4/ITGB1/SLC29A4/SLC6A13/AQP9/SLC13A2/SLC16A3/SLC38A1/MFSD2A/ABCB11/CYP4F2/FABP4/SLC1A2/RGS2/RBP5/SLC27A2/THBS1/AGXT/SLC13A5/CYP4A11/CYP7A1	29
BP	GO:1903035	negative regulation of response to wounding	13/826	94/18903	0.000219824	0.00478238	0.00399848	PRKCD/SLC12A2/EPPK1/MDK/ALOX5/SERPINE2/THBS1/FGA/F12/FGG/PLG/APCS/HRG	13
BP	GO:0001822	kidney development	28/826	309/18903	0.000226022	0.00489548	0.00409303	NUP107/HELLS/CENPF/SMAD5/ANKS6/SOX4/FRAS1/GLIS2/SOX9/CD24/BICC1/NID1/EPCAM/PTK7/STAT1/RIDA/MAGED1/HNF1B/UPK3A/FGFR2/FOXJ1/MMP9/GPC3/NPNT/GCNT3/ITGA3/CYP4A22/CYP4A11	28
BP	GO:0032963	collagen metabolic process	14/826	107/18903	0.000231454	0.00499104	0.00417293	MMP11/SERPINH1/P3H4/HIF1A/MMP14/ITGB1/MMP9/TGFB1/MMP12/MMP7/COL5A1/COL1A1/COL1A2/CYP7A1	14
BP	GO:0008210	estrogen metabolic process	8/826	39/18903	0.000236662	0.00504032	0.00421413	UGT2B10/CYP3A4/CYP2C8/UGT2B15/CYP2C9/UGT2B7/CYP1A2/CYP1A1	8
BP	GO:0008206	bile acid metabolic process	9/826	49/18903	0.000236828	0.00504032	0.00421413	OSBPL3/SLC27A5/CYP8B1/ABCB11/BAAT/SLC27A2/CES1/SULT2A1/CYP7A1	9
BP	GO:0030261	chromosome condensation	9/826	49/18903	0.000236828	0.00504032	0.00421413	NCAPD2/NCAPH/CDK1/TOP2A/PLK1/NCAPG/CDCA5/NCAPG2/SMC4	9
BP	GO:0006694	steroid biosynthetic process	19/826	178/18903	0.000301613	0.00639133	0.00534369	LBR/OSBPL3/ACLY/SLC27A5/ATP1A1/CYP8B1/G6PD/SEC14L2/APOA5/HSD17B6/ABCB11/SRD5A2/SQLE/BAAT/CYP3A4/SLC27A2/CES1/CYP1A1/CYP7A1	19
BP	GO:0010810	regulation of cell-substrate adhesion	22/826	222/18903	0.000303497	0.00640353	0.00535389	RCC2/UTRN/DDR1/ITGA5/SRC/MELTF/CARMIL1/NID1/FZD7/MMP14/FBLN1/MDK/NPNT/ITGA3/MMP12/THBS1/AGR2/FGA/COL1A1/FGG/PLG/HRG	22
BP	GO:0006570	tyrosine metabolic process	5/826	15/18903	0.000327635	0.00682457	0.00570591	HPD/TTC36/TAT/IL4I1/HGD	5
BP	GO:0032905	transforming growth factor beta1 production	5/826	15/18903	0.000327635	0.00682457	0.00570591	CD2AP/LAPTM4B/THBS1/TSKU/COL3A1	5
BP	GO:0034310	primary alcohol catabolic process	5/826	15/18903	0.000327635	0.00682457	0.00570591	ALDH3B1/SULT1C4/SULT1B1/HAO1/SULT2A1	5
BP	GO:0010876	lipid localization	38/826	483/18903	0.000356166	0.00738742	0.0061765	PRKCD/P2RX4/OSBPL3/IKBKE/CHKA/SLC27A5/ATP9A/ATP11A/CYP8B1/PLIN3/GRAMD1A/ANO9/SLC10A1/ATP8B2/APOC1/CFHR4/ABCC4/APOA5/ABCB4/RBP4/AQP9/MFSD2A/ABCB11/CYP4F2/CDS1/FABP4/SQLE/APOF/APOC3/RBP5/SLC27A2/CES1/THBS1/TSKU/PON1/CYP4A11/SOAT2/CYP7A1	38
BP	GO:0007596	blood coagulation	22/826	225/18903	0.000365964	0.00755863	0.00631965	PRKCD/SRC/CLIC1/TYRO3/ENTPD2/FBLN1/F9/SERPINE2/SAA1/CYP4F2/SERPINC1/CYP4F11/PROZ/F2RL1/THBS1/FGA/F12/COL3A1/FGG/PLG/HRG/HGFAC	22
BP	GO:0007062	sister chromatid cohesion	10/826	63/18903	0.000375313	0.00768686	0.00642686	BUB1B/SGO2/BUB1/PLK1/RAD21/SMC3/CDCA5/FEN1/CDC20/ESPL1	10
BP	GO:0070542	response to fatty acid	10/826	63/18903	0.000375313	0.00768686	0.00642686	SMARCD1/CDK4/PLCB1/SRC/SOX9/ILDR1/E2F1/PDX1/CPS1/PON1	10
BP	GO:0001523	retinoid metabolic process	12/826	87/18903	0.000389543	0.00794505	0.00664273	ADH1B/RBP4/HSD17B6/RDH16/ADH1C/ADH4/CYP3A4/CYP2C8/CYP1A2/CYP1A1/TTR/ADH1A	12
BP	GO:0051604	protein maturation	29/826	336/18903	0.000397817	0.00808013	0.00675567	NAA40/CASP2/IFT52/MYRF/SRC/SOX4/BAK1/HP/SERPINH1/CPD/MELTF/HPR/MEP1A/TSPAN15/MMP14/FBLN1/TMEM98/F9/SERPINE2/SERPINC1/HJV/TESC/THBS1/FGA/BACE2/F12/FGG/PRSS3/HGFAC	29
BP	GO:0072329	monocarboxylic acid catabolic process	15/826	126/18903	0.000399726	0.00808536	0.00676004	ABHD3/DCXR/LDHD/PCK1/ACADL/MFSD2A/ABCB11/CYP4F2/HAO1/AGXT2/SLC27A2/CYP4F11/SULT2A1/AGXT/CYP4A11	15
BP	GO:0030199	collagen fibril organization	10/826	64/18903	0.000427675	0.0085798	0.00717344	MMP11/SERPINH1/P3H4/COL5A2/FKBP10/LOXL4/COL5A1/COL1A1/COL1A2/COL3A1	10
BP	GO:0051445	regulation of meiotic cell cycle	10/826	64/18903	0.000427675	0.0085798	0.00717344	TTK/FBXO5/RAD51AP1/TRIP13/CDC25A/ASPM/PLCB1/CDC20/CDC25C/CDC25B	10
BP	GO:0051656	establishment of organelle localization	35/826	437/18903	0.000433722	0.00866559	0.00724517	SPDL1/MAPRE1/LMNB1/INCENP/WASF1/CENPF/KIF18A/NUF2/PLK1/KIFC1/LMNB2/CDCA8/KIF2C/AURKB/CCNB1/CDCA5/NDC80/YWHAZ/KIF14/SAPCD2/CENPA/PSRC1/CENPQ/ATP9A/MAD2L1/ESPL1/FNBP1L/CDT1/BIRC5/SPAG5/MISP/HIF1A/FAM83D/ITGB1/UCHL1	35
BP	GO:0006790	sulfur compound metabolic process	29/826	338/18903	0.00043837	0.00870549	0.00727852	ACLY/BLMH/HACD2/GLYAT/ELOVL7/ACSM2A/ACSM2B/G6PD/ACSS1/MAT2A/SULT1C4/ACSM5/ACSL4/SULT1B1/B3GNT3/SULT1C2/CTH/SLC1A2/BAAT/CPS1/MAT1A/CDO1/SULT2A1/BHMT/AGXT/GSTA1/GNMT/GSTA2/GSTM1	29
BP	GO:0046942	carboxylic acid transport	26/826	290/18903	0.000439276	0.00870549	0.00727852	P2RX4/SLC27A5/SFXN3/SLC1A5/SLC10A1/SLC12A2/SLC7A1/SLC6A6/ABCC4/ITGB1/SLC6A13/ABCB4/AQP9/SLC13A2/SLC16A3/SLC38A1/ABCB11/CYP4F2/SLC1A2/RGS2/CES1/AGXT/SLC13A5/CYP4A11/SLC6A8/CYP7A1	26
BP	GO:0070507	regulation of microtubule cytoskeleton organization	17/826	155/18903	0.000448884	0.00886002	0.00740772	ARHGEF2/MAPRE1/KIF15/KIF18A/STIL/PLK1/TPX2/TACC3/SKA3/CKAP2/PAK1/TPR/PSRC1/SKA1/STMN1/MID1IP1/SPAG5	17
BP	GO:0045144	meiotic sister chromatid segregation	5/826	16/18903	0.000459491	0.00896099	0.00749214	BUB1B/SGO2/BUB1/RAD21/SMC3	5
BP	GO:0051177	meiotic sister chromatid cohesion	5/826	16/18903	0.000459491	0.00896099	0.00749214	BUB1B/SGO2/BUB1/RAD21/SMC3	5
BP	GO:0070365	hepatocyte differentiation	5/826	16/18903	0.000459491	0.00896099	0.00749214	E2F8/HNF1B/PCK1/CPS1/CYP1A1	5
BP	GO:0015711	organic anion transport	31/826	372/18903	0.000466243	0.00897653	0.00750514	P2RX4/SLC27A5/MFSD10/SFXN3/SLC1A5/SLC10A1/SLC12A2/SLC7A1/SLC2A6/SLC6A6/ABCC4/ITGB1/SLC6A13/ABCB4/SLCO4C1/AQP9/SLC13A2/SLC16A3/SLC38A1/MFSD2A/ABCB11/CYP4F2/SLC1A2/RGS2/CES1/AGXT/SLC13A5/SLC22A12/CYP4A11/SLC6A8/CYP7A1	31
BP	GO:0010839	negative regulation of keratinocyte proliferation	6/826	24/18903	0.000467623	0.00897653	0.00750514	IFT52/EPPK1/IFT57/KDF1/FGFR2/SFN	6
BP	GO:0032528	microvillus organization	6/826	24/18903	0.000467623	0.00897653	0.00750514	STK26/RAP2A/VIL1/KLF5/RAP1GAP/CDHR2	6
BP	GO:0060706	cell differentiation involved in embryonic placenta development	6/826	24/18903	0.000467623	0.00897653	0.00750514	E2F8/KRT19/SPINT2/ST14/MDFI/PLG	6
BP	GO:0031100	animal organ regeneration	10/826	65/18903	0.000485967	0.00929222	0.00776907	CDK1/EZH2/TYMS/BAK1/CCNA2/AURKA/PDX1/PFKFB1/BAAT/NNMT	10
BP	GO:0006338	chromatin remodeling	31/826	373/18903	0.0004879	0.00929288	0.00776963	BEND3/YEATS2/SMARCC1/SMARCD1/DNAJC9/DNMT3A/ACTL6A/LMNB1/MIS18A/HELLS/DNMT1/CHEK1/BAZ2A/EZH2/NAP1L1/HJURP/LMNB2/CHAF1B/HMGA1/CDK2/MCM2/PAK1/TPR/HMGB2/CENPW/MACROH2A2/H2AX/ASF1B/SOX9/CHD3/HLTF	31
BP	GO:0050817	coagulation	22/826	230/18903	0.000495245	0.00939622	0.00785603	PRKCD/SRC/CLIC1/TYRO3/ENTPD2/FBLN1/F9/SERPINE2/SAA1/CYP4F2/SERPINC1/CYP4F11/PROZ/F2RL1/THBS1/FGA/F12/COL3A1/FGG/PLG/HRG/HGFAC	22
BP	GO:0007599	hemostasis	22/826	231/18903	0.000525411	0.00993007	0.00830238	PRKCD/SRC/CLIC1/TYRO3/ENTPD2/FBLN1/F9/SERPINE2/SAA1/CYP4F2/SERPINC1/CYP4F11/PROZ/F2RL1/THBS1/FGA/F12/COL3A1/FGG/PLG/HRG/HGFAC	22
BP	GO:0016101	diterpenoid metabolic process	12/826	90/18903	0.000533873	0.0100512	0.00840364	ADH1B/RBP4/HSD17B6/RDH16/ADH1C/ADH4/CYP3A4/CYP2C8/CYP1A2/CYP1A1/TTR/ADH1A	12
BP	GO:0001824	blastocyst development	14/826	116/18903	0.000536615	0.0100641	0.00841444	ACTL6A/GINS1/CHEK1/SKIL/NEK2/TTLL4/BCOR/SALL4/NCAPG2/ASF1B/RRM2/CMTM3/HNF1B/ELF3	14
BP	GO:0010812	negative regulation of cell-substrate adhesion	10/826	66/18903	0.000550696	0.0102888	0.00860227	RCC2/SRC/MELTF/FZD7/MMP14/FBLN1/MMP12/THBS1/COL1A1/PLG	10
BP	GO:0042542	response to hydrogen peroxide	15/826	130/18903	0.000558999	0.0104042	0.00869876	PRKCD/ECT2/CDK1/EZH2/MAPK13/STK26/STK24/SRC/SPHK1/BAK1/HP/STAT1/ADAM9/PYCR1/COL1A1	15
BP	GO:0001655	urogenital system development	30/826	360/18903	0.000571591	0.0105583	0.00882759	NUP107/HELLS/CENPF/SMAD5/ANKS6/SOX4/FRAS1/GLIS2/SOX9/CD24/BICC1/NID1/EPCAM/PTK7/STAT1/RIDA/MAGED1/HNF1B/UPK3A/FGFR2/RBP4/FOXJ1/AR/MMP9/GPC3/NPNT/GCNT3/ITGA3/CYP4A22/CYP4A11	30
BP	GO:0010038	response to metal ion	30/826	360/18903	0.000571591	0.0105583	0.00882759	DNMT3A/ECT2/CDK1/P2RX4/NDRG1/ITPR3/SLC41A1/STK39/G6PD/TAT/SLC12A2/ADAM9/HIF1A/ITPKA/MMP9/VCAM1/PDX1/FABP4/MT1X/CPS1/TNNC1/CYP1A2/THBS1/OTC/FGA/SLC13A5/CYP1A1/MT1A/FGG/MT2A	30
BP	GO:0000079	regulation of cyclin-dependent protein serine/threonine kinase activity	14/826	117/18903	0.000585579	0.010776	0.00900962	PLK1/CCNB2/CCNF/CDC25A/CCNB1/CDC6/CDKN3/PSRC1/SRC/CDC25C/CCNA2/CKS2/CCNE1/SFN	14
BP	GO:0019835	cytolysis	6/826	25/18903	0.000592743	0.0108264	0.00905178	MMD/C6/C8A/TGFB1/LYZ/C9	6
BP	GO:0060575	intestinal epithelial cell differentiation	6/826	25/18903	0.000592743	0.0108264	0.00905178	CBFA2T2/TYMS/SRC/SOX9/HIF1A/KLF5	6
BP	GO:0042180	cellular ketone metabolic process	21/826	218/18903	0.000600083	0.0109197	0.0091298	SOX9/MID1IP1/AFP/APOC1/SULT1C4/APOA5/FMO1/HSD17B6/ACADL/MFSD2A/ABCB11/SRD5A2/CYP4F2/ADH4/GPD1/APOC3/CYP4F11/CES1/BHMT/CYP2B6/CYP7A1	21
BP	GO:0000098	sulfur amino acid catabolic process	4/826	10/18903	0.000615258	0.0110916	0.00927353	BLMH/MAT1A/CDO1/AGXT	4
BP	GO:0034379	very-low-density lipoprotein particle assembly	4/826	10/18903	0.000615258	0.0110916	0.00927353	APOC1/MFSD2A/APOC3/SOAT2	4
BP	GO:0006305	DNA alkylation	11/826	79/18903	0.000620845	0.0110916	0.00927353	BEND3/DNMT3A/TET3/MIS18A/HELLS/DNMT1/DNMT3B/BAZ2A/EZH2/NIBAN2/CYP1A1	11
BP	GO:0006306	DNA methylation	11/826	79/18903	0.000620845	0.0110916	0.00927353	BEND3/DNMT3A/TET3/MIS18A/HELLS/DNMT1/DNMT3B/BAZ2A/EZH2/NIBAN2/CYP1A1	11
BP	GO:0007135	meiosis II	5/826	17/18903	0.000627657	0.0110916	0.00927353	BUB1B/SGO2/BUB1/RAD21/SMC3	5
BP	GO:0009404	toxin metabolic process	5/826	17/18903	0.000627657	0.0110916	0.00927353	AKR7A3/FMO1/CYP3A4/CYP1A2/CYP1A1	5
BP	GO:0061983	meiosis II cell cycle process	5/826	17/18903	0.000627657	0.0110916	0.00927353	BUB1B/SGO2/BUB1/RAD21/SMC3	5
BP	GO:0072378	blood coagulation, fibrin clot formation	5/826	17/18903	0.000627657	0.0110916	0.00927353	FBLN1/SERPINC1/FGA/F12/FGG	5
BP	GO:0051147	regulation of muscle cell differentiation	17/826	160/18903	0.000647657	0.0114039	0.00953461	DNMT1/EZH2/NFATC2/ATP11A/NID1/LAMC1/LAMB1/G6PD/FZD7/MMP14/DKK1/FGFR2/IGF2/NIBAN2/TGFB1/CTH/RGS2	17
BP	GO:0050680	negative regulation of epithelial cell proliferation	18/826	176/18903	0.000717412	0.0125638	0.0105044	IFT52/SOX9/EPPK1/STAT1/RIDA/IFT57/MAGED1/KDF1/FGFR2/AR/RAP1GAP/ROBO1/ALOX5/PDX1/TGFB1/GPC3/THBS1/SFN	18
BP	GO:0022600	digestive system process	13/826	106/18903	0.000718663	0.0125638	0.0105044	INAVA/SOX9/VIL1/CYP8B1/STK39/MOGAT2/APOA5/RBP4/MDK/GCNT3/TFF2/SOAT2/SPINK1	13
BP	GO:0006869	lipid transport	34/826	433/18903	0.000737879	0.0128403	0.0107355	PRKCD/P2RX4/OSBPL3/CHKA/SLC27A5/ATP9A/ATP11A/CYP8B1/GRAMD1A/ANO9/SLC10A1/ATP8B2/APOC1/CFHR4/ABCC4/APOA5/ABCB4/RBP4/AQP9/MFSD2A/ABCB11/CYP4F2/FABP4/APOF/APOC3/RBP5/SLC27A2/CES1/THBS1/TSKU/PON1/CYP4A11/SOAT2/CYP7A1	34
BP	GO:0006706	steroid catabolic process	6/826	26/18903	0.000742348	0.0128403	0.0107355	HSD11B1/HSD17B6/SRD5A2/CYP3A4/CYP1A2/CYP7A1	6
BP	GO:0034377	plasma lipoprotein particle assembly	6/826	26/18903	0.000742348	0.0128403	0.0107355	PLAGL2/APOC1/APOA5/MFSD2A/APOC3/SOAT2	6
BP	GO:1904029	regulation of cyclin-dependent protein kinase activity	14/826	120/18903	0.000755818	0.0130272	0.0108919	PLK1/CCNB2/CCNF/CDC25A/CCNB1/CDC6/CDKN3/PSRC1/SRC/CDC25C/CCNA2/CKS2/CCNE1/SFN	14
BP	GO:0097305	response to alcohol	23/826	253/18903	0.00075892	0.0130348	0.0108982	ATP2B1/DNMT3A/CDK1/CDK4/RAD51/TYMS/BAK1/CYP8B1/STK39/GRAMD1A/G6PD/SLC10A1/FGFR2/CYBA/VCAM1/ABCB11/TGFB1/RGS2/CES1/CDO1/SPINK1/CYP2E1/CYP7A1	23
BP	GO:0007019	microtubule depolymerization	8/826	46/18903	0.000766363	0.0131166	0.0109666	ARHGEF2/KIF18B/KIF18A/TPX2/KIF2C/CKAP2/STMN1/MID1IP1	8
BP	GO:0044773	mitotic DNA damage checkpoint signaling	11/826	81/18903	0.000769672	0.0131273	0.0109756	GTSE1/FANCD2/CHEK1/CASP2/CDK1/TOPBP1/PLK1/CDK2/DTL/PRKDC/PBK	11
BP	GO:0071711	basement membrane organization	7/826	36/18903	0.000815632	0.0138629	0.0115906	MMP11/NID1/LAMC1/LAMB1/ITGB1/SPINT2/COL3A1	7
BP	GO:0006720	isoprenoid metabolic process	14/826	121/18903	0.00082113	0.0138889	0.0116123	ADH1B/RBP4/HSD17B6/RDH16/ADH1C/ADH4/CYP3A4/CYP2C8/CYP2C9/CYP1A2/CYP1A1/TTR/ADH1A/CYP2E1	14
BP	GO:0009411	response to UV	16/826	149/18903	0.000822838	0.0138889	0.0116123	PRKCD/RHNO1/BMF/POLD1/HMGN1/CHEK1/AURKB/CDC25A/MAPK13/USP1/FEN1/DTL/BAK1/PBK/MMP9/SCARA3	16
BP	GO:2001224	positive regulation of neuron migration	5/826	18/18903	0.000838006	0.0140964	0.0117857	ARHGEF2/KIF20B/WDR62/SEMA6A/MDK	5
BP	GO:0030010	establishment of cell polarity	16/826	150/18903	0.000884658	0.0147875	0.0123636	PRKCI/KIF20B/SPDL1/MAPRE1/PLK1/NDC80/SAPCD2/CENPA/SIPA1L3/WEE1/MAD2L1/SPAG5/PTK7/MISP/ITGB1/FOXJ1	16
BP	GO:0030193	regulation of blood coagulation	10/826	70/18903	0.000885133	0.0147875	0.0123636	PRKCD/SERPINE2/SERPINC1/F2RL1/THBS1/FGA/F12/FGG/PLG/HRG	10
BP	GO:0090224	regulation of spindle organization	8/826	47/18903	0.000888727	0.014797	0.0123715	KIF15/STIL/PLK1/TPX2/TACC3/TPR/PSRC1/SPAG5	8
BP	GO:0031639	plasminogen activation	6/826	27/18903	0.000919528	0.0152064	0.0127138	MELTF/SERPINE2/THBS1/FGA/F12/FGG	6
BP	GO:0042730	fibrinolysis	6/826	27/18903	0.000919528	0.0152064	0.0127138	THBS1/FGA/F12/FGG/PLG/HRG	6
BP	GO:0060623	regulation of chromosome condensation	4/826	11/18903	0.000933493	0.0153337	0.0128203	NCAPD2/NCAPH/NCAPG/SMC4	4
BP	GO:0072697	protein localization to cell cortex	4/826	11/18903	0.000933493	0.0153337	0.0128203	PLK1/SAPCD2/EPB41L2/MISP	4
BP	GO:0022616	DNA strand elongation	7/826	37/18903	0.000968509	0.0158557	0.0132567	ACTL6A/GINS1/MCM4/RFC4/LIG1/MCM3/MCM7	7
BP	GO:0051785	positive regulation of nuclear division	9/826	59/18903	0.000981381	0.0160129	0.0133881	RAD51AP1/DLGAP5/PLCB1/SPHK1/ESPL1/CDT1/AURKA/TGFA/IGF2	9
BP	GO:0098727	maintenance of cell number	18/826	181/18903	0.000994964	0.0161806	0.0135283	SMARCC1/SMARCD1/BCL9/ACTL6A/FANCD2/EZH2/SINHCAF/SMC3/SALL4/ASPM/SOX4/PHF19/IGF2BP1/SOX9/BCL9L/FZD7/HNF1B/ZFP36L2	18
BP	GO:0010720	positive regulation of cell development	26/826	307/18903	0.00102514	0.0166162	0.0138925	PRKCI/XRCC2/NAP1L1/SKIL/WDR62/PLXNA1/ASPM/PLXNA3/PRKDC/DBN1/LIMK1/CARMIL1/SPINT1/AURKA/HIF1A/E2F1/ITGB1/NIBAN2/ITPKA/MDK/ROBO1/SERPINE2/CXCR4/TGFB1/FGA/FGG	26
BP	GO:0031109	microtubule polymerization or depolymerization	14/826	124/18903	0.00104632	0.0169034	0.0141327	ARHGEF2/MAPRE1/KIF18B/KIF18A/FBXO5/TPX2/KIF2C/SKA3/CKAP2/PAK1/PSRC1/SKA1/STMN1/MID1IP1	14
BP	GO:0070989	oxidative demethylation	5/826	19/18903	0.0010967	0.017659	0.0147644	TET3/CYP3A4/CYP2C8/CYP2C9/CYP1A2	5
BP	GO:1900046	regulation of hemostasis	10/826	72/18903	0.00110627	0.0176967	0.0147959	PRKCD/SERPINE2/SERPINC1/F2RL1/THBS1/FGA/F12/FGG/PLG/HRG	10
BP	GO:1903317	regulation of protein maturation	10/826	72/18903	0.00110627	0.0176967	0.0147959	IFT52/SRC/SOX4/MELTF/MMP14/TMEM98/SERPINE2/SERPINC1/THBS1/F12	10
BP	GO:0034446	substrate adhesion-dependent cell spreading	13/826	111/18903	0.00111105	0.0177153	0.0148115	RCC2/KIF14/SRC/TYRO3/MELTF/CARMIL1/LAMC1/LAMB1/FZD7/FBLN1/MDK/FGA/FGG	13
BP	GO:0071897	DNA biosynthetic process	19/826	198/18903	0.0011211	0.0178175	0.0148969	LIN9/GINS1/POLD1/CENPF/CHEK1/RFC4/LIG1/NEK2/PIF1/AURKB/HROB/TYMS/USP1/CCT5/SRC/SPHK1/DTL/TFDP1/NIBAN2	19
BP	GO:1904375	regulation of protein localization to cell periphery	14/826	125/18903	0.00113205	0.0179332	0.0149937	PRKCI/PLK1/SAPCD2/STX3/EPB41L2/VIL1/PKDCC/MISP/MMP14/ITGB1/AR/TGFB1/ITGA3/AGR2	14
BP	GO:0035987	endodermal cell differentiation	8/826	49/18903	0.0011803	0.0186374	0.0155824	ITGA5/LAMB1/HNF1B/MMP14/COL5A2/DKK1/MMP9/COL5A1	8
BP	GO:2000045	regulation of G1/S transition of mitotic cell cycle	18/826	185/18903	0.00127861	0.0201248	0.016826	SMARCC1/SMARCD1/GTSE1/ACTL6A/CASP2/EZH2/STIL/RBL1/CDK2/CDC6/KIF14/PLCB1/WEE1/PRKDC/RRM2/TFDP1/E2F1/CYP1A1	18
BP	GO:0045922	negative regulation of fatty acid metabolic process	7/826	39/18903	0.00134133	0.0207495	0.0173483	SOX9/APOC1/FMO1/ACADL/MFSD2A/APOC3/CYP7A1	7
BP	GO:0006068	ethanol catabolic process	4/826	12/18903	0.00135203	0.0207495	0.0173483	ALDH3B1/SULT1C4/SULT1B1/SULT2A1	4
BP	GO:0032782	bile acid secretion	4/826	12/18903	0.00135203	0.0207495	0.0173483	SLC10A1/ABCB4/ABCB11/CES1	4
BP	GO:0032908	regulation of transforming growth factor beta1 production	4/826	12/18903	0.00135203	0.0207495	0.0173483	CD2AP/LAPTM4B/THBS1/TSKU	4
BP	GO:0038183	bile acid signaling pathway	4/826	12/18903	0.00135203	0.0207495	0.0173483	CYP8B1/SLC10A1/ABCB11/CYP7A1	4
BP	GO:0071635	negative regulation of transforming growth factor beta production	4/826	12/18903	0.00135203	0.0207495	0.0173483	CD2AP/CD24/LAPTM4B/TSKU	4
BP	GO:0030195	negative regulation of blood coagulation	8/826	50/18903	0.00135222	0.0207495	0.0173483	PRKCD/SERPINE2/THBS1/FGA/F12/FGG/PLG/HRG	8
BP	GO:0089718	amino acid import across plasma membrane	8/826	50/18903	0.00135222	0.0207495	0.0173483	SLC1A5/SLC7A1/SLC6A6/ITGB1/SLC6A13/SLC38A1/SLC1A2/RGS2	8
BP	GO:0006656	phosphatidylcholine biosynthetic process	6/826	29/18903	0.00136975	0.0208876	0.0174638	ABHD3/CHKA/SLC44A3/LPCAT1/MFSD2A/CDS1	6
BP	GO:0065005	protein-lipid complex assembly	6/826	29/18903	0.00136975	0.0208876	0.0174638	PLAGL2/APOC1/APOA5/MFSD2A/APOC3/SOAT2	6
BP	GO:0010232	vascular transport	11/826	87/18903	0.00140327	0.0212007	0.0177256	SLC1A5/SLC12A2/SLC7A1/SLC6A6/ABCC4/SLC29A4/SLC6A13/SLC22A1/SLC38A1/MFSD2A/SLC1A2	11
BP	GO:0150104	transport across blood-brain barrier	11/826	87/18903	0.00140327	0.0212007	0.0177256	SLC1A5/SLC12A2/SLC7A1/SLC6A6/ABCC4/SLC29A4/SLC6A13/SLC22A1/SLC38A1/MFSD2A/SLC1A2	11
BP	GO:1900182	positive regulation of protein localization to nucleus	11/826	87/18903	0.00140327	0.0212007	0.0177256	PRKCD/ECT2/CD2AP/CDK1/PLK1/CARD10/TPR/CCT5/SRC/GLIS2/TGFB1	11
BP	GO:0072376	protein activation cascade	5/826	20/18903	0.00141013	0.0212387	0.0177573	FBLN1/SERPINC1/FGA/F12/FGG	5
BP	GO:0045471	response to ethanol	14/826	128/18903	0.00142533	0.0214019	0.0178938	DNMT3A/CDK1/TYMS/BAK1/G6PD/SLC10A1/FGFR2/VCAM1/ABCB11/RGS2/CDO1/SPINK1/CYP2E1/CYP7A1	14
BP	GO:0016485	protein processing	22/826	250/18903	0.00149064	0.0223141	0.0186564	CASP2/IFT52/MYRF/SRC/BAK1/HP/CPD/MELTF/HPR/MEP1A/MMP14/TMEM98/F9/SERPINE2/HJV/THBS1/FGA/BACE2/F12/FGG/PRSS3/HGFAC	22
BP	GO:0050818	regulation of coagulation	10/826	75/18903	0.00152081	0.0226963	0.018976	PRKCD/SERPINE2/SERPINC1/F2RL1/THBS1/FGA/F12/FGG/PLG/HRG	10
BP	GO:0030900	forebrain development	30/826	383/18903	0.0015308	0.0227351	0.0190084	EZH2/STIL/BTBD3/TACC3/WDR62/PLXNA1/ASPM/KIF14/PLCB1/SRC/PLXNA3/TYRO3/ZMIZ1/H2AX/IGF2BP1/LAMB1/HIF1A/PITX1/BTG2/E2F1/DKK1/FGFR2/MFSD2A/MDK/ROBO1/CXCR4/SRD5A2/SLC1A2/TSKU/COL3A1	30
BP	GO:0009314	response to radiation	34/826	452/18903	0.0015327	0.0227351	0.0190084	PRKCD/DNMT3A/RHNO1/ECT2/FANCD2/BMF/POLD1/HMGN1/CHEK1/XRCC2/TOPBP1/RAD51AP1/RAD51/AURKB/CDC25A/MAPK13/USP1/FEN1/DTL/PRKDC/BAK1/H2AX/PLEKHB1/PBK/TTC36/HIF1A/ITGB1/CYBA/MMP9/VCAM1/CDS1/SLC1A2/SCARA3/COL3A1	34
BP	GO:1900047	negative regulation of hemostasis	8/826	51/18903	0.00154344	0.0228252	0.0190838	PRKCD/SERPINE2/THBS1/FGA/F12/FGG/PLG/HRG	8
BP	GO:0032506	cytokinetic process	7/826	40/18903	0.00156548	0.0230813	0.0192979	KIF20B/ECT2/CEP55/ANLN/KIF20A/RACGAP1/AURKB	7
BP	GO:0000302	response to reactive oxygen species	19/826	204/18903	0.00159186	0.0233999	0.0195642	PRKCD/ECT2/CDK1/EZH2/MAPK13/STK26/STK24/SRC/SPHK1/BAK1/HP/STAT1/ADAM9/HIF1A/PYCR1/H19/MMP9/COL1A1/CYP2E1	19
BP	GO:0034644	cellular response to UV	11/826	89/18903	0.00169136	0.024788	0.0207249	PRKCD/RHNO1/BMF/POLD1/CHEK1/AURKB/CDC25A/MAPK13/BAK1/PBK/MMP9	11
BP	GO:0031346	positive regulation of cell projection organization	28/826	352/18903	0.00172678	0.0252316	0.0210958	PRKCI/CBFA2T2/EZH2/ANLN/SKIL/PLXNA1/STK24/KCTD17/SRC/PLXNA3/DBN1/FNBP1L/VIL1/LIMK1/CARMIL1/CDC42EP1/AGRN/PTK7/FZD1/SERPINI1/ITPKA/MDK/ROBO1/EPS8L3/ITGA3/RGS2/ENPP2/F2RL1	28
BP	GO:0010972	negative regulation of G2/M transition of mitotic cell cycle	9/826	64/18903	0.0017718	0.0258124	0.0215813	CHEK1/CDK1/TOPBP1/PLK1/RAD21/AURKB/CDC6/ORC1/DTL	9
BP	GO:0048144	fibroblast proliferation	12/826	103/18903	0.00177957	0.0258443	0.021608	CDK1/CDK4/CCNB1/CDC6/E2F8/SPHK1/ZMIZ1/CCNA2/CKS2/E2F1/S100A6/COL3A1	12
BP	GO:0007063	regulation of sister chromatid cohesion	5/826	21/18903	0.00178488	0.0258443	0.021608	BUB1/RAD21/CDCA5/FEN1/ESPL1	5
BP	GO:0030111	regulation of Wnt signaling pathway	27/826	336/18903	0.00178983	0.0258443	0.021608	DEPDC1B/LZTS2/SPIN1/ASPM/CTNND2/SRC/SOX4/SOX9/WNK2/BICC1/PTK7/FZD1/FZD7/HNF1B/DKK1/FGFR2/DCDC2/CTHRC1/BAMBI/MDK/TGFB1/MDFI/GPC3/ITGA3/SFRP5/TSKU/COL1A1	27
BP	GO:0021987	cerebral cortex development	13/826	117/18903	0.00180339	0.0259635	0.0217077	BTBD3/TACC3/WDR62/ASPM/KIF14/PLCB1/ZMIZ1/H2AX/LAMB1/HIF1A/MDK/ROBO1/COL3A1	13
BP	GO:0007160	cell-matrix adhesion	21/826	238/18903	0.00182691	0.0262251	0.0219264	RCC2/UTRN/DDR1/SGCE/ITGA5/SRC/NID1/BCAM/ITGB4/ADAM9/MMP14/ITGB1/VCAM1/NPNT/ITGA3/MMP12/THBS1/FGA/COL3A1/FGG/HRG	21
BP	GO:0046470	phosphatidylcholine metabolic process	10/826	77/18903	0.00186133	0.0266409	0.0222741	ABHD3/CHKA/SLC44A3/APOC1/LPCAT1/APOA5/MFSD2A/CDS1/ENPP2/PON1	10
BP	GO:0032530	regulation of microvillus organization	4/826	13/18903	0.00188579	0.0268341	0.0224356	VIL1/KLF5/RAP1GAP/CDHR2	4
BP	GO:0060670	branching involved in labyrinthine layer morphogenesis	4/826	13/18903	0.00188579	0.0268341	0.0224356	SPINT1/FGFR2/SPINT2/ST14	4
BP	GO:0021537	telencephalon development	22/826	255/18903	0.00191547	0.0271774	0.0227226	EZH2/BTBD3/TACC3/WDR62/ASPM/KIF14/PLCB1/PLXNA3/ZMIZ1/H2AX/IGF2BP1/LAMB1/HIF1A/BTG2/MFSD2A/MDK/ROBO1/CXCR4/SRD5A2/SLC1A2/TSKU/COL3A1	22
BP	GO:0031099	regeneration	18/826	192/18903	0.00194056	0.0274539	0.0229537	BCL9/CDK1/EZH2/STK24/TYMS/BAK1/CCNA2/AURKA/EPPK1/FZD7/APOA5/KLF5/MDK/PDX1/PFKFB1/BAAT/PLG/NNMT	18
BP	GO:0051261	protein depolymerization	13/826	118/18903	0.00194764	0.0274747	0.0229711	ARHGEF2/KIF18B/KIF18A/TPX2/KIF2C/ADD3/CKAP2/STMN1/VIL1/MID1IP1/CARMIL1/CAPG/F2RL1	13
BP	GO:0015721	bile acid and bile salt transport	6/826	31/18903	0.00197108	0.0277253	0.0231807	SLC27A5/SLC10A1/ABCC4/AQP9/ABCB11/CYP7A1	6
BP	GO:0019827	stem cell population maintenance	17/826	177/18903	0.00197838	0.0277483	0.0232	SMARCC1/SMARCD1/BCL9/ACTL6A/FANCD2/SINHCAF/SMC3/SALL4/ASPM/SOX4/PHF19/IGF2BP1/SOX9/BCL9L/FZD7/HNF1B/ZFP36L2	17
BP	GO:0048146	positive regulation of fibroblast proliferation	8/826	53/18903	0.00198985	0.0278295	0.0232678	CDK4/CCNB1/CDC6/SPHK1/ZMIZ1/CCNA2/E2F1/S100A6	8
BP	GO:0071604	transforming growth factor beta production	7/826	42/18903	0.0021004	0.0292919	0.0244905	CD2AP/CD24/LAPTM4B/HIF1A/THBS1/TSKU/COL3A1	7
BP	GO:1902750	negative regulation of cell cycle G2/M phase transition	9/826	66/18903	0.00220389	0.0306478	0.0256241	CHEK1/CDK1/TOPBP1/PLK1/RAD21/AURKB/CDC6/ORC1/DTL	9
BP	GO:0009070	serine family amino acid biosynthetic process	5/826	22/18903	0.00222768	0.0308037	0.0257545	PSPH/HAO1/CTH/AGXT2/AGXT	5
BP	GO:0051444	negative regulation of ubiquitin-protein transferase activity	5/826	22/18903	0.00222768	0.0308037	0.0257545	BUB1B/FBXO5/MAD2L1/CDC20/LIMK1	5
BP	GO:0046164	alcohol catabolic process	8/826	54/18903	0.00224818	0.0309125	0.0258454	SYNJ2/ALDH3B1/SULT1C4/SULT1B1/HAO1/ADH4/SULT2A1/CYP7A1	8
BP	GO:0050819	negative regulation of coagulation	8/826	54/18903	0.00224818	0.0309125	0.0258454	PRKCD/SERPINE2/THBS1/FGA/F12/FGG/PLG/HRG	8
BP	GO:0007162	negative regulation of cell adhesion	25/826	308/18903	0.00226953	0.0311186	0.0260178	PRKCD/RCC2/PLXNA1/PELI1/SRC/PLXNA3/MELTF/TNFRSF21/EPCAM/FZD7/MMP14/FBLN1/SEMA6A/IL4I1/SPINT2/FOXJ1/MDK/SERPINE2/TGFB1/MMP12/THBS1/COL1A1/FGG/PLG/HRG	25
BP	GO:0008156	negative regulation of DNA replication	6/826	32/18903	0.00233759	0.0319623	0.0267232	FBXO5/TIMELESS/CDC6/CDT1/GMNN/S100A11	6
BP	GO:0006575	cellular modified amino acid metabolic process	17/826	180/18903	0.00236466	0.0322423	0.0269573	TYMS/MTHFD1L/PLOD2/G6PD/ALDH1L1/ACADL/MFSD2A/SULT1B1/SLC1A2/VNN2/SULT2A1/BHMT/SLC6A8/GSTA1/GNMT/GSTA2/GSTM1	17
BP	GO:0044070	regulation of anion transport	11/826	93/18903	0.00241252	0.0326675	0.0273128	P2RX4/ANO9/SLC10A1/SLC12A2/ITGB1/SLC38A1/ABCB11/CYP4F2/RGS2/CES1/CYP4A11	11
BP	GO:0045814	negative regulation of gene expression, epigenetic	11/826	93/18903	0.00241252	0.0326675	0.0273128	BEND3/DNMT3A/LMNB1/HELLS/DNMT1/BAZ2A/EZH2/LMNB2/CDK2/TPR/MACROH2A2	11
BP	GO:0060236	regulation of mitotic spindle organization	7/826	43/18903	0.00241586	0.0326675	0.0273128	KIF15/STIL/PLK1/TPX2/TACC3/TPR/PSRC1	7
BP	GO:0071900	regulation of protein serine/threonine kinase activity	30/826	395/18903	0.00244262	0.0329383	0.0275392	PRKCD/INCENP/EZH2/PLK1/CCNB2/CCNF/CDC25A/CCNB1/CDC6/PAK1/CDKN3/PSRC1/SRC/CD24/CDC25C/CCNA2/CKS2/ADAM9/MAGED1/TGFA/DKK1/IGF2/CCNE1/ROBO1/TGFB1/SPATC1L/RGS2/THBS1/UCHL1/SFN	30
BP	GO:0022411	cellular component disassembly	35/826	483/18903	0.00245695	0.0330406	0.0276247	SMARCC1/SMARCD1/ARHGEF2/KIF18B/KIF18A/CDK1/TOP2A/PLK1/TPX2/DDR1/HMGA1/KIF2C/ADD3/CKAP2/MMP11/STMN1/MELTF/VIL1/MID1IP1/CARMIL1/AURKA/CTSV/CAPG/PLIN3/LAMC1/HIF1A/MMP14/EIF5A2/DKK1/MMP9/TGFB1/MMP12/MMP7/F2RL1/PLG	35
BP	GO:0001833	inner cell mass cell proliferation	4/826	14/18903	0.00254949	0.0338205	0.0282767	GINS1/CHEK1/SALL4/NCAPG2	4
BP	GO:0007100	mitotic centrosome separation	4/826	14/18903	0.00254949	0.0338205	0.0282767	KIF11/CHEK1/NEK2/AURKA	4
BP	GO:0046185	aldehyde catabolic process	4/826	14/18903	0.00254949	0.0338205	0.0282767	ALDH3B1/ADH4/AGXT2/AGXT	4
BP	GO:0050667	homocysteine metabolic process	4/826	14/18903	0.00254949	0.0338205	0.0282767	BLMH/CTH/CPS1/BHMT	4
BP	GO:2000105	positive regulation of DNA-templated DNA replication	4/826	14/18903	0.00254949	0.0338205	0.0282767	CDK2/CDC7/E2F8/CDT1	4
BP	GO:1901617	organic hydroxy compound biosynthetic process	21/826	245/18903	0.00259369	0.0342699	0.0286525	LBR/OSBPL3/ACLY/SLC27A5/SPHK1/CYP8B1/G6PD/SEC14L2/PCK1/APOA5/ITPKA/ABCB11/SRD5A2/SQLE/BAAT/ISYNA1/CYP3A4/SLC27A2/CES1/DAO/CYP7A1	21
BP	GO:0002064	epithelial cell development	19/826	213/18903	0.00260604	0.0342699	0.0286525	PLCB1/TYMS/SIPA1L3/SRC/SOX9/HIF1A/KDF1/KLF5/SPINT2/FOXJ1/AR/POF1B/CXCR4/ST14/ICAM1/TJP3/F2RL1/RAB25/SFN	19
BP	GO:1902806	regulation of cell cycle G1/S phase transition	19/826	213/18903	0.00260604	0.0342699	0.0286525	SMARCC1/SMARCD1/GTSE1/ACTL6A/CASP2/EZH2/STIL/RBL1/CDK2/CDC6/KIF14/PLCB1/WEE1/PRKDC/RRM2/TFDP1/FAM83D/E2F1/CYP1A1	19
BP	GO:0019318	hexose metabolic process	20/826	229/18903	0.00261137	0.0342699	0.0286525	DYRK2/SRC/PKM/DCXR/FUT4/G6PD/ENO2/HKDC1/GPT/PCK1/IGF2/RBP4/PFKFB3/PDX1/PFKFB1/GPD1/ALDOB/SDS/GNMT/NNMT	20
BP	GO:0046890	regulation of lipid biosynthetic process	17/826	182/18903	0.00265566	0.0347578	0.0290605	PRKCD/CDK4/SPHK1/ATP1A1/MID1IP1/SEC14L2/APOC1/PCK1/LPCAT1/APOA5/ACADL/MFSD2A/APOC3/THRSP/CES1/HSD17B13/CYP7A1	17
BP	GO:0051962	positive regulation of nervous system development	23/826	279/18903	0.00274379	0.0358157	0.0299449	PRKCI/XRCC2/NAP1L1/SKIL/WDR62/PLXNA1/CLSTN1/ASPM/PLXNA3/DBN1/LIMK1/SPINT1/AGRN/IL1RAP/HIF1A/E2F1/ITGB1/ITPKA/MDK/ROBO1/SERPINE2/CXCR4/TGFB1	23
BP	GO:0001504	neurotransmitter uptake	7/826	44/18903	0.00276655	0.0359212	0.0300331	SNAP25/ITGB1/SLC29A4/SLC6A13/SLC22A1/SLC38A1/SLC1A2	7
BP	GO:0045840	positive regulation of mitotic nuclear division	7/826	44/18903	0.00276655	0.0359212	0.0300331	DLGAP5/SPHK1/ESPL1/CDT1/AURKA/TGFA/IGF2	7
BP	GO:0007219	Notch signaling pathway	17/826	183/18903	0.00281198	0.0364143	0.0304455	PRKCI/CBFA2T2/MIB1/SRC/ZMIZ1/SOX9/TSPAN15/HNF1B/ANXA4/MMP14/KRT19/NIBAN2/ROBO1/PTP4A3/DLK1/AGXT/POSTN	17
BP	GO:0006979	response to oxidative stress	32/826	434/18903	0.00283076	0.0365609	0.030568	PRKCD/ECT2/FANCD2/CDK1/EZH2/MAPK13/MELK/STK26/STK24/SRC/SPHK1/BAK1/HP/ALDH3B1/G6PD/TAT/STAT1/FZD1/ADAM9/HIF1A/GPX7/MMP14/PYCR1/H19/ALOX5/MMP9/ABCB11/HAO1/SCARA3/COL1A1/PAGE4/CYP2E1	32
BP	GO:0050769	positive regulation of neurogenesis	20/826	231/18903	0.00288695	0.0371885	0.0310927	PRKCI/XRCC2/NAP1L1/SKIL/WDR62/PLXNA1/ASPM/PLXNA3/DBN1/LIMK1/SPINT1/HIF1A/E2F1/ITGB1/ITPKA/MDK/ROBO1/SERPINE2/CXCR4/TGFB1	20
BP	GO:0051258	protein polymerization	23/826	281/18903	0.00300059	0.0385508	0.0322317	PRKCD/MAPRE1/WASF1/FBXO5/TPX2/NCK2/ADD3/PAK1/PSRC1/UBE2C/DBN1/STMN1/VIL1/MID1IP1/CARMIL1/CAPG/CDC42EP1/ANG/BAIAP2L2/TMSB10/PFN2/FGA/FGG	23
BP	GO:0003382	epithelial cell morphogenesis	6/826	34/18903	0.00322153	0.0411733	0.0344243	SIPA1L3/SPINT2/AR/POF1B/ST14/RAB25	6
BP	GO:0042573	retinoic acid metabolic process	6/826	34/18903	0.00322153	0.0411733	0.0344243	ADH1B/ADH1C/CYP3A4/CYP2C8/CYP1A1/ADH1A	6
BP	GO:0031507	heterochromatin formation	10/826	83/18903	0.00326606	0.0415016	0.0346989	BEND3/DNMT3A/LMNB1/HELLS/DNMT1/BAZ2A/EZH2/LMNB2/CDK2/TPR	10
BP	GO:0051960	regulation of nervous system development	33/826	456/18903	0.00328282	0.0415016	0.0346989	PRKCI/EZH2/XRCC2/NAP1L1/SEMA4C/SKIL/WDR62/PLXNA1/CLSTN1/ASPM/KIF14/MYRF/PLXNA3/HMGB2/DBN1/LIMK1/SPINT1/AGRN/TNFRSF21/IL1RAP/HIF1A/E2F1/DKK1/ITGB1/SEMA6A/HLTF/TMEM98/ITPKA/MDK/ROBO1/SERPINE2/CXCR4/TGFB1	33
BP	GO:0009636	response to toxic substance	21/826	250/18903	0.00329405	0.0415016	0.0346989	DNMT3A/CDK1/RAD51/TYMS/BLMH/BAK1/HP/GLYAT/AKR7A3/GPX7/H19/ADH4/MT1X/CPS1/CES1/PON1/CYP1A1/MT1A/MT2A/GSTA1/GSTM1	21
BP	GO:1904666	regulation of ubiquitin protein ligase activity	5/826	24/18903	0.00334476	0.0415016	0.0346989	FBXO5/PLK1/UBE2C/MAD2L1/CDC20	5
BP	GO:0018107	peptidyl-threonine phosphorylation	12/826	111/18903	0.00334552	0.0415016	0.0346989	PRKCD/DYRK2/TTK/CHEK1/CDK1/PLK1/SPHK1/PRKDC/CDC42BPG/TTC36/STK39/TGFB1	12
BP	GO:0007163	establishment or maintenance of cell polarity	20/826	234/18903	0.00334577	0.0415016	0.0346989	PRKCI/KIF20B/SPDL1/MAPRE1/PLK1/KIF2C/NDC80/SAPCD2/CENPA/SIPA1L3/WEE1/MAD2L1/SPAG5/PTK7/MISP/DLG3/ITGB1/SPINT2/FOXJ1/SFRP5	20
BP	GO:0001977	renal system process involved in regulation of blood volume	4/826	15/18903	0.00335744	0.0415016	0.0346989	CYBA/CYP4F2/F2RL1/CYP4A11	4
BP	GO:0009071	serine family amino acid catabolic process	4/826	15/18903	0.00335744	0.0415016	0.0346989	CDO1/AGXT/DAO/SDS	4
BP	GO:0046322	negative regulation of fatty acid oxidation	4/826	15/18903	0.00335744	0.0415016	0.0346989	SOX9/FMO1/ACADL/MFSD2A	4
BP	GO:0051299	centrosome separation	4/826	15/18903	0.00335744	0.0415016	0.0346989	KIF11/CHEK1/NEK2/AURKA	4
BP	GO:0051791	medium-chain fatty acid metabolic process	4/826	15/18903	0.00335744	0.0415016	0.0346989	ABHD3/CES1/CYP4A22/CYP4A11	4
BP	GO:0060576	intestinal epithelial cell development	4/826	15/18903	0.00335744	0.0415016	0.0346989	TYMS/SRC/HIF1A/KLF5	4
BP	GO:2000104	negative regulation of DNA-templated DNA replication	4/826	15/18903	0.00335744	0.0415016	0.0346989	FBXO5/TIMELESS/CDT1/GMNN	4
BP	GO:0051054	positive regulation of DNA metabolic process	24/826	301/18903	0.00345191	0.042562	0.0355854	NSD2/SMARCC1/SMARCD1/PRKCD/ACTL6A/GINS1/CDK1/RFC4/FOXM1/RAD51AP1/NEK2/RAD51/AURKB/CDK2/TIMELESS/USP1/CCT5/CDC7/SRC/E2F8/PRKDC/H2AX/CDT1/TGFB1	24
BP	GO:0033865	nucleoside bisphosphate metabolic process	13/826	126/18903	0.00347908	0.0425752	0.0355964	ACLY/HACD2/GLYAT/ELOVL7/ACSM2A/ACSM2B/ACSS1/SULT1C4/ACSM5/ACSL4/SULT1B1/BAAT/SULT2A1	13
BP	GO:0033875	ribonucleoside bisphosphate metabolic process	13/826	126/18903	0.00347908	0.0425752	0.0355964	ACLY/HACD2/GLYAT/ELOVL7/ACSM2A/ACSM2B/ACSS1/SULT1C4/ACSM5/ACSL4/SULT1B1/BAAT/SULT2A1	13
BP	GO:0034032	purine nucleoside bisphosphate metabolic process	13/826	126/18903	0.00347908	0.0425752	0.0355964	ACLY/HACD2/GLYAT/ELOVL7/ACSM2A/ACSM2B/ACSS1/SULT1C4/ACSM5/ACSL4/SULT1B1/BAAT/SULT2A1	13
BP	GO:1903825	organic acid transmembrane transport	15/826	156/18903	0.00350497	0.0427851	0.035772	SLC27A5/SFXN3/SLC1A5/SLC7A1/SLC6A6/ITGB1/SLC29A4/SLC6A13/SLC13A2/SLC16A3/SLC38A1/SLC1A2/RGS2/THBS1/SLC13A5	15
BP	GO:0030324	lung development	17/826	187/18903	0.0035158	0.0428106	0.0357932	TIMELESS/YWHAZ/SOX9/PKDCC/HSD11B1/PTK7/RIDA/MMP14/FGFR2/RBP4/FOXJ1/GPC3/ITGA3/MMP12/CYP1A2/AGR2/COL3A1	17
BP	GO:0001889	liver development	14/826	141/18903	0.00352551	0.0428222	0.035803	EZH2/TYMS/E2F8/SOX9/AURKA/HNF1B/TGFA/PCK1/MDK/PDX1/BAAT/CPS1/OTC/CYP1A1	14
BP	GO:0001706	endoderm formation	8/826	58/18903	0.00355457	0.0430684	0.0360088	ITGA5/LAMB1/HNF1B/MMP14/COL5A2/DKK1/MMP9/COL5A1	8
BP	GO:0010837	regulation of keratinocyte proliferation	7/826	46/18903	0.00358372	0.0431015	0.0360364	IFT52/EPPK1/IFT57/KDF1/FGFR2/MDK/SFN	7
BP	GO:0035272	exocrine system development	7/826	46/18903	0.00358372	0.0431015	0.0360364	PLXNA1/IGSF3/SOX9/FGFR2/IGF2/PDX1/TGFB1	7
BP	GO:0085029	extracellular matrix assembly	7/826	46/18903	0.00358372	0.0431015	0.0360364	SOX9/LAMB1/QSOX1/FKBP10/TGFB1/COL1A2/COL3A1	7
BP	GO:0045445	myoblast differentiation	12/826	112/18903	0.00360204	0.0432157	0.036132	SMARCC1/SMARCD1/BCL9/ACTL6A/PLCB1/SOX4/SOX9/BCL9L/PITX1/ITGB1/TGFB1/PLG	12
BP	GO:1990868	response to chemokine	11/826	98/18903	0.00364406	0.0435065	0.0363751	STK39/SLC12A2/HIF1A/CCL20/ROBO1/CXCR4/CCL16/CXCL5/CXCL1/CXCL8/TFF2	11
BP	GO:1990869	cellular response to chemokine	11/826	98/18903	0.00364406	0.0435065	0.0363751	STK39/SLC12A2/HIF1A/CCL20/ROBO1/CXCR4/CCL16/CXCL5/CXCL1/CXCL8/TFF2	11
BP	GO:0006006	glucose metabolic process	17/826	188/18903	0.00371282	0.0440128	0.0367984	DYRK2/SRC/PKM/DCXR/G6PD/ENO2/HKDC1/GPT/PCK1/IGF2/RBP4/PDX1/PFKFB1/GPD1/SDS/GNMT/NNMT	17
BP	GO:0061138	morphogenesis of a branching epithelium	17/826	188/18903	0.00371282	0.0440128	0.0367984	DDR1/PLXNA1/TIMELESS/PAK1/SRC/SOX9/SPINT1/MAGED1/HNF1B/MMP14/FGFR2/SPINT2/AR/MDK/ST14/GPC3/NPNT	17
BP	GO:0001704	formation of primary germ layer	13/826	127/18903	0.00372514	0.0440128	0.0367984	ITGA5/LAMB1/ITGB4/FZD7/HNF1B/MMP14/COL5A2/DKK1/ITGB1/FGFR2/MMP9/ITGA3/COL5A1	13
BP	GO:0043276	anoikis	6/826	35/18903	0.00374685	0.0440128	0.0367984	BMF/ITGA5/SRC/TFDP1/E2F1/ITGB1	6
BP	GO:0071398	cellular response to fatty acid	6/826	35/18903	0.00374685	0.0440128	0.0367984	SMARCD1/CDK4/PLCB1/SRC/E2F1/CPS1	6
BP	GO:0006959	humoral immune response	25/826	320/18903	0.00375232	0.0440128	0.0367984	EXO1/TNFRSF21/C6/C8A/CFHR4/MASP2/FOXJ1/ALOX5/ANG/CFHR3/HPX/SUSD4/CFHR2/LYZ/CXCL5/C4BPA/FGA/CXCL1/PI3/CXCL8/CFHR5/C9/PRSS3/HRG/PGC	25
BP	GO:0035107	appendage morphogenesis	14/826	142/18903	0.0037584	0.0440128	0.0367984	IFT52/PBX2/SALL4/FLVCR1/SOX4/FRAS1/BAK1/SOX9/PKDCC/PITX1/DKK1/FGFR2/GPC3/COL3A1	14
BP	GO:0035108	limb morphogenesis	14/826	142/18903	0.0037584	0.0440128	0.0367984	IFT52/PBX2/SALL4/FLVCR1/SOX4/FRAS1/BAK1/SOX9/PKDCC/PITX1/DKK1/FGFR2/GPC3/COL3A1	14
BP	GO:0051098	regulation of binding	28/826	372/18903	0.00379001	0.0442771	0.0370193	PRKCD/MAPRE1/PLK1/HJURP/NEK2/AURKB/SRC/HMGB2/STMN1/CDT1/GMNN/CRMP1/AURKA/TTC36/E2F1/DKK1/CTHRC1/NIBAN2/RAP1GAP/BAMBI/MMP9/PDX1/TGFB1/MDFI/GREM2/CFHR2/PON1/CFHR5	28
BP	GO:0003018	vascular process in circulatory system	22/826	270/18903	0.00385482	0.044927	0.0375628	ATP2B1/SRC/SLC1A5/SLC12A2/SLC7A1/SLC6A6/ABCC4/SLC29A4/SLC6A13/SLC22A1/SLC38A1/MFSD2A/PTP4A3/TGFB1/SLC1A2/RGS2/TJP3/CPS1/F2RL1/FGA/FGG/NTS	22
BP	GO:1901654	response to ketone	18/826	205/18903	0.00393788	0.045786	0.0382809	ATP2B1/CDK4/PSPH/TYMS/SRC/STK39/TAT/PCK1/ABCB4/CYBA/CA9/AR/TGFB1/SRD5A2/CLDN4/CPS1/THBS1/POSTN	18
BP	GO:0042659	regulation of cell fate specification	5/826	25/18903	0.00403276	0.0466675	0.039018	CHD3/FZD7/DKK1/ESRP1/AR	5
BP	GO:0051446	positive regulation of meiotic cell cycle	5/826	25/18903	0.00403276	0.0466675	0.039018	RAD51AP1/CDC25A/PLCB1/CDC25C/CDC25B	5
BP	GO:0050714	positive regulation of protein secretion	13/826	129/18903	0.00425957	0.0490857	0.0410397	CD2AP/SOX4/ADAM9/HIF1A/RBP4/ACSL4/PDX1/ANG/TGFB1/MYRIP/F2RL1/FGA/FGG	13
BP	GO:0061008	hepaticobiliary system development	14/826	144/18903	0.00426178	0.0490857	0.0410397	EZH2/TYMS/E2F8/SOX9/AURKA/HNF1B/TGFA/PCK1/MDK/PDX1/BAAT/CPS1/OTC/CYP1A1	14
BP	GO:0009074	aromatic amino acid family catabolic process	4/826	16/18903	0.00432342	0.0495624	0.0414383	HPD/TAT/IL4I1/HGD	4
BP	GO:0030033	microvillus assembly	4/826	16/18903	0.00432342	0.0495624	0.0414383	STK26/RAP2A/KLF5/RAP1GAP	4
BP	GO:0030323	respiratory tube development	17/826	191/18903	0.00435923	0.0498562	0.0416839	TIMELESS/YWHAZ/SOX9/PKDCC/HSD11B1/PTK7/RIDA/MMP14/FGFR2/RBP4/FOXJ1/GPC3/ITGA3/MMP12/CYP1A2/AGR2/COL3A1	17
BP	GO:0019748	secondary metabolic process	8/826	60/18903	0.0043963	0.0501629	0.0419404	AKR7A3/SULT1C4/FMO1/CYP2A6/CYP3A4/CYP1A2/CYP2A7/CYP1A1	8
BP	GO:0001892	embryonic placenta development	10/826	87/18903	0.00459798	0.0522207	0.0436609	E2F8/SPINT1/HIF1A/KRT19/FGFR2/IGF2/SPINT2/ST14/MDFI/PLG	10
BP	GO:0031110	regulation of microtubule polymerization or depolymerization	10/826	87/18903	0.00459798	0.0522207	0.0436609	ARHGEF2/MAPRE1/TPX2/SKA3/CKAP2/PAK1/PSRC1/SKA1/STMN1/MID1IP1	10
BP	GO:0006063	uronic acid metabolic process	5/826	26/18903	0.00481619	0.054222	0.0453341	DCXR/UGT2B10/UGT2B15/UGT2B7/UGT1A4	5
BP	GO:0019585	glucuronate metabolic process	5/826	26/18903	0.00481619	0.054222	0.0453341	DCXR/UGT2B10/UGT2B15/UGT2B7/UGT1A4	5
BP	GO:0060669	embryonic placenta morphogenesis	5/826	26/18903	0.00481619	0.054222	0.0453341	SPINT1/FGFR2/IGF2/SPINT2/ST14	5
BP	GO:0031333	negative regulation of protein-containing complex assembly	14/826	146/18903	0.0048185	0.054222	0.0453341	PRKCD/MAPRE1/KIF14/ADD3/SRC/SOX9/STMN1/VIL1/CARMIL1/CAPG/DKK1/TMSB10/PFN2/PMEPA1	14
BP	GO:0048736	appendage development	16/826	178/18903	0.00507543	0.0568517	0.0475328	IFT52/PBX2/SALL4/FLVCR1/SOX4/FRAS1/BAK1/SOX9/PKDCC/ITGB4/PITX1/KDF1/DKK1/FGFR2/GPC3/COL3A1	16
BP	GO:0060173	limb development	16/826	178/18903	0.00507543	0.0568517	0.0475328	IFT52/PBX2/SALL4/FLVCR1/SOX4/FRAS1/BAK1/SOX9/PKDCC/ITGB4/PITX1/KDF1/DKK1/FGFR2/GPC3/COL3A1	16
BP	GO:0044272	sulfur compound biosynthetic process	14/826	148/18903	0.00543254	0.0602016	0.0503336	ACLY/HACD2/ELOVL7/ACSS1/MAT2A/ACSL4/B3GNT3/CTH/SLC1A2/MAT1A/CDO1/BHMT/GSTA1/GSTM1	14
BP	GO:0007096	regulation of exit from mitosis	4/826	17/18903	0.00546057	0.0602016	0.0503336	KNTC1/ANLN/CDCA5/UBE2C	4
BP	GO:0009084	glutamine family amino acid biosynthetic process	4/826	17/18903	0.00546057	0.0602016	0.0503336	GLS/PYCR1/GLUD2/OTC	4
BP	GO:0033631	cell-cell adhesion mediated by integrin	4/826	17/18903	0.00546057	0.0602016	0.0503336	ITGA5/ADAM9/ITGB1/NPNT	4
BP	GO:0051895	negative regulation of focal adhesion assembly	4/826	17/18903	0.00546057	0.0602016	0.0503336	RCC2/SRC/MMP14/THBS1	4
BP	GO:0090594	inflammatory response to wounding	4/826	17/18903	0.00546057	0.0602016	0.0503336	HIF1A/MDK/ALOX5/TGFB1	4
BP	GO:0150118	negative regulation of cell-substrate junction organization	4/826	17/18903	0.00546057	0.0602016	0.0503336	RCC2/SRC/MMP14/THBS1	4
BP	GO:0044818	mitotic G2/M transition checkpoint	7/826	50/18903	0.00575413	0.0631535	0.0528017	CHEK1/CDK1/TOPBP1/PLK1/CDC6/ORC1/DTL	7
BP	GO:1902041	regulation of extrinsic apoptotic signaling pathway via death domain receptors	7/826	50/18903	0.00575413	0.0631535	0.0528017	ARHGEF2/SKIL/HMGB2/ICAM1/THBS1/FGA/FGG	7
BP	GO:0046364	monosaccharide biosynthetic process	10/826	90/18903	0.00585167	0.0637949	0.0533379	G6PD/ENO2/GPT/PCK1/RBP4/PFKFB1/GPD1/SDS/GNMT/NNMT	10
BP	GO:0070098	chemokine-mediated signaling pathway	10/826	90/18903	0.00585167	0.0637949	0.0533379	STK39/HIF1A/CCL20/ROBO1/CXCR4/CCL16/CXCL5/CXCL1/CXCL8/TFF2	10
BP	GO:2000177	regulation of neural precursor cell proliferation	10/826	90/18903	0.00585167	0.0637949	0.0533379	NAP1L1/WDR62/ASPM/TRIM71/SPINT1/HIF1A/BTG2/ITGB1/SPINT2/MDK	10
BP	GO:0015718	monocarboxylic acid transport	12/826	119/18903	0.00587346	0.0638902	0.0534176	P2RX4/SLC27A5/SLC10A1/ABCC4/SLC6A13/ABCB4/AQP9/SLC16A3/ABCB11/CES1/SLC6A8/CYP7A1	12
BP	GO:0031960	response to corticosteroid	15/826	165/18903	0.00590117	0.0640493	0.0535506	ATP2B1/TYMS/SRC/STK39/TAT/ADAM9/PCK1/CYBA/MDK/PDX1/PFKFB1/ZFP36L2/CPS1/CDO1/COL1A1	15
BP	GO:0031023	microtubule organizing center organization	14/826	150/18903	0.006108	0.0661475	0.0553049	KIF11/CHEK1/CDK1/XRCC2/STIL/PLK1/NEK2/WDR62/CCNF/CDK2/NDC80/CHD3/AURKA/FOXJ1	14
BP	GO:0044728	DNA methylation or demethylation	11/826	105/18903	0.00616126	0.066577	0.0556639	BEND3/DNMT3A/TET3/MIS18A/HELLS/DNMT1/DNMT3B/BAZ2A/EZH2/NIBAN2/CYP1A1	11
BP	GO:0007098	centrosome cycle	13/826	135/18903	0.00624298	0.0671635	0.0561543	KIF11/CHEK1/CDK1/XRCC2/STIL/PLK1/NEK2/WDR62/CCNF/CDK2/NDC80/CHD3/AURKA	13
BP	GO:1900180	regulation of protein localization to nucleus	13/826	135/18903	0.00624298	0.0671635	0.0561543	PRKCD/ECT2/CD2AP/CDK1/PLK1/CARD10/TPR/CCT5/SRC/GLIS2/MAGED1/TMEM98/TGFB1	13
BP	GO:0018210	peptidyl-threonine modification	12/826	120/18903	0.00627443	0.0673179	0.0562834	PRKCD/DYRK2/TTK/CHEK1/CDK1/PLK1/SPHK1/PRKDC/CDC42BPG/TTC36/STK39/TGFB1	12
BP	GO:1903036	positive regulation of response to wounding	9/826	77/18903	0.00628484	0.0673179	0.0562834	STK24/ITGB1/MDK/CXCR4/CLDN4/THBS1/F12/PLG/HRG	9
BP	GO:0070828	heterochromatin organization	10/826	91/18903	0.00632398	0.0675892	0.0565103	BEND3/DNMT3A/LMNB1/HELLS/DNMT1/BAZ2A/EZH2/LMNB2/CDK2/TPR	10
BP	GO:0005996	monosaccharide metabolic process	20/826	248/18903	0.00636695	0.0679003	0.0567704	DYRK2/SRC/PKM/DCXR/FUT4/G6PD/ENO2/HKDC1/GPT/PCK1/IGF2/RBP4/PFKFB3/PDX1/PFKFB1/GPD1/ALDOB/SDS/GNMT/NNMT	20
BP	GO:1903793	positive regulation of anion transport	7/826	51/18903	0.00642401	0.0683599	0.0571546	P2RX4/SLC12A2/ITGB1/SLC38A1/ABCB11/CYP4F2/CYP4A11	7
BP	GO:0071634	regulation of transforming growth factor beta production	6/826	39/18903	0.00649785	0.0688546	0.0575683	CD2AP/CD24/LAPTM4B/HIF1A/THBS1/TSKU	6
BP	GO:0048732	gland development	31/826	441/18903	0.00649864	0.0688546	0.0575683	EZH2/CCNB2/DDR1/PLXNA1/TYMS/SRC/E2F8/IGSF3/SOX9/AURKA/IQGAP3/HIF1A/HNF1B/TGFA/ELF3/PITX1/PCK1/FGFR2/IGF2/AR/RAP1GAP/MDK/ROBO1/SERPINE2/PDX1/TGFB1/BAAT/CPS1/CDO1/OTC/CYP1A1	31
BP	GO:0045143	homologous chromosome segregation	8/826	64/18903	0.00653111	0.0690492	0.0577309	FANCD2/SGO2/PLK1/TRIP13/ESPL1/PTTG1/P3H4/CCNE1	8
BP	GO:0003416	endochondral bone growth	5/826	28/18903	0.0066962	0.0703389	0.0588092	FGFR3/SOX9/EVC/FGFR2/TSKU	5
BP	GO:0070723	response to cholesterol	5/826	28/18903	0.0066962	0.0703389	0.0588092	CYP8B1/GRAMD1A/TGFB1/CES1/CYP7A1	5
BP	GO:1903319	positive regulation of protein maturation	5/826	28/18903	0.0066962	0.0703389	0.0588092	SRC/SOX4/MELTF/MMP14/F12	5
BP	GO:0006957	complement activation, alternative pathway	4/826	18/18903	0.00678131	0.0704766	0.0589244	C8A/SUSD4/CFHR5/C9	4
BP	GO:0010755	regulation of plasminogen activation	4/826	18/18903	0.00678131	0.0704766	0.0589244	MELTF/SERPINE2/THBS1/F12	4
BP	GO:0030540	female genitalia development	4/826	18/18903	0.00678131	0.0704766	0.0589244	TYRO3/BAK1/RBP4/SRD5A2	4
BP	GO:0051917	regulation of fibrinolysis	4/826	18/18903	0.00678131	0.0704766	0.0589244	THBS1/F12/PLG/HRG	4
BP	GO:0072673	lamellipodium morphogenesis	4/826	18/18903	0.00678131	0.0704766	0.0589244	WASF1/SRC/VIL1/ENPP2	4
BP	GO:0090277	positive regulation of peptide hormone secretion	10/826	92/18903	0.00682539	0.0706034	0.0590304	SOX4/ILDR1/HIF1A/RBP4/ACSL4/PDX1/MYRIP/FGA/FGG/SPINK1	10
BP	GO:0009064	glutamine family amino acid metabolic process	9/826	78/18903	0.00683678	0.0706034	0.0590304	GLS/TAT/GLYATL1/PYCR1/SLC38A1/GLUD2/CPS1/OTC/DAO	9
BP	GO:1901568	fatty acid derivative metabolic process	9/826	78/18903	0.00683678	0.0706034	0.0590304	SLC27A5/HACD2/ELOVL7/ACSM2A/ACSL4/ALOX5/CYP4F2/CYP4F11/CYP4A11	9
BP	GO:0007178	transmembrane receptor protein serine/threonine kinase signaling pathway	28/826	390/18903	0.00714569	0.0733761	0.0613486	TTK/SINHCAF/SKIL/SMAD5/TGIF2/SRC/ZMIZ1/PEG10/NCEH1/BCL9L/IGSF1/FZD1/AFP/ADAM9/DKK1/BAMBI/TGFB1/GPC3/NPNT/ITGA3/HJV/GREM2/SFRP5/PMEPA1/HTRA3/THBS1/COL1A2/COL3A1	28
BP	GO:0043588	skin development	23/826	302/18903	0.00714809	0.0733761	0.0613486	EZH2/FRAS1/MACROH2A2/SOX9/STMN1/ITGB4/ETV4/ADAM9/FOXQ1/COL5A2/KDF1/DKK1/FGFR2/KRT80/ST14/CLDN4/ITGA3/LTB/COL5A1/COL1A1/COL1A2/COL3A1/SFN	23
BP	GO:0010043	response to zinc ion	7/826	52/18903	0.00715023	0.0733761	0.0613486	P2RX4/VCAM1/MT1X/CPS1/OTC/MT1A/MT2A	7
BP	GO:0016126	sterol biosynthetic process	8/826	65/18903	0.00717008	0.0734258	0.0613901	LBR/ACLY/G6PD/SEC14L2/APOA5/SQLE/CES1/CYP7A1	8
BP	GO:0031111	negative regulation of microtubule polymerization or depolymerization	6/826	40/18903	0.00736827	0.0752979	0.0629554	ARHGEF2/MAPRE1/TPX2/CKAP2/STMN1/MID1IP1	6
BP	GO:0090287	regulation of cellular response to growth factor stimulus	25/826	338/18903	0.00744626	0.0759363	0.0634892	WASF1/SINHCAF/SKIL/ITGA5/PEG10/BCL9L/FZD1/HIF1A/DKK1/SEMA6A/NIBAN2/BAMBI/ROBO1/PTP4A3/TGFB1/GPC3/NPNT/ITGA3/HJV/GREM2/SFRP5/PMEPA1/HTRA3/THBS1/HRG	25
BP	GO:0032886	regulation of microtubule-based process	20/826	252/18903	0.00755497	0.0768848	0.0642821	ARHGEF2/MAPRE1/KIF15/KIF18A/STIL/PLK1/TPX2/TACC3/WDR62/CCNF/SKA3/CKAP2/PAK1/TPR/PSRC1/SKA1/STMN1/MID1IP1/SPAG5/AURKA	20
BP	GO:0006090	pyruvate metabolic process	11/826	108/18903	0.00758829	0.0770637	0.0644317	PKM/HIF1A/ENO2/HKDC1/PCK1/SLC2A6/PFKFB1/GPD1/OGDHL/ALDOB/SDS	11
BP	GO:0030282	bone mineralization	12/826	123/18903	0.00760841	0.077108	0.0644687	ATP2B1/BCOR/FGFR3/TUFT1/SOX9/PKDCC/HIF1A/FGFR2/ALOX5/TGFB1/GPC3/COL1A2	12
BP	GO:0043254	regulation of protein-containing complex assembly	29/826	410/18903	0.00764578	0.0773267	0.0646516	PRKCD/MAPRE1/BMF/HJURP/IKBKE/NCK2/KIF14/ADD3/PAK1/PSRC1/SRC/BAK1/SOX9/DBN1/STMN1/ASAP1/CDT1/VIL1/CARMIL1/FBLIM1/CAPG/CDC42EP1/DKK1/TGFB1/BAIAP2L2/TMSB10/PFN2/PMEPA1/HRG	29
BP	GO:0051047	positive regulation of secretion	23/826	304/18903	0.00771471	0.0775469	0.0648358	CD2AP/P2RX4/SOX4/SLC12A2/ILDR1/ADAM9/HIF1A/RAB3D/RBP4/CYBA/ACSL4/SCAMP5/PDX1/ABCB11/ANG/TGFB1/CYP4F2/MYRIP/F2RL1/FGA/CYP4A11/FGG/SPINK1	23
BP	GO:0048545	response to steroid hormone	25/826	339/18903	0.00771777	0.0775469	0.0648358	ATP2B1/PAK1/TYMS/SRC/ZMIZ1/HMGB2/ATP1A1/STK39/TAT/ADAM9/PCK1/CYBA/AR/MDK/PDX1/TGFB1/SRD5A2/CLDN4/PFKFB1/ZFP36L2/CPS1/PMEPA1/CDO1/THBS1/COL1A1	25
BP	GO:0062012	regulation of small molecule metabolic process	25/826	339/18903	0.00771777	0.0775469	0.0648358	BEND3/DYRK2/SRC/SOX9/MID1IP1/HIF1A/SEC14L2/GPT/APOC1/SLC2A6/APOA5/IGF2/FMO1/H19/ACADL/MFSD2A/ABCB11/PFKFB1/GPD1/APOC3/CES1/BHMT/GNMT/NNMT/CYP7A1	25
BP	GO:0015740	C4-dicarboxylate transport	5/826	29/18903	0.00780588	0.0775469	0.0648358	SLC1A5/SLC12A2/SLC13A2/SLC1A2/SLC13A5	5
BP	GO:0002793	positive regulation of peptide secretion	10/826	94/18903	0.00792016	0.0775469	0.0648358	SOX4/ILDR1/HIF1A/RBP4/ACSL4/PDX1/MYRIP/FGA/FGG/SPINK1	10
BP	GO:0006637	acyl-CoA metabolic process	10/826	94/18903	0.00792016	0.0775469	0.0648358	ACLY/HACD2/GLYAT/ELOVL7/ACSM2A/ACSM2B/ACSS1/ACSM5/ACSL4/BAAT	10
BP	GO:0035383	thioester metabolic process	10/826	94/18903	0.00792016	0.0775469	0.0648358	ACLY/HACD2/GLYAT/ELOVL7/ACSM2A/ACSM2B/ACSS1/ACSM5/ACSL4/BAAT	10
BP	GO:0033314	mitotic DNA replication checkpoint signaling	3/826	10/18903	0.00792074	0.0775469	0.0648358	TOPBP1/CDC6/ORC1	3
BP	GO:0043045	DNA methylation involved in embryo development	3/826	10/18903	0.00792074	0.0775469	0.0648358	DNMT3A/TET3/DNMT1	3
BP	GO:0060068	vagina development	3/826	10/18903	0.00792074	0.0775469	0.0648358	TYRO3/BAK1/RBP4	3
BP	GO:0150172	regulation of phosphatidylcholine metabolic process	3/826	10/18903	0.00792074	0.0775469	0.0648358	APOC1/LPCAT1/MFSD2A	3
BP	GO:1901523	icosanoid catabolic process	3/826	10/18903	0.00792074	0.0775469	0.0648358	CYP4F2/CYP4F11/CYP4A11	3
BP	GO:1901538	changes to DNA methylation involved in embryo development	3/826	10/18903	0.00792074	0.0775469	0.0648358	DNMT3A/TET3/DNMT1	3
BP	GO:2001054	negative regulation of mesenchymal cell apoptotic process	3/826	10/18903	0.00792074	0.0775469	0.0648358	SOX9/HIF1A/HNF1B	3
BP	GO:0001763	morphogenesis of a branching structure	17/826	203/18903	0.00793181	0.0775469	0.0648358	DDR1/PLXNA1/TIMELESS/PAK1/SRC/SOX9/SPINT1/MAGED1/HNF1B/MMP14/FGFR2/SPINT2/AR/MDK/ST14/GPC3/NPNT	17
BP	GO:0045332	phospholipid translocation	7/826	53/18903	0.00793551	0.0775469	0.0648358	PRKCD/ATP9A/ATP11A/ANO9/ATP8B2/ABCB4/MFSD2A	7
BP	GO:0045785	positive regulation of cell adhesion	33/826	484/18903	0.00793688	0.0775469	0.0648358	SMARCC1/SMARCD1/ACTL6A/UTRN/NCK2/STX3/ITGA5/SRC/SOX4/ZMIZ1/SOX12/CD24/FUT4/CARMIL1/NID1/LAMC1/LAMB1/ADAM9/SLC7A1/PCK1/IL4I1/IGF2/MDK/ALOX5/VCAM1/SAA1/NPNT/ITGA3/AGR2/FGA/FGG/HLA-DQA2/HRG	33
BP	GO:1905039	carboxylic acid transmembrane transport	14/826	155/18903	0.00809347	0.0789194	0.0659832	SLC27A5/SFXN3/SLC1A5/SLC7A1/SLC6A6/ITGB1/SLC6A13/SLC13A2/SLC16A3/SLC38A1/SLC1A2/RGS2/THBS1/SLC13A5	14
BP	GO:0071560	cellular response to transforming growth factor beta stimulus	21/826	271/18903	0.00818713	0.079674	0.0666141	SINHCAF/SKIL/SMAD5/SRC/ZMIZ1/SOX9/PEG10/BCL9L/ADAM9/FGFR2/BAMBI/TGFB1/NPNT/ZFP36L2/ITGA3/PMEPA1/HTRA3/THBS1/COL1A1/COL1A2/COL3A1	21
BP	GO:0002923	regulation of humoral immune response mediated by circulating immunoglobulin	4/826	19/18903	0.0082972	0.0804254	0.0672424	FOXJ1/HPX/SUSD4/C4BPA	4
BP	GO:0032930	positive regulation of superoxide anion generation	4/826	19/18903	0.0082972	0.0804254	0.0672424	PRKCD/CYBA/TGFB1/F2RL1	4
BP	GO:0036297	interstrand cross-link repair	6/826	41/18903	0.0083198	0.080485	0.0672922	FANCD2/FANCI/RAD51AP1/FANCE/RAD51/HROB	6
BP	GO:0007266	Rho protein signal transduction	13/826	140/18903	0.00840454	0.0811444	0.0678436	ARHGEF2/RACGAP1/STMN1/LIMK1/CDC42EP1/ITGB1/ROBO1/EPS8L3/ITGA3/APOC3/F2RL1/COL1A2/COL3A1	13
BP	GO:0007405	neuroblast proliferation	8/826	67/18903	0.00858806	0.0825905	0.0690526	ARHGEF2/RACGAP1/WDR62/ASPM/DAGLA/HIF1A/ITGB1/FGFR2	8
BP	GO:0070613	regulation of protein processing	8/826	67/18903	0.00858806	0.0825905	0.0690526	IFT52/SRC/MELTF/MMP14/TMEM98/SERPINE2/THBS1/F12	8
BP	GO:0032272	negative regulation of protein polymerization	9/826	81/18903	0.00871689	0.0836651	0.069951	PRKCD/MAPRE1/ADD3/STMN1/VIL1/CARMIL1/CAPG/TMSB10/PFN2	9
BP	GO:0072698	protein localization to microtubule cytoskeleton	7/826	54/18903	0.00878256	0.0841304	0.0703401	KIF20B/MAPRE1/TTK/STIL/SPAG5/AURKA/FAM83D	7
BP	GO:0071478	cellular response to radiation	16/826	189/18903	0.0088946	0.0850373	0.0710983	PRKCD/RHNO1/ECT2/BMF/POLD1/CHEK1/RAD51AP1/RAD51/AURKB/CDC25A/MAPK13/BAK1/H2AX/PBK/CYBA/MMP9	16
BP	GO:0001556	oocyte maturation	5/826	30/18903	0.00903711	0.0860636	0.0719564	FBXO5/TRIP13/AURKA/CDC25B/ANG	5
BP	GO:0009072	aromatic amino acid family metabolic process	5/826	30/18903	0.00903711	0.0860636	0.0719564	HPD/TTC36/TAT/IL4I1/HGD	5
BP	GO:0019217	regulation of fatty acid metabolic process	10/826	96/18903	0.00914536	0.0869253	0.0726769	SOX9/MID1IP1/APOC1/APOA5/FMO1/ACADL/MFSD2A/ABCB11/APOC3/CYP7A1	10
BP	GO:0050900	leukocyte migration	28/826	398/18903	0.00928076	0.0879173	0.0735063	P2RX4/PLCB1/SRC/FUT4/STK39/SLC12A2/VEGFB/CCL20/MMP14/ITGB1/FOXJ1/MDK/ALOX5/MMP9/VCAM1/S100A14/CXCR4/SAA1/CCL16/ITGA3/ICAM1/CXCL5/F2RL1/THBS1/PODXL2/CXCL1/CXCL8/PLG	28
BP	GO:0018108	peptidyl-tyrosine phosphorylation	27/826	380/18903	0.00928565	0.0879173	0.0735063	ARHGEF2/PRKCD/DYRK2/TTK/NCK2/DDR1/MELK/FGFR3/CHKA/NCAPG2/WEE1/ITGA5/SRC/TYRO3/PKM/PBK/CD24/PKDCC/DLG3/TGFA/FGFR2/IGF2/TGFB1/HPX/ENPP2/SPINK1/HRG	27
BP	GO:0050892	intestinal absorption	6/826	42/18903	0.00935636	0.0883836	0.0738962	VIL1/CYP8B1/MOGAT2/APOA5/GCNT3/SOAT2	6
BP	GO:1902808	positive regulation of cell cycle G1/S phase transition	8/826	68/18903	0.00937101	0.0883836	0.0738962	EZH2/STIL/CDC6/PLCB1/RRM2/TFDP1/FAM83D/CYP1A1	8
BP	GO:0015850	organic hydroxy compound transport	22/826	292/18903	0.00945719	0.0890249	0.0744323	OSBPL3/SLC27A5/MFSD10/CYP8B1/GRAMD1A/SLC10A1/APOC1/ABCC4/APOA5/SLC29A4/ABCB4/RBP4/AQP9/SLC16A3/SLC22A1/ABCB11/APOC3/CES1/TSKU/PON1/SOAT2/CYP7A1	22
BP	GO:1904951	positive regulation of establishment of protein localization	23/826	310/18903	0.00963857	0.0905582	0.0757143	C2CD5/KIF20B/PRKCD/ECT2/CD2AP/CDK1/TPR/CCT5/SRC/SOX4/ADAM9/HIF1A/RBP4/ACSL4/PTP4A3/PDX1/ANG/TGFB1/MYRIP/F2RL1/FGA/FGG/SFN	23
BP	GO:0050679	positive regulation of epithelial cell proliferation	18/826	224/18903	0.00966162	0.0906008	0.0757499	HMGB2/SOX9/IQGAP3/LAMC1/LAMB1/FZD7/HIF1A/VEGFB/TGFA/FGFR2/IGF2/CYBA/AR/MDK/PDX1/ANG/MMP12/SPINK1	18
BP	GO:0043616	keratinocyte proliferation	7/826	55/18903	0.00969408	0.0907314	0.0758591	IFT52/EPPK1/IFT57/KDF1/FGFR2/MDK/SFN	7
BP	GO:0008593	regulation of Notch signaling pathway	10/826	97/18903	0.00980984	0.0914651	0.0764725	PRKCI/CBFA2T2/SRC/ZMIZ1/TSPAN15/MMP14/NIBAN2/ROBO1/DLK1/POSTN	10
BP	GO:0060993	kidney morphogenesis	10/826	97/18903	0.00980984	0.0914651	0.0764725	SOX4/FRAS1/SOX9/STAT1/MAGED1/HNF1B/FOXJ1/GPC3/NPNT/GCNT3	10
BP	GO:0018212	peptidyl-tyrosine modification	27/826	382/18903	0.00991002	0.0922235	0.0771066	ARHGEF2/PRKCD/DYRK2/TTK/NCK2/DDR1/MELK/FGFR3/CHKA/NCAPG2/WEE1/ITGA5/SRC/TYRO3/PKM/PBK/CD24/PKDCC/DLG3/TGFA/FGFR2/IGF2/TGFB1/HPX/ENPP2/SPINK1/HRG	27
BP	GO:0010212	response to ionizing radiation	13/826	143/18903	0.00995967	0.0925097	0.0773459	DNMT3A/RHNO1/ECT2/FANCD2/XRCC2/TOPBP1/RAD51AP1/RAD51/PRKDC/BAK1/H2AX/CYBA/VCAM1	13
BP	GO:0033762	response to glucagon	4/826	20/18903	0.010019	0.0925337	0.077366	CCNA2/PFKFB1/CPS1/CDO1	4
BP	GO:0060749	mammary gland alveolus development	4/826	20/18903	0.010019	0.0925337	0.077366	DDR1/HIF1A/TGFA/AR	4
BP	GO:0061377	mammary gland lobule development	4/826	20/18903	0.010019	0.0925337	0.077366	DDR1/HIF1A/TGFA/AR	4
BP	GO:0006094	gluconeogenesis	9/826	83/18903	0.0101722	0.0928022	0.0775904	ENO2/GPT/PCK1/RBP4/PFKFB1/GPD1/SDS/GNMT/NNMT	9
BP	GO:0006096	glycolytic process	9/826	83/18903	0.0101722	0.0928022	0.0775904	PKM/HIF1A/ENO2/HKDC1/SLC2A6/PFKFB1/GPD1/OGDHL/ALDOB	9
BP	GO:0007492	endoderm development	9/826	83/18903	0.0101722	0.0928022	0.0775904	ITGA5/LAMC1/LAMB1/HNF1B/MMP14/COL5A2/DKK1/MMP9/COL5A1	9
BP	GO:0051148	negative regulation of muscle cell differentiation	8/826	69/18903	0.0102059	0.0928022	0.0775904	DNMT1/EZH2/NFATC2/G6PD/FZD7/DKK1/IGF2/RGS2	8
BP	GO:0016055	Wnt signaling pathway	31/826	456/18903	0.0102644	0.0928022	0.0775904	DEPDC1B/BCL9/LZTS2/SPIN1/ASPM/CTNND2/SRC/SOX4/SOX9/WNK2/CD24/BICC1/BCL9L/PTK7/FZD1/FZD7/HNF1B/DKK1/FGFR2/DCDC2/CTHRC1/CCNE1/BAMBI/MDK/TGFB1/MDFI/GPC3/ITGA3/SFRP5/TSKU/COL1A1	31
BP	GO:0071559	response to transforming growth factor beta	21/826	277/18903	0.0103533	0.0928022	0.0775904	SINHCAF/SKIL/SMAD5/SRC/ZMIZ1/SOX9/PEG10/BCL9L/ADAM9/FGFR2/BAMBI/TGFB1/NPNT/ZFP36L2/ITGA3/PMEPA1/HTRA3/THBS1/COL1A1/COL1A2/COL3A1	21
BP	GO:0022604	regulation of cell morphogenesis	23/826	312/18903	0.0103602	0.0928022	0.0775904	RCC2/FGD6/PLXNA1/SRC/PLXNA3/PRKDC/DBN1/MELTF/VIL1/CARMIL1/FBLIM1/CDC42EP1/BCL9L/FBLN1/ITPKA/MFSD2A/BAMBI/MDK/CXCR4/CLDN4/ENPP2/FGA/FGG	23
BP	GO:2001020	regulation of response to DNA damage stimulus	23/826	312/18903	0.0103602	0.0928022	0.0775904	NSD2/SMARCC1/SMARCD1/PRKCD/ACTL6A/CHEK1/ATXN7L3/FBXO5/FOXM1/RAD51AP1/SKIL/RAD51/TIMELESS/USP1/SOX4/PRKDC/H2AX/PBK/WDR76/DDX39B/RMI2/USP22/IER3	23
BP	GO:0098868	bone growth	5/826	31/18903	0.010396	0.0928022	0.0775904	FGFR3/SOX9/EVC/FGFR2/TSKU	5
BP	GO:1902042	negative regulation of extrinsic apoptotic signaling pathway via death domain receptors	5/826	31/18903	0.010396	0.0928022	0.0775904	ARHGEF2/HMGB2/ICAM1/FGA/FGG	5
BP	GO:0060828	regulation of canonical Wnt signaling pathway	20/826	260/18903	0.0104711	0.0928022	0.0775904	LZTS2/ASPM/CTNND2/SRC/SOX4/SOX9/WNK2/BICC1/PTK7/FZD1/FZD7/DKK1/FGFR2/CTHRC1/BAMBI/MDK/TGFB1/GPC3/SFRP5/COL1A1	20
BP	GO:0007229	integrin-mediated signaling pathway	11/826	113/18903	0.0105239	0.0928022	0.0775904	RCC2/ITGA5/SRC/NID1/LAMC1/LAMB1/ITGB4/ADAM9/ITGB1/ITGA3/COL3A1	11
BP	GO:0007224	smoothened signaling pathway	13/826	144/18903	0.0105251	0.0928022	0.0775904	DYRK2/STIL/IFT52/GLIS2/EVC/TEDC2/IFT57/FGFR2/DCDC2/RAB34/SERPINE2/PDX1/GPC3	13
BP	GO:0030177	positive regulation of Wnt signaling pathway	13/826	144/18903	0.0105251	0.0928022	0.0775904	DEPDC1B/SPIN1/ASPM/SRC/SOX4/WNK2/PTK7/DKK1/FGFR2/BAMBI/TGFB1/GPC3/COL1A1	13
BP	GO:0010248	establishment or maintenance of transmembrane electrochemical gradient	3/826	11/18903	0.010541	0.0928022	0.0775904	BAK1/ATP1A1/SLC22A1	3
BP	GO:0015886	heme transport	3/826	11/18903	0.010541	0.0928022	0.0775904	FLVCR1/HPX/HRG	3
BP	GO:0021860	pyramidal neuron development	3/826	11/18903	0.010541	0.0928022	0.0775904	PLXNA3/ZMIZ1/FGFR2	3
BP	GO:0031293	membrane protein intracellular domain proteolysis	3/826	11/18903	0.010541	0.0928022	0.0775904	ADAM9/TGFB1/MMP7	3
BP	GO:0045472	response to ether	3/826	11/18903	0.010541	0.0928022	0.0775904	CDK4/PLCB1/ABCB4	3
BP	GO:0048563	post-embryonic animal organ morphogenesis	3/826	11/18903	0.010541	0.0928022	0.0775904	HMGN1/BAK1/MFAP2	3
BP	GO:0060174	limb bud formation	3/826	11/18903	0.010541	0.0928022	0.0775904	SOX4/SOX9/FGFR2	3
BP	GO:0070344	regulation of fat cell proliferation	3/826	11/18903	0.010541	0.0928022	0.0775904	E2F3/TFDP1/E2F1	3
BP	GO:0070934	CRD-mediated mRNA stabilization	3/826	11/18903	0.010541	0.0928022	0.0775904	IGF2BP2/IGF2BP3/IGF2BP1	3
BP	GO:0110011	regulation of basement membrane organization	3/826	11/18903	0.010541	0.0928022	0.0775904	NID1/LAMC1/LAMB1	3
BP	GO:1904668	positive regulation of ubiquitin protein ligase activity	3/826	11/18903	0.010541	0.0928022	0.0775904	PLK1/UBE2C/CDC20	3
BP	GO:2000392	regulation of lamellipodium morphogenesis	3/826	11/18903	0.010541	0.0928022	0.0775904	SRC/VIL1/ENPP2	3
BP	GO:0051438	regulation of ubiquitin-protein transferase activity	7/826	56/18903	0.0106728	0.0937938	0.0784195	BUB1B/FBXO5/PLK1/UBE2C/MAD2L1/CDC20/LIMK1	7
BP	GO:0018105	peptidyl-serine phosphorylation	23/826	313/18903	0.010737	0.0941891	0.07875	PRKCI/PRKCD/DYRK2/TTK/CDK1/PLK1/IKBKE/NCK2/CDK2/MAPK13/PAK1/CDC7/SRC/PRKDC/BAK1/PBK/GPD1L/AURKA/STK39/PCK1/DKK1/TGFB1/PFN2	23
BP	GO:0198738	cell-cell signaling by wnt	31/826	458/18903	0.0108801	0.0952739	0.079657	DEPDC1B/BCL9/LZTS2/SPIN1/ASPM/CTNND2/SRC/SOX4/SOX9/WNK2/CD24/BICC1/BCL9L/PTK7/FZD1/FZD7/HNF1B/DKK1/FGFR2/DCDC2/CTHRC1/CCNE1/BAMBI/MDK/TGFB1/MDFI/GPC3/ITGA3/SFRP5/TSKU/COL1A1	31
BP	GO:0006757	ATP generation from ADP	9/826	84/18903	0.010965	0.0958457	0.0801351	PKM/HIF1A/ENO2/HKDC1/SLC2A6/PFKFB1/GPD1/OGDHL/ALDOB	9
BP	GO:0009185	ribonucleoside diphosphate metabolic process	11/826	114/18903	0.0112032	0.0977538	0.0817304	PKM/RRM2/HIF1A/ENO2/ENTPD2/HKDC1/SLC2A6/PFKFB1/GPD1/OGDHL/ALDOB	11
BP	GO:0048638	regulation of developmental growth	24/826	332/18903	0.0112247	0.0977668	0.0817412	CDK1/SEMA4C/CDK4/FGFR3/PLCB1/FLVCR1/PLXNA3/DBN1/VIL1/LIMK1/AGRN/G6PD/DUSP9/EPPK1/HNF1B/SEMA6A/FGFR2/IGF2/RBP4/AR/MFSD2A/CXCR4/RGS2/AGR2	24
BP	GO:0060541	respiratory system development	17/826	211/18903	0.0114093	0.0991977	0.0829376	TIMELESS/YWHAZ/SOX9/PKDCC/HSD11B1/PTK7/RIDA/MMP14/FGFR2/RBP4/FOXJ1/GPC3/ITGA3/MMP12/CYP1A2/AGR2/COL3A1	17
BP	GO:0071772	response to BMP	15/826	178/18903	0.0115255	0.0998536	0.083486	SKIL/SMAD5/SOX9/SPINT1/FZD1/DKK1/SPINT2/BAMBI/TGFB1/GPC3/ITGA3/HJV/GREM2/SFRP5/HTRA3	15
BP	GO:0071773	cellular response to BMP stimulus	15/826	178/18903	0.0115255	0.0998536	0.083486	SKIL/SMAD5/SOX9/SPINT1/FZD1/DKK1/SPINT2/BAMBI/TGFB1/GPC3/ITGA3/HJV/GREM2/SFRP5/HTRA3	15
BP	GO:0010332	response to gamma radiation	7/826	57/18903	0.0117213	0.101013	0.0844556	FANCD2/XRCC2/RAD51/PRKDC/BAK1/H2AX/CYBA	7
BP	GO:0090175	regulation of establishment of planar polarity	7/826	57/18903	0.0117213	0.101013	0.0844556	SAPCD2/PTK7/FZD1/FZD7/DKK1/CTHRC1/GPC3	7
BP	GO:1903053	regulation of extracellular matrix organization	7/826	57/18903	0.0117213	0.101013	0.0844556	DDR1/SOX9/MELTF/NID1/LAMC1/LAMB1/TGFB1	7
BP	GO:0010669	epithelial structure maintenance	5/826	32/18903	0.0118883	0.101082	0.0845132	INAVA/SOX9/ILDR1/RBP4/TFF2	5
BP	GO:0040020	regulation of meiotic nuclear division	5/826	32/18903	0.0118883	0.101082	0.0845132	FBXO5/RAD51AP1/TRIP13/PLCB1/CDC20	5
BP	GO:0051642	centrosome localization	5/826	32/18903	0.0118883	0.101082	0.0845132	DLGAP5/ASPM/MAD2L1/AURKA/MISP	5
BP	GO:0140718	facultative heterochromatin formation	5/826	32/18903	0.0118883	0.101082	0.0845132	BEND3/DNMT3A/HELLS/DNMT1/BAZ2A	5
BP	GO:1901889	negative regulation of cell junction assembly	5/826	32/18903	0.0118883	0.101082	0.0845132	RCC2/SRC/MMP14/DKK1/THBS1	5
BP	GO:1990776	response to angiotensin	5/826	32/18903	0.0118883	0.101082	0.0845132	PRKCD/CDC6/SRC/CYBA/COL3A1	5
BP	GO:0016051	carbohydrate biosynthetic process	17/826	212/18903	0.0119176	0.101082	0.0845132	DYRK2/B4GALT5/FUT4/G6PD/ENO2/GPT/PCK1/IGF2/RBP4/TGFB1/B3GNT3/PFKFB1/ISYNA1/GPD1/SDS/GNMT/NNMT	17
BP	GO:0071241	cellular response to inorganic substance	18/826	229/18903	0.0119481	0.101082	0.0845132	ECT2/P2RX4/RAD51/CDK2/TIMELESS/CCNA2/SLC41A1/STK39/SLC12A2/ITPKA/MMP9/FABP4/MT1X/CYP1A2/SLC13A5/CYP1A1/MT1A/MT2A	18
BP	GO:0071902	positive regulation of protein serine/threonine kinase activity	18/826	229/18903	0.0119481	0.101082	0.0845132	INCENP/EZH2/CCNB1/CDC6/PAK1/PSRC1/SRC/CD24/CKS2/ADAM9/MAGED1/TGFA/DKK1/IGF2/ROBO1/TGFB1/SPATC1L/THBS1	18
BP	GO:0043651	linoleic acid metabolic process	4/826	21/18903	0.0119564	0.101082	0.0845132	ALOX5/CYP4A22/CYP4A11/GSTA1	4
BP	GO:0052695	cellular glucuronidation	4/826	21/18903	0.0119564	0.101082	0.0845132	UGT2B10/UGT2B15/UGT2B7/UGT1A4	4
BP	GO:0010769	regulation of cell morphogenesis involved in differentiation	10/826	100/18903	0.0120251	0.101488	0.0848525	RCC2/PRKDC/DBN1/MELTF/CARMIL1/FBLN1/ITPKA/MDK/FGA/FGG	10
BP	GO:0040029	epigenetic regulation of gene expression	14/826	163/18903	0.0122981	0.103613	0.0866294	BEND3/SMARCD1/DNMT3A/LMNB1/HELLS/DNMT1/CHEK1/BAZ2A/EZH2/LMNB2/CDK2/TPR/MACROH2A2/IGF2	14
BP	GO:0034440	lipid oxidation	11/826	116/18903	0.012662	0.106496	0.0890394	SOX9/FMO1/ACADL/MFSD2A/ALOX5/ABCB11/CYP4F2/HAO1/ADH4/SLC27A2/HAO2	11
BP	GO:0019319	hexose biosynthetic process	9/826	86/18903	0.0126882	0.106533	0.0890708	ENO2/GPT/PCK1/RBP4/PFKFB1/GPD1/SDS/GNMT/NNMT	9
BP	GO:0006695	cholesterol biosynthetic process	7/826	58/18903	0.0128422	0.106909	0.0893848	LBR/ACLY/G6PD/SEC14L2/APOA5/CES1/CYP7A1	7
BP	GO:0034204	lipid translocation	7/826	58/18903	0.0128422	0.106909	0.0893848	PRKCD/ATP9A/ATP11A/ANO9/ATP8B2/ABCB4/MFSD2A	7
BP	GO:0044380	protein localization to cytoskeleton	7/826	58/18903	0.0128422	0.106909	0.0893848	KIF20B/MAPRE1/TTK/STIL/SPAG5/AURKA/FAM83D	7
BP	GO:0060350	endochondral bone morphogenesis	7/826	58/18903	0.0128422	0.106909	0.0893848	FGFR3/SERPINH1/SOX9/MMP14/TSKU/COL1A1/COL3A1	7
BP	GO:1902653	secondary alcohol biosynthetic process	7/826	58/18903	0.0128422	0.106909	0.0893848	LBR/ACLY/G6PD/SEC14L2/APOA5/CES1/CYP7A1	7
BP	GO:0006639	acylglycerol metabolic process	12/826	132/18903	0.0129738	0.107795	0.0901257	SLC27A5/DAGLA/APOC1/MOGAT2/PCK1/APOA5/MFSD2A/ANG/APOC3/CPS1/THRSP/CYP2E1	12
BP	GO:0030574	collagen catabolic process	6/826	45/18903	0.0130147	0.107795	0.0901257	MMP11/MMP14/ITGB1/MMP9/MMP12/MMP7	6
BP	GO:0071827	plasma lipoprotein particle organization	6/826	45/18903	0.0130147	0.107795	0.0901257	PLAGL2/APOC1/APOA5/MFSD2A/APOC3/SOAT2	6
BP	GO:1901880	negative regulation of protein depolymerization	8/826	72/18903	0.0130419	0.107838	0.0901613	ARHGEF2/TPX2/ADD3/CKAP2/VIL1/MID1IP1/CARMIL1/CAPG	8
BP	GO:0043406	positive regulation of MAP kinase activity	11/826	117/18903	0.0134434	0.11003	0.0919946	EZH2/PAK1/SRC/CD24/ADAM9/MAGED1/TGFA/DKK1/ROBO1/TGFB1/THBS1	11
BP	GO:0036314	response to sterol	5/826	33/18903	0.0135195	0.11003	0.0919946	CYP8B1/GRAMD1A/TGFB1/CES1/CYP7A1	5
BP	GO:0061842	microtubule organizing center localization	5/826	33/18903	0.0135195	0.11003	0.0919946	DLGAP5/ASPM/MAD2L1/AURKA/MISP	5
BP	GO:0090169	regulation of spindle assembly	5/826	33/18903	0.0135195	0.11003	0.0919946	KIF15/STIL/PLK1/TPR/SPAG5	5
BP	GO:0051494	negative regulation of cytoskeleton organization	14/826	165/18903	0.0135761	0.11003	0.0919946	ARHGEF2/PRKCD/MAPRE1/TPX2/CCNF/ADD3/CKAP2/STMN1/VIL1/MID1IP1/CARMIL1/CAPG/TMSB10/PFN2	14
BP	GO:0002924	negative regulation of humoral immune response mediated by circulating immunoglobulin	3/826	12/18903	0.0136039	0.11003	0.0919946	FOXJ1/SUSD4/C4BPA	3
BP	GO:0019627	urea metabolic process	3/826	12/18903	0.0136039	0.11003	0.0919946	CPS1/CYP2C9/OTC	3
BP	GO:0043589	skin morphogenesis	3/826	12/18903	0.0136039	0.11003	0.0919946	ITGB4/COL1A1/COL1A2	3
BP	GO:0060736	prostate gland growth	3/826	12/18903	0.0136039	0.11003	0.0919946	SOX9/FGFR2/AR	3
BP	GO:0070601	centromeric sister chromatid cohesion	3/826	12/18903	0.0136039	0.11003	0.0919946	BUB1B/SGO2/BUB1	3
BP	GO:0071941	nitrogen cycle metabolic process	3/826	12/18903	0.0136039	0.11003	0.0919946	CPS1/CYP2C9/OTC	3
BP	GO:0090331	negative regulation of platelet aggregation	3/826	12/18903	0.0136039	0.11003	0.0919946	PRKCD/SERPINE2/FGG	3
BP	GO:0090435	protein localization to nuclear envelope	3/826	12/18903	0.0136039	0.11003	0.0919946	LMNB1/PLK1/LMNB2	3
BP	GO:2000243	positive regulation of reproductive process	9/826	87/18903	0.0136217	0.11003	0.0919946	RAD51AP1/CDC25A/PLCB1/SRC/SOX9/CDC25C/AURKA/CDC25B/AR	9
BP	GO:0006638	neutral lipid metabolic process	12/826	133/18903	0.0137136	0.11059	0.0924624	SLC27A5/DAGLA/APOC1/MOGAT2/PCK1/APOA5/MFSD2A/ANG/APOC3/CPS1/THRSP/CYP2E1	12
BP	GO:2000377	regulation of reactive oxygen species metabolic process	13/826	149/18903	0.0137362	0.11059	0.0924624	PRKCD/FOXM1/HP/DCXR/G6PD/HIF1A/H19/CYBA/ALOX5/TGFB1/F2RL1/THBS1/PAGE4	13
BP	GO:0042246	tissue regeneration	8/826	73/18903	0.014104	0.112299	0.093891	BCL9/EZH2/EPPK1/FZD7/APOA5/KLF5/MDK/PLG	8
BP	GO:0001832	blastocyst growth	4/826	22/18903	0.0141183	0.112299	0.093891	GINS1/CHEK1/SALL4/NCAPG2	4
BP	GO:0030277	maintenance of gastrointestinal epithelium	4/826	22/18903	0.0141183	0.112299	0.093891	INAVA/SOX9/RBP4/TFF2	4
BP	GO:0032928	regulation of superoxide anion generation	4/826	22/18903	0.0141183	0.112299	0.093891	PRKCD/CYBA/TGFB1/F2RL1	4
BP	GO:0035313	wound healing, spreading of epidermal cells	4/826	22/18903	0.0141183	0.112299	0.093891	ITGA5/ITGB1/MMP12/COL5A1	4
BP	GO:0045717	negative regulation of fatty acid biosynthetic process	4/826	22/18903	0.0141183	0.112299	0.093891	APOC1/ACADL/APOC3/CYP7A1	4
BP	GO:0060713	labyrinthine layer morphogenesis	4/826	22/18903	0.0141183	0.112299	0.093891	SPINT1/FGFR2/SPINT2/ST14	4
BP	GO:0007179	transforming growth factor beta receptor signaling pathway	17/826	216/18903	0.0141319	0.112299	0.093891	SINHCAF/SKIL/SMAD5/SRC/ZMIZ1/PEG10/BCL9L/ADAM9/BAMBI/TGFB1/NPNT/ITGA3/PMEPA1/HTRA3/THBS1/COL1A2/COL3A1	17
BP	GO:0043200	response to amino acid	11/826	118/18903	0.0142607	0.113044	0.0945144	DNMT3A/DNMT1/COL5A2/CYBA/PDX1/SLC1A2/CPS1/CDO1/COL1A1/COL1A2/COL3A1	11
BP	GO:0048568	embryonic organ development	30/826	449/18903	0.014272	0.113044	0.0945144	STIL/IFT52/PBX2/LRIG3/MIB1/FLVCR1/E2F8/MTHFD1L/SOX9/SOBP/SPINT1/PKDCC/TEAD2/PTK7/MFAP2/IFT57/HIF1A/HNF1B/MMP14/KRT19/FGFR2/IGF2/RBP4/CTHRC1/SPINT2/TGFB1/ST14/MDFI/CXCL8/PLG	30
BP	GO:1903076	regulation of protein localization to plasma membrane	10/826	103/18903	0.0145984	0.114939	0.0960986	PRKCI/STX3/VIL1/PKDCC/MMP14/ITGB1/AR/TGFB1/ITGA3/AGR2	10
BP	GO:0033627	cell adhesion mediated by integrin	9/826	88/18903	0.0146051	0.114939	0.0960986	ITGA5/ITGB4/ADAM9/ITGB1/NPNT/ITGA3/ICAM1/TESC/HRG	9
BP	GO:0035023	regulation of Rho protein signal transduction	9/826	88/18903	0.0146051	0.114939	0.0960986	ARHGEF2/STMN1/ITGB1/ROBO1/EPS8L3/ITGA3/APOC3/F2RL1/COL3A1	9
BP	GO:1901879	regulation of protein depolymerization	9/826	88/18903	0.0146051	0.114939	0.0960986	ARHGEF2/TPX2/ADD3/CKAP2/VIL1/MID1IP1/CARMIL1/CAPG/F2RL1	9
BP	GO:0008154	actin polymerization or depolymerization	16/826	200/18903	0.014716	0.115626	0.0966727	PRKCD/WASF1/NCK2/ADD3/DBN1/VIL1/CARMIL1/CAPG/CDC42EP1/ENAH/ANG/BAIAP2L2/SPATC1L/TMSB10/PFN2/F2RL1	16
BP	GO:0050767	regulation of neurogenesis	26/826	377/18903	0.0149886	0.117578	0.0983055	PRKCI/EZH2/XRCC2/NAP1L1/SEMA4C/SKIL/WDR62/PLXNA1/ASPM/PLXNA3/HMGB2/DBN1/LIMK1/SPINT1/HIF1A/E2F1/ITGB1/SEMA6A/HLTF/TMEM98/ITPKA/MDK/ROBO1/SERPINE2/CXCR4/TGFB1	26
BP	GO:0098657	import into cell	19/826	252/18903	0.0150326	0.117735	0.0984366	SLC27A5/ATP1A1/WNK2/SLC39A6/SLC1A5/SNAP25/SLC12A2/SLC7A1/SLC6A6/ITGB1/SLC29A4/SLC6A13/SLC22A1/SLC38A1/SLC1A2/RGS2/SLC27A2/SLC15A1/THBS1	19
BP	GO:0001736	establishment of planar polarity	8/826	74/18903	0.0152279	0.11884	0.0993604	SAPCD2/PTK7/FZD1/DLG3/FZD7/DKK1/CTHRC1/GPC3	8
BP	GO:0007164	establishment of tissue polarity	8/826	74/18903	0.0152279	0.11884	0.0993604	SAPCD2/PTK7/FZD1/DLG3/FZD7/DKK1/CTHRC1/GPC3	8
BP	GO:0007095	mitotic G2 DNA damage checkpoint signaling	5/826	34/18903	0.0152951	0.11884	0.0993604	CHEK1/CDK1/TOPBP1/PLK1/DTL	5
BP	GO:0048333	mesodermal cell differentiation	5/826	34/18903	0.0152951	0.11884	0.0993604	ITGB4/DKK1/ITGB1/FGFR2/ITGA3	5
BP	GO:0090322	regulation of superoxide metabolic process	5/826	34/18903	0.0152951	0.11884	0.0993604	PRKCD/H19/CYBA/TGFB1/F2RL1	5
BP	GO:0060491	regulation of cell projection assembly	16/826	201/18903	0.015365	0.119194	0.0996565	PRKCD/RCC2/ANLN/KCTD17/SRC/FNBP1L/CDC42EP1/AGRN/DCDC2/KLF5/RAP1GAP/EPS8L3/ICAM1/PFN2/F2RL1/HRG	16
BP	GO:0034599	cellular response to oxidative stress	21/826	288/18903	0.0155057	0.119613	0.100007	PRKCD/ECT2/FANCD2/CDK1/EZH2/MAPK13/MELK/STK26/STK24/SRC/SPHK1/ALDH3B1/G6PD/FZD1/HIF1A/GPX7/PYCR1/H19/ALOX5/MMP9/PAGE4	21
BP	GO:0006641	triglyceride metabolic process	10/826	104/18903	0.0155412	0.119613	0.100007	SLC27A5/APOC1/MOGAT2/PCK1/APOA5/MFSD2A/APOC3/CPS1/THRSP/CYP2E1	10
BP	GO:0009135	purine nucleoside diphosphate metabolic process	10/826	104/18903	0.0155412	0.119613	0.100007	PKM/HIF1A/ENO2/ENTPD2/HKDC1/SLC2A6/PFKFB1/GPD1/OGDHL/ALDOB	10
BP	GO:0009179	purine ribonucleoside diphosphate metabolic process	10/826	104/18903	0.0155412	0.119613	0.100007	PKM/HIF1A/ENO2/ENTPD2/HKDC1/SLC2A6/PFKFB1/GPD1/OGDHL/ALDOB	10
BP	GO:0015914	phospholipid transport	10/826	104/18903	0.0155412	0.119613	0.100007	PRKCD/ATP9A/ATP11A/ANO9/ATP8B2/APOC1/APOA5/ABCB4/MFSD2A/APOC3	10
BP	GO:0070849	response to epidermal growth factor	6/826	47/18903	0.0159475	0.122356	0.1023	MCM7/TPR/SOX9/VIL1/ZFP36L2/COL1A1	6
BP	GO:2001222	regulation of neuron migration	6/826	47/18903	0.0159475	0.122356	0.1023	ARHGEF2/KIF20B/WDR62/SEMA6A/MDK/COL3A1	6
BP	GO:0090288	negative regulation of cellular response to growth factor stimulus	11/826	120/18903	0.0160071	0.122621	0.102521	SKIL/FZD1/DKK1/SEMA6A/NIBAN2/BAMBI/HJV/GREM2/HTRA3/THBS1/HRG	11
BP	GO:0010565	regulation of cellular ketone metabolic process	12/826	136/18903	0.0161268	0.123345	0.103127	SOX9/MID1IP1/APOC1/APOA5/FMO1/ACADL/MFSD2A/ABCB11/APOC3/CES1/BHMT/CYP7A1	12
BP	GO:0032890	regulation of organic acid transport	8/826	75/18903	0.0164152	0.125354	0.104807	P2RX4/SLC12A2/ITGB1/SLC38A1/CYP4F2/RGS2/THBS1/CYP4A11	8
BP	GO:1900024	regulation of substrate adhesion-dependent cell spreading	7/826	61/18903	0.016665	0.127064	0.106236	RCC2/MELTF/CARMIL1/FBLN1/MDK/FGA/FGG	7
BP	GO:2000278	regulation of DNA biosynthetic process	11/826	121/18903	0.0169381	0.127743	0.106804	GINS1/CHEK1/RFC4/NEK2/PIF1/AURKB/USP1/CCT5/SRC/TFDP1/NIBAN2	11
BP	GO:0006534	cysteine metabolic process	3/826	13/18903	0.0171194	0.127743	0.106804	CTH/CDO1/AGXT	3
BP	GO:0010771	negative regulation of cell morphogenesis involved in differentiation	3/826	13/18903	0.0171194	0.127743	0.106804	RCC2/MELTF/FBLN1	3
BP	GO:0021681	cerebellar granular layer development	3/826	13/18903	0.0171194	0.127743	0.106804	KIF14/MDK/SERPINE2	3
BP	GO:0030836	positive regulation of actin filament depolymerization	3/826	13/18903	0.0171194	0.127743	0.106804	VIL1/CARMIL1/F2RL1	3
BP	GO:0033700	phospholipid efflux	3/826	13/18903	0.0171194	0.127743	0.106804	APOC1/APOA5/APOC3	3
BP	GO:0042363	fat-soluble vitamin catabolic process	3/826	13/18903	0.0171194	0.127743	0.106804	CYP4F2/CYP3A4/CYP4F11	3
BP	GO:0051918	negative regulation of fibrinolysis	3/826	13/18903	0.0171194	0.127743	0.106804	THBS1/PLG/HRG	3
BP	GO:0060707	trophoblast giant cell differentiation	3/826	13/18903	0.0171194	0.127743	0.106804	E2F8/MDFI/PLG	3
BP	GO:0070341	fat cell proliferation	3/826	13/18903	0.0171194	0.127743	0.106804	E2F3/TFDP1/E2F1	3
BP	GO:0090177	establishment of planar polarity involved in neural tube closure	3/826	13/18903	0.0171194	0.127743	0.106804	PTK7/FZD1/CTHRC1	3
BP	GO:1900025	negative regulation of substrate adhesion-dependent cell spreading	3/826	13/18903	0.0171194	0.127743	0.106804	RCC2/MELTF/FBLN1	3
BP	GO:2001046	positive regulation of integrin-mediated signaling pathway	3/826	13/18903	0.0171194	0.127743	0.106804	NID1/LAMC1/LAMB1	3
BP	GO:2001053	regulation of mesenchymal cell apoptotic process	3/826	13/18903	0.0171194	0.127743	0.106804	SOX9/HIF1A/HNF1B	3
BP	GO:0000038	very long-chain fatty acid metabolic process	5/826	35/18903	0.0172198	0.128101	0.107104	SLC27A5/HACD2/ELOVL7/CYP4F2/SLC27A2	5
BP	GO:0035633	maintenance of blood-brain barrier	5/826	35/18903	0.0172198	0.128101	0.107104	LAMC1/SLC12A2/ITGB1/MFSD2A/TJP3	5
BP	GO:0048469	cell maturation	15/826	187/18903	0.0174182	0.129381	0.108174	PTBP3/FBXO5/TRIP13/KIF14/TYMS/B4GALT5/FLVCR1/AURKA/CDC25B/AGRN/G6PD/HIF1A/ANG/FGG/SPINK1	15
BP	GO:0009066	aspartate family amino acid metabolic process	6/826	48/18903	0.0175725	0.129739	0.108473	PLOD2/RIDA/MAT1A/BHMT/SDS/GNMT	6
BP	GO:0032892	positive regulation of organic acid transport	6/826	48/18903	0.0175725	0.129739	0.108473	P2RX4/SLC12A2/ITGB1/SLC38A1/CYP4F2/CYP4A11	6
BP	GO:0046717	acid secretion	6/826	48/18903	0.0175725	0.129739	0.108473	SLC10A1/ABCB4/ABCB11/CES1/AGXT/TFF2	6
BP	GO:0071825	protein-lipid complex subunit organization	6/826	48/18903	0.0175725	0.129739	0.108473	PLAGL2/APOC1/APOA5/MFSD2A/APOC3/SOAT2	6
BP	GO:0045685	regulation of glial cell differentiation	8/826	76/18903	0.0176678	0.130247	0.108897	CDK1/SPINT1/TNFRSF21/TMEM98/MDK/SERPINE2/CXCR4/TGFB1	8
BP	GO:0042063	gliogenesis	22/826	310/18903	0.0178602	0.13127	0.109753	PRKCI/CDK1/P2RX4/EZH2/MYRF/B4GALT5/SOX4/ZMIZ1/SOX9/NDRG1/SPINT1/LAMB1/TNFRSF21/ITGB4/MMP14/E2F1/TMEM98/MDK/SERPINE2/CXCR4/TGFB1/COL3A1	22
BP	GO:0060070	canonical Wnt signaling pathway	22/826	310/18903	0.0178602	0.13127	0.109753	BCL9/LZTS2/ASPM/CTNND2/SRC/SOX4/SOX9/WNK2/BICC1/BCL9L/PTK7/FZD1/FZD7/DKK1/FGFR2/CTHRC1/BAMBI/MDK/TGFB1/GPC3/SFRP5/COL1A1	22
BP	GO:0044242	cellular lipid catabolic process	17/826	222/18903	0.0180418	0.132406	0.110702	ABHD3/PRKCD/PLCB1/SPHK1/DAGLA/PLBD1/APOC1/PCK1/APOA5/ACADL/MFSD2A/ABCB11/HAO1/APOC3/CPS1/SLC27A2/ENPP2	17
BP	GO:0090303	positive regulation of wound healing	7/826	62/18903	0.0181008	0.132442	0.110732	ITGB1/CXCR4/CLDN4/THBS1/F12/PLG/HRG	7
BP	GO:1903409	reactive oxygen species biosynthetic process	7/826	62/18903	0.0181008	0.132442	0.110732	INAVA/H19/CYBA/ALOX5/CYP1A2/CYP1A1/PAGE4	7
BP	GO:0033674	positive regulation of kinase activity	32/826	496/18903	0.0184274	0.13443	0.112394	PRKCD/ECT2/INCENP/EZH2/MMD/TPX2/DDR1/CCNB1/FGFR3/CDC6/KIF14/CARD10/PAK1/PSRC1/SRC/TYRO3/CD24/CDC25B/CKS2/DLG3/ADAM9/MAGED1/TGFA/DKK1/FGFR2/IGF2/ROBO1/ANG/TGFB1/SPATC1L/PFKFB1/THBS1	32
BP	GO:0043410	positive regulation of MAPK cascade	32/826	496/18903	0.0184274	0.13443	0.112394	EZH2/SEMA4C/FGFR3/PLCB1/PAK1/SRC/SPHK1/INAVA/CD24/IQGAP3/STK39/ADAM9/FZD7/MAGED1/TGFA/CCL20/DKK1/FGFR2/IGF2/AR/ROBO1/CCL16/TGFB1/NPNT/UNC5CL/GADD45G/ICAM1/NECAB2/F2RL1/THBS1/FGA/FGG	32
BP	GO:0006997	nucleus organization	12/826	139/18903	0.0188476	0.13729	0.114786	BEND3/NUP107/LMNB1/CHEK1/CDK1/BAZ2A/NUP205/PLK1/LMNB2/NEMP1/TPR/HMGB2	12
BP	GO:0071482	cellular response to light stimulus	11/826	123/18903	0.0189207	0.137618	0.11506	PRKCD/RHNO1/BMF/POLD1/CHEK1/AURKB/CDC25A/MAPK13/BAK1/PBK/MMP9	11
BP	GO:0051222	positive regulation of protein transport	21/826	294/18903	0.0190665	0.138231	0.115573	C2CD5/KIF20B/PRKCD/ECT2/CD2AP/CDK1/TPR/SRC/SOX4/ADAM9/HIF1A/RBP4/ACSL4/PDX1/ANG/TGFB1/MYRIP/F2RL1/FGA/FGG/SFN	21
BP	GO:0046031	ADP metabolic process	9/826	92/18903	0.0190668	0.138231	0.115573	PKM/HIF1A/ENO2/HKDC1/SLC2A6/PFKFB1/GPD1/OGDHL/ALDOB	9
BP	GO:0021884	forebrain neuron development	4/826	24/18903	0.0191462	0.138231	0.115573	PLXNA1/PLXNA3/ZMIZ1/FGFR2	4
BP	GO:0051923	sulfation	4/826	24/18903	0.0191462	0.138231	0.115573	SULT1C4/SULT1B1/SULT1C2/SULT2A1	4
BP	GO:0071294	cellular response to zinc ion	4/826	24/18903	0.0191462	0.138231	0.115573	P2RX4/MT1X/MT1A/MT2A	4
BP	GO:0046320	regulation of fatty acid oxidation	5/826	36/18903	0.0192982	0.138782	0.116033	SOX9/FMO1/ACADL/MFSD2A/ABCB11	5
BP	GO:0098810	neurotransmitter reuptake	5/826	36/18903	0.0192982	0.138782	0.116033	ITGB1/SLC29A4/SLC6A13/SLC22A1/SLC1A2	5
BP	GO:0055081	anion homeostasis	6/826	49/18903	0.0193075	0.138782	0.116033	GLS/STK39/SLC12A2/CPS1/SLC34A2/OTC	6
BP	GO:0044089	positive regulation of cellular component biogenesis	32/826	498/18903	0.0193922	0.139186	0.116371	CNOT6/MAPRE1/BMF/DNMT1/STIL/ANLN/NCK2/CLSTN1/CDK2/PAK1/TPR/PSRC1/KCTD17/SRC/BAK1/SOX9/FNBP1L/ASAP1/CDT1/VIL1/LIMK1/CARMIL1/SPAG5/CDC42EP1/AGRN/IL1RAP/TGFB1/BAIAP2L2/EPS8L3/PFN2/F2RL1/HRG	32
BP	GO:0034728	nucleosome organization	13/826	156/18903	0.0194329	0.139274	0.116445	SMARCC1/SMARCD1/DNAJC9/ACTL6A/NAP1L1/CHAF1B/HMGA1/MCM2/HMGB2/MACROH2A2/H2AX/ASF1B/SOX9	13
BP	GO:0030514	negative regulation of BMP signaling pathway	7/826	63/18903	0.0196214	0.139806	0.11689	SKIL/FZD1/DKK1/BAMBI/HJV/GREM2/HTRA3	7
BP	GO:0050994	regulation of lipid catabolic process	7/826	63/18903	0.0196214	0.139806	0.11689	PRKCD/CDK4/APOC1/APOA5/MFSD2A/ABCB11/APOC3	7
BP	GO:0051055	negative regulation of lipid biosynthetic process	7/826	63/18903	0.0196214	0.139806	0.11689	SPHK1/ATP1A1/APOC1/LPCAT1/ACADL/APOC3/CYP7A1	7
BP	GO:0097035	regulation of membrane lipid distribution	7/826	63/18903	0.0196214	0.139806	0.11689	PRKCD/ATP9A/ATP11A/ANO9/ATP8B2/ABCB4/MFSD2A	7
BP	GO:0090263	positive regulation of canonical Wnt signaling pathway	10/826	108/18903	0.0197694	0.140656	0.1176	ASPM/SRC/SOX4/WNK2/PTK7/FGFR2/BAMBI/TGFB1/GPC3/COL1A1	10
BP	GO:0018209	peptidyl-serine modification	23/826	332/18903	0.0202435	0.14382	0.120245	PRKCI/PRKCD/DYRK2/TTK/CDK1/PLK1/IKBKE/NCK2/CDK2/MAPK13/PAK1/CDC7/SRC/PRKDC/BAK1/PBK/GPD1L/AURKA/STK39/PCK1/DKK1/TGFB1/PFN2	23
BP	GO:0070301	cellular response to hydrogen peroxide	9/826	93/18903	0.0203214	0.144164	0.120534	PRKCD/ECT2/CDK1/EZH2/MAPK13/STK26/SRC/SPHK1/PYCR1	9
BP	GO:0048754	branching morphogenesis of an epithelial tube	13/826	157/18903	0.0203731	0.144322	0.120665	DDR1/TIMELESS/PAK1/SRC/SOX9/MAGED1/HNF1B/MMP14/FGFR2/AR/MDK/GPC3/NPNT	13
BP	GO:0031214	biomineral tissue development	14/826	174/18903	0.0206368	0.145242	0.121434	ATP2B1/FBXO5/BCOR/FGFR3/TUFT1/SOX9/PKDCC/HIF1A/FGFR2/ALOX5/TGFB1/GPC3/COL1A1/COL1A2	14
BP	GO:0060249	anatomical structure homeostasis	23/826	333/18903	0.0208837	0.145242	0.121434	ATP2B1/P2RX4/SRC/TYRO3/INAVA/SOX9/STK39/LAMC1/SLC12A2/ILDR1/HIF1A/RAB3D/LARGE2/LPCAT1/ITGB1/RBP4/MFSD2A/AZGP1/TJP3/LYZ/TFF2/COL3A1/PLG	23
BP	GO:0010811	positive regulation of cell-substrate adhesion	11/826	125/18903	0.0210702	0.145242	0.121434	UTRN/ITGA5/CARMIL1/NID1/MDK/NPNT/ITGA3/AGR2/FGA/FGG/HRG	11
BP	GO:0006000	fructose metabolic process	3/826	14/18903	0.021093	0.145242	0.121434	PFKFB3/PFKFB1/ALDOB	3
BP	GO:0006287	base-excision repair, gap-filling	3/826	14/18903	0.021093	0.145242	0.121434	POLD1/LIG1/FEN1	3
BP	GO:0006563	L-serine metabolic process	3/826	14/18903	0.021093	0.145242	0.121434	PSPH/AGXT/SDS	3
BP	GO:0006999	nuclear pore organization	3/826	14/18903	0.021093	0.145242	0.121434	NUP107/NUP205/TPR	3
BP	GO:0009812	flavonoid metabolic process	3/826	14/18903	0.021093	0.145242	0.121434	SULT1C4/SULT1B1/CYP1A1	3
BP	GO:0021859	pyramidal neuron differentiation	3/826	14/18903	0.021093	0.145242	0.121434	PLXNA3/ZMIZ1/FGFR2	3
BP	GO:0034111	negative regulation of homotypic cell-cell adhesion	3/826	14/18903	0.021093	0.145242	0.121434	PRKCD/SERPINE2/FGG	3
BP	GO:0043650	dicarboxylic acid biosynthetic process	3/826	14/18903	0.021093	0.145242	0.121434	GLS/MTHFD1L/GLUD2	3
BP	GO:0045842	positive regulation of mitotic metaphase/anaphase transition	3/826	14/18903	0.021093	0.145242	0.121434	DLGAP5/ESPL1/CDT1	3
BP	GO:0051547	regulation of keratinocyte migration	3/826	14/18903	0.021093	0.145242	0.121434	EPPK1/ADAM9/MMP9	3
BP	GO:0051764	actin crosslink formation	3/826	14/18903	0.021093	0.145242	0.121434	GAS2L3/MARCKS/BAIAP2L2	3
BP	GO:0055057	neuroblast division	3/826	14/18903	0.021093	0.145242	0.121434	ARHGEF2/ASPM/FGFR2	3
BP	GO:0061043	regulation of vascular wound healing	3/826	14/18903	0.021093	0.145242	0.121434	SLC12A2/ALOX5/CXCR4	3
BP	GO:0072531	pyrimidine-containing compound transmembrane transport	3/826	14/18903	0.021093	0.145242	0.121434	AQP9/SLC22A1/SLC28A1	3
BP	GO:0090128	regulation of synapse maturation	3/826	14/18903	0.021093	0.145242	0.121434	CLSTN1/YWHAZ/CDC20	3
BP	GO:1901678	iron coordination entity transport	3/826	14/18903	0.021093	0.145242	0.121434	FLVCR1/HPX/HRG	3
BP	GO:0032964	collagen biosynthetic process	6/826	50/18903	0.0211557	0.145242	0.121434	SERPINH1/P3H4/TGFB1/COL5A1/COL1A1/CYP7A1	6
BP	GO:0042304	regulation of fatty acid biosynthetic process	6/826	50/18903	0.0211557	0.145242	0.121434	MID1IP1/APOC1/APOA5/ACADL/APOC3/CYP7A1	6
BP	GO:0090102	cochlea development	6/826	50/18903	0.0211557	0.145242	0.121434	MCM2/SOX9/SOBP/CCNA2/PTK7/CTHRC1	6
BP	GO:0044409	entry into host	13/826	158/18903	0.021347	0.14635	0.122361	CDK1/ITGA5/SRC/TYRO3/SLC1A5/SLC10A1/SLC7A1/ITGB1/TRIM31/CXCR4/ICAM1/CXCL8/APCS	13
BP	GO:0044319	wound healing, spreading of cells	5/826	37/18903	0.0215348	0.146815	0.122749	DDR1/ITGA5/ITGB1/MMP12/COL5A1	5
BP	GO:0045880	positive regulation of smoothened signaling pathway	5/826	37/18903	0.0215348	0.146815	0.122749	EVC/TEDC2/DCDC2/RAB34/GPC3	5
BP	GO:0071276	cellular response to cadmium ion	5/826	37/18903	0.0215348	0.146815	0.122749	MMP9/MT1X/CYP1A2/MT1A/MT2A	5
BP	GO:0090505	epiboly involved in wound healing	5/826	37/18903	0.0215348	0.146815	0.122749	DDR1/ITGA5/ITGB1/MMP12/COL5A1	5
BP	GO:0003071	renal system process involved in regulation of systemic arterial blood pressure	4/826	25/18903	0.022025	0.149325	0.124848	CYBA/CYP4F2/F2RL1/CYP4A11	4
BP	GO:0006541	glutamine metabolic process	4/826	25/18903	0.022025	0.149325	0.124848	GLS/GLYATL1/SLC38A1/CPS1	4
BP	GO:0031145	anaphase-promoting complex-dependent catabolic process	4/826	25/18903	0.022025	0.149325	0.124848	PLK1/CDK2/UBE2C/CDC20	4
BP	GO:0072530	purine-containing compound transmembrane transport	4/826	25/18903	0.022025	0.149325	0.124848	ABCC4/AQP9/SLC22A1/SLC28A1	4
BP	GO:0019395	fatty acid oxidation	10/826	110/18903	0.0221736	0.149917	0.125343	SOX9/FMO1/ACADL/MFSD2A/ABCB11/CYP4F2/HAO1/ADH4/SLC27A2/HAO2	10
BP	GO:0045833	negative regulation of lipid metabolic process	10/826	110/18903	0.0221736	0.149917	0.125343	SPHK1/ATP1A1/SOX9/APOC1/LPCAT1/FMO1/ACADL/MFSD2A/APOC3/CYP7A1	10
BP	GO:0003231	cardiac ventricle development	11/826	126/18903	0.0222098	0.149955	0.125375	NSD2/TMEM65/SALL4/SOX4/PTK7/FZD1/HIF1A/FGFR2/ROBO1/TGFB1/TNNC1	11
BP	GO:0010466	negative regulation of peptidase activity	19/826	263/18903	0.0224367	0.151278	0.126481	SRC/SERPINH1/VIL1/BIRC5/SPINT1/PTTG1/PAPLN/SERPINI1/SPINT2/MMP9/SERPINE2/SERPINC1/GPC3/THBS1/FETUB/PI3/SPINK1/HRG/SFN	19
BP	GO:0035825	homologous recombination	7/826	65/18903	0.0229257	0.154276	0.128987	FANCD2/TOP2A/TOPBP1/RAD51AP1/TRIP13/RAD21/RAD51	7
BP	GO:0001503	ossification	28/826	429/18903	0.0229705	0.154276	0.128987	ATP2B1/FBXO5/SMAD5/BCOR/FGFR3/TUFT1/CLIC1/SOX9/PKDCC/TPM4/FZD1/HIF1A/MMP14/COL5A2/DKK1/FGFR2/IGF2/CTHRC1/BAMBI/MDK/ALOX5/MMP9/TGFB1/GPC3/NPNT/NR1I3/COL1A1/COL1A2	28
BP	GO:0046165	alcohol biosynthetic process	12/826	143/18903	0.0229912	0.154276	0.128987	LBR/ACLY/SPHK1/G6PD/SEC14L2/PCK1/APOA5/ITPKA/ISYNA1/CYP3A4/CES1/CYP7A1	12
BP	GO:0043648	dicarboxylic acid metabolic process	9/826	95/18903	0.0230074	0.154276	0.128987	ACLY/GLS/MTHFD1L/TAT/PCK1/ALDH1L1/GLUD2/GPT2/OGDHL	9
BP	GO:0021761	limbic system development	10/826	111/18903	0.0234521	0.156828	0.131122	EZH2/PLXNA1/KIF14/PLXNA3/BTG2/FGFR2/MFSD2A/MDK/SRD5A2/TSKU	10
BP	GO:0030510	regulation of BMP signaling pathway	10/826	111/18903	0.0234521	0.156828	0.131122	SKIL/FZD1/DKK1/BAMBI/GPC3/ITGA3/HJV/GREM2/SFRP5/HTRA3	10
BP	GO:0001764	neuron migration	14/826	177/18903	0.0235169	0.157047	0.131304	ARHGEF2/KIF20B/WDR62/PLXNA1/ASPM/PLXNA3/TYRO3/ZMIZ1/SEMA6A/DCDC2/MDK/CXCR4/ITGA3/COL3A1	14
BP	GO:0045746	negative regulation of Notch signaling pathway	5/826	38/18903	0.0239333	0.159393	0.133266	CBFA2T2/TSPAN15/MMP14/NIBAN2/DLK1	5
BP	GO:0090504	epiboly	5/826	38/18903	0.0239333	0.159393	0.133266	DDR1/ITGA5/ITGB1/MMP12/COL5A1	5
BP	GO:0051495	positive regulation of cytoskeleton organization	15/826	195/18903	0.0243824	0.162163	0.135582	MAPRE1/WASF1/STIL/NCK2/PAK1/PSRC1/PLXNA3/VIL1/LIMK1/CARMIL1/SPAG5/CDC42EP1/BAIAP2L2/PFN2/F2RL1	15
BP	GO:0051153	regulation of striated muscle cell differentiation	9/826	96/18903	0.0244414	0.162335	0.135725	EZH2/ATP11A/G6PD/FZD7/MMP14/DKK1/NIBAN2/TGFB1/RGS2	9
BP	GO:0006304	DNA modification	11/826	128/18903	0.0246237	0.163324	0.136552	BEND3/DNMT3A/TET3/MIS18A/HELLS/DNMT1/DNMT3B/BAZ2A/EZH2/NIBAN2/CYP1A1	11
BP	GO:0030837	negative regulation of actin filament polymerization	7/826	66/18903	0.0247138	0.163478	0.136682	PRKCD/ADD3/VIL1/CARMIL1/CAPG/TMSB10/PFN2	7
BP	GO:0071300	cellular response to retinoic acid	7/826	66/18903	0.0247138	0.163478	0.136682	SOX9/TEAD2/PTK7/FZD7/FGFR2/TESC/COL1A1	7
BP	GO:0002433	immune response-regulating cell surface receptor signaling pathway involved in phagocytosis	4/826	26/18903	0.0251539	0.163552	0.136744	PRKCD/PAK1/SRC/LIMK1	4
BP	GO:0010954	positive regulation of protein processing	4/826	26/18903	0.0251539	0.163552	0.136744	SRC/MELTF/MMP14/F12	4
BP	GO:0038096	Fc-gamma receptor signaling pathway involved in phagocytosis	4/826	26/18903	0.0251539	0.163552	0.136744	PRKCD/PAK1/SRC/LIMK1	4
BP	GO:0051016	barbed-end actin filament capping	4/826	26/18903	0.0251539	0.163552	0.136744	ADD3/VIL1/CARMIL1/CAPG	4
BP	GO:0051307	meiotic chromosome separation	4/826	26/18903	0.0251539	0.163552	0.136744	NCAPH/TTK/TOP2A/ESPL1	4
BP	GO:1905523	positive regulation of macrophage migration	4/826	26/18903	0.0251539	0.163552	0.136744	P2RX4/MMP14/MDK/THBS1	4
BP	GO:2000001	regulation of DNA damage checkpoint	4/826	26/18903	0.0251539	0.163552	0.136744	RAD51/PBK/WDR76/DDX39B	4
BP	GO:0009416	response to light stimulus	22/826	321/18903	0.0253472	0.163552	0.136744	PRKCD/RHNO1/BMF/POLD1/HMGN1/CHEK1/AURKB/CDC25A/MAPK13/USP1/FEN1/DTL/BAK1/PLEKHB1/PBK/TTC36/HIF1A/ITGB1/MMP9/CDS1/SLC1A2/SCARA3	22
BP	GO:0007369	gastrulation	15/826	196/18903	0.0253812	0.163552	0.136744	TGIF2/ITGA5/LAMB1/ITGB4/FZD7/HNF1B/MMP14/COL5A2/DKK1/ITGB1/FGFR2/MMP9/GPC3/ITGA3/COL5A1	15
BP	GO:0003413	chondrocyte differentiation involved in endochondral bone morphogenesis	3/826	15/18903	0.0255269	0.163552	0.136744	SERPINH1/SOX9/TSKU	3
BP	GO:0006206	pyrimidine nucleobase metabolic process	3/826	15/18903	0.0255269	0.163552	0.136744	TYMS/CPS1/DPYS	3
BP	GO:0009111	vitamin catabolic process	3/826	15/18903	0.0255269	0.163552	0.136744	CYP4F2/CYP3A4/CYP4F11	3
BP	GO:0009886	post-embryonic animal morphogenesis	3/826	15/18903	0.0255269	0.163552	0.136744	HMGN1/BAK1/MFAP2	3
BP	GO:0010273	detoxification of copper ion	3/826	15/18903	0.0255269	0.163552	0.136744	MT1X/MT1A/MT2A	3
BP	GO:0031453	positive regulation of heterochromatin formation	3/826	15/18903	0.0255269	0.163552	0.136744	DNMT1/CDK2/TPR	3
BP	GO:0042182	ketone catabolic process	3/826	15/18903	0.0255269	0.163552	0.136744	HSD17B6/CYP4F2/CYP4F11	3
BP	GO:0046500	S-adenosylmethionine metabolic process	3/826	15/18903	0.0255269	0.163552	0.136744	MAT2A/MAT1A/GNMT	3
BP	GO:0097152	mesenchymal cell apoptotic process	3/826	15/18903	0.0255269	0.163552	0.136744	SOX9/HIF1A/HNF1B	3
BP	GO:0098969	neurotransmitter receptor transport to postsynaptic membrane	3/826	15/18903	0.0255269	0.163552	0.136744	CLSTN1/STX3/SNAP25	3
BP	GO:0120263	positive regulation of heterochromatin organization	3/826	15/18903	0.0255269	0.163552	0.136744	DNMT1/CDK2/TPR	3
BP	GO:1900426	positive regulation of defense response to bacterium	3/826	15/18903	0.0255269	0.163552	0.136744	CYBA/F2RL1/PGC	3
BP	GO:1902101	positive regulation of metaphase/anaphase transition of cell cycle	3/826	15/18903	0.0255269	0.163552	0.136744	DLGAP5/ESPL1/CDT1	3
BP	GO:1904251	regulation of bile acid metabolic process	3/826	15/18903	0.0255269	0.163552	0.136744	ABCB11/CES1/CYP7A1	3
BP	GO:1990169	stress response to copper ion	3/826	15/18903	0.0255269	0.163552	0.136744	MT1X/MT1A/MT2A	3
BP	GO:0045926	negative regulation of growth	18/826	249/18903	0.0256409	0.164068	0.137175	SEMA4C/FGFR3/PSRC1/PLXNA3/G6PD/HIF1A/SEMA6A/RBP4/SERPINE2/TGFB1/GPC3/MT1X/RGS2/OSGIN1/MT1A/MT2A/CDHR2/HRG	18
BP	GO:2000027	regulation of animal organ morphogenesis	11/826	129/18903	0.0258996	0.165507	0.138378	SAPCD2/SOX9/PTK7/FZD1/FZD7/MAGED1/DKK1/CTHRC1/AR/ROBO1/GPC3	11
BP	GO:0001657	ureteric bud development	9/826	97/18903	0.0259378	0.165535	0.138401	SMAD5/SOX9/EPCAM/MAGED1/HNF1B/FGFR2/FOXJ1/GPC3/NPNT	9
BP	GO:1905954	positive regulation of lipid localization	10/826	113/18903	0.0261675	0.166783	0.139445	PRKCD/P2RX4/IKBKE/CYP8B1/PLIN3/ABCB4/CYP4F2/CES1/PON1/CYP4A11	10
BP	GO:0030279	negative regulation of ossification	5/826	39/18903	0.0264974	0.16813	0.140571	BCOR/SOX9/HIF1A/DKK1/MDK	5
BP	GO:0032570	response to progesterone	5/826	39/18903	0.0264974	0.16813	0.140571	TYMS/SRC/TGFB1/CLDN4/THBS1	5
BP	GO:0070316	regulation of G0 to G1 transition	5/826	39/18903	0.0264974	0.16813	0.140571	SMARCC1/SMARCD1/ACTL6A/RHNO1/CHEK1	5
BP	GO:0035019	somatic stem cell population maintenance	7/826	67/18903	0.0265951	0.16813	0.140571	BCL9/SALL4/SOX4/SOX9/BCL9L/HNF1B/ZFP36L2	7
BP	GO:1904377	positive regulation of protein localization to cell periphery	7/826	67/18903	0.0265951	0.16813	0.140571	PRKCI/STX3/EPB41L2/VIL1/ITGB1/ITGA3/AGR2	7
BP	GO:0021766	hippocampus development	8/826	82/18903	0.0266536	0.16813	0.140571	EZH2/KIF14/PLXNA3/BTG2/MFSD2A/MDK/SRD5A2/TSKU	8
BP	GO:0043242	negative regulation of protein-containing complex disassembly	8/826	82/18903	0.0266536	0.16813	0.140571	ARHGEF2/TPX2/ADD3/CKAP2/VIL1/MID1IP1/CARMIL1/CAPG	8
BP	GO:0051149	positive regulation of muscle cell differentiation	8/826	82/18903	0.0266536	0.16813	0.140571	ATP11A/NID1/LAMC1/LAMB1/MMP14/NIBAN2/TGFB1/CTH	8
BP	GO:0007015	actin filament organization	29/826	454/18903	0.0269016	0.169477	0.141697	PRKCI/ARHGEF2/GAS2L3/PRKCD/WASF1/CD2AP/NCK2/MARCKS/PPP1R9A/ADD3/PAK1/SRC/MARCKSL1/DBN1/STMN1/VIL1/LIMK1/CARMIL1/CAPG/TPM4/CDC42EP1/ENAH/POF1B/ANG/BAIAP2L2/SPATC1L/TMSB10/PFN2/F2RL1	29
BP	GO:0045621	positive regulation of lymphocyte differentiation	11/826	130/18903	0.0272227	0.171279	0.143204	SMARCC1/SMARCD1/ACTL6A/SOX4/ZMIZ1/PRKDC/SOX12/MMP14/PCK1/IL4I1/MDK	11
BP	GO:0006778	porphyrin-containing compound metabolic process	6/826	53/18903	0.0274073	0.171778	0.143621	FLVCR1/BLVRA/HPX/CYP1A2/UGT1A4/CYP1A1	6
BP	GO:0015804	neutral amino acid transport	6/826	53/18903	0.0274073	0.171778	0.143621	SFXN3/SLC1A5/SLC6A6/SLC38A1/SLC1A2/RGS2	6
BP	GO:0060071	Wnt signaling pathway, planar cell polarity pathway	6/826	53/18903	0.0274073	0.171778	0.143621	PTK7/FZD1/FZD7/DKK1/CTHRC1/GPC3	6
BP	GO:0072163	mesonephric epithelium development	9/826	98/18903	0.0274979	0.171906	0.143728	SMAD5/SOX9/EPCAM/MAGED1/HNF1B/FGFR2/FOXJ1/GPC3/NPNT	9
BP	GO:0072164	mesonephric tubule development	9/826	98/18903	0.0274979	0.171906	0.143728	SMAD5/SOX9/EPCAM/MAGED1/HNF1B/FGFR2/FOXJ1/GPC3/NPNT	9
BP	GO:0031667	response to nutrient levels	30/826	474/18903	0.0275387	0.171941	0.143757	ATP2B1/DNMT3A/PSPH/STK26/STK24/TYMS/SRC/CYP8B1/PLIN3/STK39/G6PD/SLC10A1/STAT1/GPT/PCK1/CYBA/MFSD2A/VCAM1/PDX1/SRD5A2/LRCOL1/PFKFB1/CPS1/OTC/PON1/COL1A1/POSTN/CYP1A1/PAGE4/SPINK1	30
BP	GO:0110148	biomineralization	14/826	181/18903	0.0278104	0.173417	0.144991	ATP2B1/FBXO5/BCOR/FGFR3/TUFT1/SOX9/PKDCC/HIF1A/FGFR2/ALOX5/TGFB1/GPC3/COL1A1/COL1A2	14
BP	GO:0034504	protein localization to nucleus	21/826	306/18903	0.028068	0.1748	0.146148	NUP107/PRKCD/ECT2/LMNB1/CD2AP/CDK1/PLK1/LMNB2/KPNA2/CARD10/E2F3/TPR/CCT5/SRC/GLIS2/SOX9/MAGED1/TMEM98/TGFB1/MMP12/COL1A1	21
BP	GO:0046486	glycerolipid metabolic process	26/826	399/18903	0.0281507	0.175092	0.146392	ABHD3/PIGS/SYNJ2/PLCB1/CHKA/SLC27A5/DAGLA/GAL3ST1/SLC44A3/APOC1/MOGAT2/PGAP4/PCK1/LPCAT1/APOA5/ITPKA/MFSD2A/ANG/CDS1/GPD1/APOC3/CPS1/THRSP/ENPP2/PON1/CYP2E1	26
BP	GO:0071356	cellular response to tumor necrosis factor	17/826	234/18903	0.0283064	0.175481	0.146717	ARHGEF2/TRAIP/SPHK1/TNFRSF21/STAT1/CCL20/CYBA/VCAM1/CCL16/FABP4/NPNT/ZFP36L2/GPD1/F2RL1/THBS1/COL1A1/CXCL8	17
BP	GO:0010951	negative regulation of endopeptidase activity	18/826	252/18903	0.0284412	0.175481	0.146717	SRC/SERPINH1/VIL1/BIRC5/SPINT1/PTTG1/PAPLN/SERPINI1/SPINT2/MMP9/SERPINE2/SERPINC1/THBS1/FETUB/PI3/SPINK1/HRG/SFN	18
BP	GO:0003401	axis elongation	4/826	27/18903	0.0285368	0.175481	0.146717	SOX9/PTK7/HNF1B/FGFR2	4
BP	GO:0007026	negative regulation of microtubule depolymerization	4/826	27/18903	0.0285368	0.175481	0.146717	ARHGEF2/TPX2/CKAP2/MID1IP1	4
BP	GO:0018126	protein hydroxylation	4/826	27/18903	0.0285368	0.175481	0.146717	EGLN3/P3H4/PLOD2/FKBP10	4
BP	GO:0061436	establishment of skin barrier	4/826	27/18903	0.0285368	0.175481	0.146717	STMN1/KDF1/CLDN4/SFN	4
BP	GO:0071280	cellular response to copper ion	4/826	27/18903	0.0285368	0.175481	0.146717	MT1X/CYP1A1/MT1A/MT2A	4
BP	GO:1900746	regulation of vascular endothelial growth factor signaling pathway	4/826	27/18903	0.0285368	0.175481	0.146717	SEMA6A/ROBO1/PTP4A3/HRG	4
BP	GO:0120032	regulation of plasma membrane bounded cell projection assembly	15/826	199/18903	0.0285607	0.175481	0.146717	PRKCD/RCC2/ANLN/KCTD17/FNBP1L/CDC42EP1/AGRN/DCDC2/KLF5/RAP1GAP/EPS8L3/ICAM1/PFN2/F2RL1/HRG	15
BP	GO:0046503	glycerolipid catabolic process	7/826	68/18903	0.0285716	0.175481	0.146717	PLCB1/DAGLA/APOC1/APOA5/APOC3/CPS1/ENPP2	7
BP	GO:0002687	positive regulation of leukocyte migration	12/826	148/18903	0.0290699	0.178183	0.148976	P2RX4/FUT4/STK39/VEGFB/CCL20/MMP14/MDK/S100A14/ICAM1/F2RL1/THBS1/CXCL8	12
BP	GO:0001953	negative regulation of cell-matrix adhesion	5/826	40/18903	0.0292301	0.178183	0.148976	RCC2/SRC/MMP14/MMP12/THBS1	5
BP	GO:0030866	cortical actin cytoskeleton organization	5/826	40/18903	0.0292301	0.178183	0.148976	ECT2/ANLN/RACGAP1/EPB41L2/VIL1	5
BP	GO:0042307	positive regulation of protein import into nucleus	5/826	40/18903	0.0292301	0.178183	0.148976	PRKCD/ECT2/CDK1/TPR/TGFB1	5
BP	GO:0045740	positive regulation of DNA replication	5/826	40/18903	0.0292301	0.178183	0.148976	CDK1/CDK2/CDC7/E2F8/CDT1	5
BP	GO:0051154	negative regulation of striated muscle cell differentiation	5/826	40/18903	0.0292301	0.178183	0.148976	EZH2/G6PD/FZD7/DKK1/RGS2	5
BP	GO:0043393	regulation of protein binding	15/826	200/18903	0.0296833	0.180721	0.151098	PRKCD/MAPRE1/PLK1/AURKB/SRC/CRMP1/AURKA/TTC36/DKK1/CTHRC1/BAMBI/MMP9/GREM2/CFHR2/CFHR5	15
BP	GO:0071168	protein localization to chromatin	6/826	54/18903	0.0297354	0.180728	0.151104	EZH2/PLK1/RAD21/CDCA5/CENPA/MACROH2A2	6
BP	GO:0045860	positive regulation of protein kinase activity	27/826	420/18903	0.0297583	0.180728	0.151104	PRKCD/ECT2/INCENP/EZH2/MMD/TPX2/CCNB1/CDC6/KIF14/CARD10/PAK1/PSRC1/SRC/CD24/CDC25B/CKS2/DLG3/ADAM9/MAGED1/TGFA/DKK1/IGF2/ROBO1/ANG/TGFB1/SPATC1L/THBS1	27
BP	GO:0062197	cellular response to chemical stress	23/826	345/18903	0.0298544	0.180999	0.15133	ARHGEF2/PRKCD/ECT2/FANCD2/CDK1/EZH2/MAPK13/MELK/STK26/STK24/SRC/SPHK1/ALDH3B1/STK39/G6PD/FZD1/HIF1A/GPX7/PYCR1/H19/ALOX5/MMP9/PAGE4	23
BP	GO:0009132	nucleoside diphosphate metabolic process	11/826	132/18903	0.0300138	0.180999	0.15133	PKM/RRM2/HIF1A/ENO2/ENTPD2/HKDC1/SLC2A6/PFKFB1/GPD1/OGDHL/ALDOB	11
BP	GO:0008589	regulation of smoothened signaling pathway	8/826	84/18903	0.0302481	0.180999	0.15133	GLIS2/EVC/TEDC2/FGFR2/DCDC2/RAB34/SERPINE2/GPC3	8
BP	GO:0006266	DNA ligation	3/826	16/18903	0.03042	0.180999	0.15133	TOP2A/LIG1/RAD51	3
BP	GO:0006555	methionine metabolic process	3/826	16/18903	0.03042	0.180999	0.15133	MAT1A/BHMT/GNMT	3
BP	GO:0010715	regulation of extracellular matrix disassembly	3/826	16/18903	0.03042	0.180999	0.15133	DDR1/MELTF/TGFB1	3
BP	GO:0023035	CD40 signaling pathway	3/826	16/18903	0.03042	0.180999	0.15133	FANCD2/ITGA5/ITGB1	3
BP	GO:0034085	establishment of sister chromatid cohesion	3/826	16/18903	0.03042	0.180999	0.15133	RAD21/SMC3/CDCA5	3
BP	GO:0034349	glial cell apoptotic process	3/826	16/18903	0.03042	0.180999	0.15133	PRKCI/PRKCD/TNFRSF21	3
BP	GO:0042249	establishment of planar polarity of embryonic epithelium	3/826	16/18903	0.03042	0.180999	0.15133	PTK7/FZD1/CTHRC1	3
BP	GO:0043249	erythrocyte maturation	3/826	16/18903	0.03042	0.180999	0.15133	PTBP3/FLVCR1/G6PD	3
BP	GO:0051447	negative regulation of meiotic cell cycle	3/826	16/18903	0.03042	0.180999	0.15133	TTK/FBXO5/TRIP13	3
BP	GO:0061469	regulation of type B pancreatic cell proliferation	3/826	16/18903	0.03042	0.180999	0.15133	CDK4/PDX1/SGPP2	3
BP	GO:0098877	neurotransmitter receptor transport to plasma membrane	3/826	16/18903	0.03042	0.180999	0.15133	CLSTN1/STX3/SNAP25	3
BP	GO:1903540	establishment of protein localization to postsynaptic membrane	3/826	16/18903	0.03042	0.180999	0.15133	CLSTN1/STX3/SNAP25	3
BP	GO:2000696	regulation of epithelial cell differentiation involved in kidney development	3/826	16/18903	0.03042	0.180999	0.15133	CD24/STAT1/MMP9	3
BP	GO:0034612	response to tumor necrosis factor	18/826	254/18903	0.0304314	0.180999	0.15133	ARHGEF2/TRAIP/SPHK1/TNFRSF21/STAT1/ADAM9/CCL20/CYBA/VCAM1/CCL16/FABP4/NPNT/ZFP36L2/GPD1/F2RL1/THBS1/COL1A1/CXCL8	18
BP	GO:0043434	response to peptide hormone	27/826	421/18903	0.0305325	0.181207	0.151504	PRKCI/C2CD5/SMARCC1/PRKCD/ATP2B1/CDK4/CDC6/PLCB1/SRC/PRKDC/PKM/CCNA2/STAT1/GPT/PCK1/BTG2/IGF2/CYBA/SRD5A2/PFKFB1/CPS1/CDO1/OTC/SLC22A12/COL1A1/COL3A1/SPINK1	27
BP	GO:0014015	positive regulation of gliogenesis	7/826	69/18903	0.0306452	0.181207	0.151504	PRKCI/SPINT1/E2F1/MDK/SERPINE2/CXCR4/TGFB1	7
BP	GO:0030858	positive regulation of epithelial cell differentiation	7/826	69/18903	0.0306452	0.181207	0.151504	MACROH2A2/SOX9/CD24/ETV4/KDF1/FOXJ1/SFN	7
BP	GO:0061180	mammary gland epithelium development	7/826	69/18903	0.0306452	0.181207	0.151504	DDR1/SRC/IQGAP3/HIF1A/FGFR2/AR/ROBO1	7
BP	GO:0002065	columnar/cuboidal epithelial cell differentiation	10/826	116/18903	0.0306515	0.181207	0.151504	CBFA2T2/TYMS/SRC/SOX4/SOX9/HIF1A/FGFR2/KLF5/PDX1/AGR2	10
BP	GO:0006165	nucleoside diphosphate phosphorylation	9/826	100/18903	0.0308138	0.181432	0.151693	PKM/HIF1A/ENO2/HKDC1/SLC2A6/PFKFB1/GPD1/OGDHL/ALDOB	9
BP	GO:0042632	cholesterol homeostasis	9/826	100/18903	0.0308138	0.181432	0.151693	CD24/APOA5/ABCB11/FABP4/APOC3/CES1/TSKU/SOAT2/CYP7A1	9
BP	GO:1990830	cellular response to leukemia inhibitory factor	9/826	100/18903	0.0308138	0.181432	0.151693	HELLS/MYBL2/ILDR1/MAT2A/BSPRY/KLF5/PTP4A3/CTH/ICAM1	9
BP	GO:0032271	regulation of protein polymerization	15/826	201/18903	0.030838	0.181432	0.151693	PRKCD/MAPRE1/NCK2/ADD3/PAK1/PSRC1/DBN1/STMN1/VIL1/CARMIL1/CAPG/CDC42EP1/BAIAP2L2/TMSB10/PFN2	15
BP	GO:0006814	sodium ion transport	18/826	255/18903	0.0314646	0.184565	0.154312	P2RX4/UTRN/ATP1A1/WNK2/GPD1L/SLC41A1/STK39/SLC10A1/SLC12A2/SLC6A6/SLC6A13/SLC13A2/SLC38A1/SERPINE2/TESC/SLC34A2/SLC13A5/SLC6A8	18
BP	GO:0001101	response to acid chemical	11/826	133/18903	0.0314835	0.184565	0.154312	DNMT3A/DNMT1/COL5A2/CYBA/PDX1/SLC1A2/CPS1/CDO1/COL1A1/COL1A2/COL3A1	11
BP	GO:0030168	platelet activation	11/826	133/18903	0.0314835	0.184565	0.154312	PRKCD/SRC/CLIC1/TYRO3/ENTPD2/SERPINE2/SAA1/FGA/COL3A1/FGG/HRG	11
BP	GO:0019216	regulation of lipid metabolic process	23/826	347/18903	0.0315972	0.18501	0.154684	PRKCD/CDK4/FGFR3/SRC/SPHK1/ATP1A1/SOX9/MID1IP1/SEC14L2/APOC1/PCK1/LPCAT1/APOA5/FMO1/ACADL/MFSD2A/ABCB11/TGFB1/APOC3/THRSP/CES1/HSD17B13/CYP7A1	23
BP	GO:0001890	placenta development	12/826	150/18903	0.0318002	0.185155	0.154805	CCNF/E2F8/SPINT1/HIF1A/KRT19/FGFR2/IGF2/SPINT2/ANG/ST14/MDFI/PLG	12
BP	GO:0098739	import across plasma membrane	15/826	202/18903	0.0320253	0.185155	0.154805	SLC27A5/ATP1A1/WNK2/SLC39A6/SLC1A5/SLC12A2/SLC7A1/SLC6A6/ITGB1/SLC6A13/SLC38A1/SLC1A2/RGS2/SLC15A1/THBS1	15
BP	GO:0045023	G0 to G1 transition	5/826	41/18903	0.0321343	0.185155	0.154805	SMARCC1/SMARCD1/ACTL6A/RHNO1/CHEK1	5
BP	GO:0046688	response to copper ion	5/826	41/18903	0.0321343	0.185155	0.154805	CDK1/MT1X/CYP1A1/MT1A/MT2A	5
BP	GO:0008625	extrinsic apoptotic signaling pathway via death domain receptors	8/826	85/18903	0.0321644	0.185155	0.154805	ARHGEF2/SKIL/HMGB2/ICAM1/BEX3/THBS1/FGA/FGG	8
BP	GO:0021954	central nervous system neuron development	8/826	85/18903	0.0321644	0.185155	0.154805	PLXNA1/B4GALT5/PLXNA3/ZMIZ1/TTC36/BTG2/FGFR2/TSKU	8
BP	GO:0002052	positive regulation of neuroblast proliferation	4/826	28/18903	0.0321769	0.185155	0.154805	WDR62/ASPM/HIF1A/ITGB1	4
BP	GO:0030194	positive regulation of blood coagulation	4/826	28/18903	0.0321769	0.185155	0.154805	THBS1/F12/PLG/HRG	4
BP	GO:0045606	positive regulation of epidermal cell differentiation	4/826	28/18903	0.0321769	0.185155	0.154805	MACROH2A2/ETV4/KDF1/SFN	4
BP	GO:1900048	positive regulation of hemostasis	4/826	28/18903	0.0321769	0.185155	0.154805	THBS1/F12/PLG/HRG	4
BP	GO:1903959	regulation of anion transmembrane transport	4/826	28/18903	0.0321769	0.185155	0.154805	ANO9/ITGB1/SLC38A1/RGS2	4
BP	GO:1904385	cellular response to angiotensin	4/826	28/18903	0.0321769	0.185155	0.154805	PRKCD/CDC6/SRC/CYBA	4
BP	GO:0055078	sodium ion homeostasis	6/826	55/18903	0.0321894	0.185155	0.154805	ATP1A1/SLC12A2/UPK3A/CYP4F2/TMPRSS3/CYP4A11	6
BP	GO:1900087	positive regulation of G1/S transition of mitotic cell cycle	6/826	55/18903	0.0321894	0.185155	0.154805	STIL/CDC6/PLCB1/RRM2/TFDP1/CYP1A1	6
BP	GO:2000179	positive regulation of neural precursor cell proliferation	6/826	55/18903	0.0321894	0.185155	0.154805	NAP1L1/WDR62/ASPM/HIF1A/ITGB1/MDK	6
BP	GO:0009308	amine metabolic process	10/826	117/18903	0.0322597	0.185342	0.154962	SMOX/SLC29A4/IL4I1/SULT1B1/VCAM1/SULT1C2/BHMT/DAO/CYP1A1/NNMT	10
BP	GO:0015908	fatty acid transport	9/826	101/18903	0.0325719	0.186479	0.155912	P2RX4/SLC27A5/MFSD2A/CYP4F2/FABP4/RBP5/SLC27A2/THBS1/CYP4A11	9
BP	GO:0055092	sterol homeostasis	9/826	101/18903	0.0325719	0.186479	0.155912	CD24/APOA5/ABCB11/FABP4/APOC3/CES1/TSKU/SOAT2/CYP7A1	9
BP	GO:1990823	response to leukemia inhibitory factor	9/826	101/18903	0.0325719	0.186479	0.155912	HELLS/MYBL2/ILDR1/MAT2A/BSPRY/KLF5/PTP4A3/CTH/ICAM1	9
BP	GO:1905952	regulation of lipid localization	14/826	185/18903	0.0326549	0.186735	0.156127	PRKCD/P2RX4/IKBKE/CYP8B1/PLIN3/APOC1/APOA5/ABCB4/CYP4F2/APOC3/CES1/THBS1/PON1/CYP4A11	14
BP	GO:0006081	cellular aldehyde metabolic process	7/826	70/18903	0.0328175	0.187446	0.156721	ALDH3B1/AKR7A3/ADH4/AGXT2/AGXT/ALDOB/ALDH3A1	7
BP	GO:0050708	regulation of protein secretion	18/826	257/18903	0.0336088	0.191742	0.160313	CD2AP/SOX4/SNAP25/SLC12A2/ADAM9/HIF1A/RAB11FIP1/RBP4/ACSL4/ALOX5/PDX1/ANG/SAA1/TGFB1/MYRIP/F2RL1/FGA/FGG	18
BP	GO:0019751	polyol metabolic process	10/826	118/18903	0.0339263	0.193273	0.161593	SYNJ2/PLCB1/SPHK1/MOGAT2/PCK1/ITPKA/PLPP2/SGPP2/ISYNA1/CYP3A4	10
BP	GO:0043405	regulation of MAP kinase activity	14/826	186/18903	0.0339561	0.193273	0.161593	PRKCD/EZH2/PAK1/SRC/CD24/ADAM9/MAGED1/TGFA/DKK1/ROBO1/TGFB1/RGS2/THBS1/UCHL1	14
BP	GO:0033273	response to vitamin	8/826	86/18903	0.034162	0.194219	0.162384	ATP2B1/DNMT3A/TYMS/PDX1/OTC/COL1A1/POSTN/CYP1A1	8
BP	GO:0001823	mesonephros development	9/826	102/18903	0.0343984	0.19511	0.163128	SMAD5/SOX9/EPCAM/MAGED1/HNF1B/FGFR2/FOXJ1/GPC3/NPNT	9
BP	GO:0046939	nucleotide phosphorylation	9/826	102/18903	0.0343984	0.19511	0.163128	PKM/HIF1A/ENO2/HKDC1/SLC2A6/PFKFB1/GPD1/OGDHL/ALDOB	9
BP	GO:1902904	negative regulation of supramolecular fiber organization	13/826	169/18903	0.0344693	0.195286	0.163276	ARHGEF2/PRKCD/MAPRE1/TPX2/ADD3/CKAP2/STMN1/VIL1/MID1IP1/CARMIL1/CAPG/TMSB10/PFN2	13
BP	GO:0015918	sterol transport	11/826	135/18903	0.0345751	0.195433	0.163399	OSBPL3/CYP8B1/GRAMD1A/APOC1/APOA5/ABCB4/APOC3/CES1/TSKU/PON1/SOAT2	11
BP	GO:2000779	regulation of double-strand break repair	11/826	135/18903	0.0345751	0.195433	0.163399	NSD2/SMARCC1/SMARCD1/ACTL6A/CHEK1/FOXM1/RAD51AP1/RAD51/TIMELESS/PRKDC/RMI2	11
BP	GO:0062013	positive regulation of small molecule metabolic process	12/826	152/18903	0.0347097	0.195803	0.163708	BEND3/DYRK2/SRC/MID1IP1/HIF1A/GPT/APOA5/IGF2/GPD1/CES1/NNMT/CYP7A1	12
BP	GO:0003007	heart morphogenesis	18/826	258/18903	0.0347205	0.195803	0.163708	NSD2/STIL/IFT52/MIB1/SOX4/ZMIZ1/SOX9/TEAD2/IFT57/FZD1/HIF1A/DKK1/FGFR2/RBP4/ROBO1/TGFB1/TNNC1/COL5A1	18
BP	GO:0010718	positive regulation of epithelial to mesenchymal transition	6/826	56/18903	0.0347714	0.195864	0.163759	EZH2/BCL9L/BAMBI/MDK/TGFB1/COL1A1	6
BP	GO:0033344	cholesterol efflux	7/826	71/18903	0.0350901	0.197169	0.16485	APOC1/APOA5/APOC3/CES1/TSKU/PON1/SOAT2	7
BP	GO:2000379	positive regulation of reactive oxygen species metabolic process	7/826	71/18903	0.0350901	0.197169	0.16485	PRKCD/DCXR/H19/CYBA/TGFB1/F2RL1/THBS1	7
BP	GO:0010453	regulation of cell fate commitment	5/826	42/18903	0.0352124	0.197169	0.16485	CHD3/FZD7/DKK1/ESRP1/AR	5
BP	GO:0010907	positive regulation of glucose metabolic process	5/826	42/18903	0.0352124	0.197169	0.16485	DYRK2/SRC/GPT/IGF2/NNMT	5
BP	GO:0010975	regulation of neuron projection development	28/826	446/18903	0.035374	0.197169	0.16485	PRKCI/CBFA2T2/EZH2/SEMA4C/SKIL/PLXNA1/STK24/RAP2A/PAK1/PLXNA3/CDC20/ITM2C/DBN1/LIMK1/CRMP1/SNAP25/PTK7/FZD1/DKK1/SEMA6A/SERPINI1/ITPKA/MFSD2A/MDK/ROBO1/ITGA3/RGS2/TSKU	28
BP	GO:0000097	sulfur amino acid biosynthetic process	3/826	17/18903	0.0357684	0.197169	0.16485	CTH/CDO1/BHMT	3
BP	GO:0002713	negative regulation of B cell mediated immunity	3/826	17/18903	0.0357684	0.197169	0.16485	FOXJ1/SUSD4/C4BPA	3
BP	GO:0002890	negative regulation of immunoglobulin mediated immune response	3/826	17/18903	0.0357684	0.197169	0.16485	FOXJ1/SUSD4/C4BPA	3
BP	GO:0002921	negative regulation of humoral immune response	3/826	17/18903	0.0357684	0.197169	0.16485	FOXJ1/SUSD4/C4BPA	3
BP	GO:0006103	2-oxoglutarate metabolic process	3/826	17/18903	0.0357684	0.197169	0.16485	TAT/GPT2/OGDHL	3
BP	GO:0010763	positive regulation of fibroblast migration	3/826	17/18903	0.0357684	0.197169	0.16485	ITGB1/TGFB1/THBS1	3
BP	GO:0031268	pseudopodium organization	3/826	17/18903	0.0357684	0.197169	0.16485	CDC42EP1/F2RL1/RAB25	3
BP	GO:0033189	response to vitamin A	3/826	17/18903	0.0357684	0.197169	0.16485	DNMT3A/TYMS/CYP1A1	3
BP	GO:0033623	regulation of integrin activation	3/826	17/18903	0.0357684	0.197169	0.16485	KIF14/SRC/FBLIM1	3
BP	GO:0044539	long-chain fatty acid import into cell	3/826	17/18903	0.0357684	0.197169	0.16485	SLC27A5/SLC27A2/THBS1	3
BP	GO:0055119	relaxation of cardiac muscle	3/826	17/18903	0.0357684	0.197169	0.16485	P2RX4/ATP1A1/RGS2	3
BP	GO:0060192	negative regulation of lipase activity	3/826	17/18903	0.0357684	0.197169	0.16485	APOC1/RGS2/APOC3	3
BP	GO:0070206	protein trimerization	3/826	17/18903	0.0357684	0.197169	0.16485	SLC1A5/SLC1A2/COL1A2	3
BP	GO:1905269	positive regulation of chromatin organization	3/826	17/18903	0.0357684	0.197169	0.16485	DNMT1/CDK2/TPR	3
BP	GO:0030041	actin filament polymerization	13/826	170/18903	0.0358976	0.197659	0.16526	PRKCD/WASF1/NCK2/ADD3/DBN1/VIL1/CARMIL1/CAPG/CDC42EP1/ANG/BAIAP2L2/TMSB10/PFN2	13
BP	GO:0010458	exit from mitosis	4/826	29/18903	0.0360763	0.197753	0.165338	KNTC1/ANLN/CDCA5/UBE2C	4
BP	GO:0031571	mitotic G1 DNA damage checkpoint signaling	4/826	29/18903	0.0360763	0.197753	0.165338	GTSE1/CASP2/CDK2/PRKDC	4
BP	GO:0051873	killing by host of symbiont cells	4/826	29/18903	0.0360763	0.197753	0.165338	CFHR2/F2RL1/CFHR5/HRG	4
BP	GO:1902547	regulation of cellular response to vascular endothelial growth factor stimulus	4/826	29/18903	0.0360763	0.197753	0.165338	SEMA6A/ROBO1/PTP4A3/HRG	4
BP	GO:0048145	regulation of fibroblast proliferation	8/826	87/18903	0.036242	0.198281	0.16578	CDK4/CCNB1/CDC6/SPHK1/ZMIZ1/CCNA2/E2F1/S100A6	8
BP	GO:0045861	negative regulation of proteolysis	23/826	352/18903	0.0362894	0.198281	0.16578	SMARCC1/SRC/SERPINH1/PBK/VIL1/BIRC5/SPINT1/PTTG1/TTC36/PAPLN/SERPINI1/TMEM98/SPINT2/MMP9/SERPINE2/SERPINC1/GPC3/THBS1/FETUB/PI3/SPINK1/HRG/SFN	23
BP	GO:0048477	oogenesis	9/826	103/18903	0.0362941	0.198281	0.16578	FBXO5/TRIP13/ASPM/SRC/AURKA/CDC25B/PAQR5/MDK/ANG	9
BP	GO:0042692	muscle cell differentiation	26/826	409/18903	0.0364805	0.199077	0.166445	BCL9/DNMT1/CDK1/EZH2/SEMA4C/NFATC2/ATP11A/SOX9/NID1/LAMC1/LAMB1/G6PD/FZD7/MMP14/KRT19/DKK1/ITGB1/FGFR2/IGF2/NIBAN2/KLF5/TGFB1/NPNT/CTH/RGS2/UCHL1	26
BP	GO:1903532	positive regulation of secretion by cell	19/826	278/18903	0.036671	0.199894	0.167128	CD2AP/P2RX4/SOX4/SLC12A2/ILDR1/ADAM9/HIF1A/RAB3D/RBP4/ACSL4/SCAMP5/PDX1/ANG/TGFB1/MYRIP/F2RL1/FGA/FGG/SPINK1	19
BP	GO:2000241	regulation of reproductive process	15/826	206/18903	0.0371101	0.202062	0.168941	TTK/FBXO5/RAD51AP1/TRIP13/CDC25A/ASPM/PLCB1/SRC/CDC20/SOX9/CDC25C/AURKA/CDC25B/AR/SPINK1	15
BP	GO:0032984	protein-containing complex disassembly	17/826	242/18903	0.0372399	0.202544	0.169344	SMARCC1/SMARCD1/ARHGEF2/KIF18B/KIF18A/TPX2/HMGA1/KIF2C/ADD3/CKAP2/STMN1/VIL1/MID1IP1/CARMIL1/CAPG/EIF5A2/F2RL1	17
BP	GO:0035567	non-canonical Wnt signaling pathway	7/826	72/18903	0.0374645	0.203415	0.170072	PTK7/FZD1/FZD7/DKK1/CTHRC1/GPC3/SFRP5	7
BP	GO:0061756	leukocyte adhesion to vascular endothelial cell	6/826	57/18903	0.0374832	0.203415	0.170072	FUT4/ITGB1/MDK/ALOX5/VCAM1/PODXL2	6
BP	GO:0000723	telomere maintenance	12/826	154/18903	0.0378037	0.204927	0.171336	ACTL6A/NEK2/PIF1/RAD51/AURKB/EXO1/CCT5/FEN1/SRC/PRKDC/RECQL4/CCNE1	12
BP	GO:0071214	cellular response to abiotic stimulus	22/826	335/18903	0.0380969	0.20601	0.172242	ARHGEF2/PRKCD/RHNO1/ECT2/BMF/POLD1/CHEK1/CASP2/RAD51AP1/RAD51/AURKB/CDC25A/MAPK13/BAK1/H2AX/SOX9/PBK/STK39/PCK1/CYBA/MMP9/COL1A1	22
BP	GO:0104004	cellular response to environmental stimulus	22/826	335/18903	0.0380969	0.20601	0.172242	ARHGEF2/PRKCD/RHNO1/ECT2/BMF/POLD1/CHEK1/CASP2/RAD51AP1/RAD51/AURKB/CDC25A/MAPK13/BAK1/H2AX/SOX9/PBK/STK39/PCK1/CYBA/MMP9/COL1A1	22
BP	GO:0003333	amino acid transmembrane transport	9/826	104/18903	0.0382602	0.20601	0.172242	SFXN3/SLC1A5/SLC7A1/SLC6A6/ITGB1/SLC6A13/SLC38A1/SLC1A2/RGS2	9
BP	GO:0032370	positive regulation of lipid transport	8/826	88/18903	0.0384057	0.20601	0.172242	PRKCD/P2RX4/CYP8B1/ABCB4/CYP4F2/CES1/PON1/CYP4A11	8
BP	GO:0051346	negative regulation of hydrolase activity	24/826	373/18903	0.0384074	0.20601	0.172242	RCC2/SRC/SERPINH1/VIL1/BIRC5/SPINT1/PTTG1/PAPLN/APOC1/SERPINI1/SPINT2/MMP9/SERPINE2/SERPINC1/GPC3/RGS2/APOC3/THBS1/FETUB/PI3/SPINK1/APCS/HRG/SFN	24
BP	GO:1901653	cellular response to peptide	24/826	373/18903	0.0384074	0.20601	0.172242	PRKCI/C2CD5/SMARCC1/ARHGEF2/PRKCD/ATP2B1/CDK4/TIMELESS/CDC6/PLCB1/SRC/PRKDC/PKM/CCNA2/STAT1/GPT/PCK1/IGF2/CYBA/VCAM1/ICAM1/CPS1/SLC22A12/SPINK1	24
BP	GO:0097193	intrinsic apoptotic signaling pathway	20/826	298/18903	0.0384162	0.20601	0.172242	PLAGL2/ARHGEF2/PRKCD/HELLS/DYRK2/CASP2/SKIL/IKBKE/NCK2/MELK/STK24/SRC/PRKDC/BAK1/CD24/HIF1A/E2F1/MMP9/PDX1/SFN	20
BP	GO:0033574	response to testosterone	5/826	43/18903	0.0384664	0.20601	0.172242	PSPH/CA9/AR/SRD5A2/THBS1	5
BP	GO:0045687	positive regulation of glial cell differentiation	5/826	43/18903	0.0384664	0.20601	0.172242	SPINT1/MDK/SERPINE2/CXCR4/TGFB1	5
BP	GO:0060412	ventricular septum morphogenesis	5/826	43/18903	0.0384664	0.20601	0.172242	NSD2/SOX4/FZD1/FGFR2/ROBO1	5
BP	GO:0071364	cellular response to epidermal growth factor stimulus	5/826	43/18903	0.0384664	0.20601	0.172242	MCM7/SOX9/VIL1/ZFP36L2/COL1A1	5
BP	GO:1905475	regulation of protein localization to membrane	13/826	172/18903	0.0388801	0.207998	0.173904	PRKCI/C2CD5/STX3/VIL1/PKDCC/MMP14/ITGB1/AR/TGFB1/GPC3/ITGA3/NECAB2/AGR2	13
BP	GO:0051101	regulation of DNA binding	10/826	121/18903	0.0392849	0.209934	0.175522	HJURP/NEK2/HMGB2/CDT1/E2F1/NIBAN2/MMP9/PDX1/TGFB1/MDFI	10
BP	GO:0032368	regulation of lipid transport	12/826	155/18903	0.0394214	0.210434	0.17594	PRKCD/P2RX4/CYP8B1/APOC1/APOA5/ABCB4/CYP4F2/APOC3/CES1/THBS1/PON1/CYP4A11	12
BP	GO:0030879	mammary gland development	11/826	138/18903	0.0396044	0.21118	0.176565	DDR1/SRC/SOX9/IQGAP3/HIF1A/TGFA/ELF3/FGFR2/AR/ROBO1/CDO1	11
BP	GO:0046777	protein autophosphorylation	16/826	226/18903	0.0399173	0.212287	0.17749	TTK/NEK2/DDR1/AURKB/MELK/STK26/FGFR3/STK24/RAP2A/PAK1/SRC/TYRO3/WNK2/AURKA/STK39/FGFR2	16
BP	GO:0019362	pyridine nucleotide metabolic process	7/826	73/18903	0.0399421	0.212287	0.17749	DCXR/GPD1L/ASPDH/G6PD/FMO1/ALDH1L1/NNMT	7
BP	GO:0046496	nicotinamide nucleotide metabolic process	7/826	73/18903	0.0399421	0.212287	0.17749	DCXR/GPD1L/ASPDH/G6PD/FMO1/ALDH1L1/NNMT	7
BP	GO:0008209	androgen metabolic process	4/826	30/18903	0.0402362	0.212484	0.177655	HSD17B6/SRD5A2/CYP3A4/UGT2B7	4
BP	GO:0044819	mitotic G1/S transition checkpoint signaling	4/826	30/18903	0.0402362	0.212484	0.177655	GTSE1/CASP2/CDK2/PRKDC	4
BP	GO:0045940	positive regulation of steroid metabolic process	4/826	30/18903	0.0402362	0.212484	0.177655	APOC1/APOA5/CES1/CYP7A1	4
BP	GO:0050820	positive regulation of coagulation	4/826	30/18903	0.0402362	0.212484	0.177655	THBS1/F12/PLG/HRG	4
BP	GO:0070168	negative regulation of biomineral tissue development	4/826	30/18903	0.0402362	0.212484	0.177655	BCOR/SOX9/HIF1A/TGFB1	4
BP	GO:1990778	protein localization to cell periphery	22/826	337/18903	0.0402484	0.212484	0.177655	PRKCI/C2CD5/PLK1/CLSTN1/SAPCD2/RAP2A/STX3/EPB41L2/VIL1/PKDCC/SNAP25/MISP/TSPAN15/RAB3D/MMP14/ITGB1/AR/RAB34/TGFB1/ITGA3/TESC/AGR2	22
BP	GO:0007131	reciprocal meiotic recombination	6/826	58/18903	0.0403264	0.212484	0.177655	FANCD2/TOP2A/RAD51AP1/TRIP13/RAD21/RAD51	6
BP	GO:0140527	reciprocal homologous recombination	6/826	58/18903	0.0403264	0.212484	0.177655	FANCD2/TOP2A/RAD51AP1/TRIP13/RAD21/RAD51	6
BP	GO:0009068	aspartate family amino acid catabolic process	3/826	18/18903	0.0415659	0.215307	0.180015	RIDA/MAT1A/SDS	3
BP	GO:0010958	regulation of amino acid import across plasma membrane	3/826	18/18903	0.0415659	0.215307	0.180015	ITGB1/SLC38A1/RGS2	3
BP	GO:0030903	notochord development	3/826	18/18903	0.0415659	0.215307	0.180015	STIL/SOX9/TEAD2	3
BP	GO:0033151	V(D)J recombination	3/826	18/18903	0.0415659	0.215307	0.180015	TCF3/HMGB2/PRKDC	3
BP	GO:0043117	positive regulation of vascular permeability	3/826	18/18903	0.0415659	0.215307	0.180015	PTP4A3/TGFB1/TJP3	3
BP	GO:0043217	myelin maintenance	3/826	18/18903	0.0415659	0.215307	0.180015	MYRF/NDRG1/CXCR4	3
BP	GO:0046653	tetrahydrofolate metabolic process	3/826	18/18903	0.0415659	0.215307	0.180015	TYMS/MTHFD1L/ALDH1L1	3
BP	GO:0048569	post-embryonic animal organ development	3/826	18/18903	0.0415659	0.215307	0.180015	HMGN1/BAK1/MFAP2	3
BP	GO:0050665	hydrogen peroxide biosynthetic process	3/826	18/18903	0.0415659	0.215307	0.180015	CYBA/CYP1A2/CYP1A1	3
BP	GO:0051782	negative regulation of cell division	3/826	18/18903	0.0415659	0.215307	0.180015	AURKB/ASPM/E2F8	3
BP	GO:0060602	branch elongation of an epithelium	3/826	18/18903	0.0415659	0.215307	0.180015	SOX9/HNF1B/FGFR2	3
BP	GO:0061687	detoxification of inorganic compound	3/826	18/18903	0.0415659	0.215307	0.180015	MT1X/MT1A/MT2A	3
BP	GO:0070734	histone H3-K27 methylation	3/826	18/18903	0.0415659	0.215307	0.180015	BEND3/EZH2/PHF19	3
BP	GO:0071397	cellular response to cholesterol	3/826	18/18903	0.0415659	0.215307	0.180015	GRAMD1A/CES1/CYP7A1	3
BP	GO:1903789	regulation of amino acid transmembrane transport	3/826	18/18903	0.0415659	0.215307	0.180015	ITGB1/SLC38A1/RGS2	3
BP	GO:2000811	negative regulation of anoikis	3/826	18/18903	0.0415659	0.215307	0.180015	ITGA5/SRC/ITGB1	3
BP	GO:0044058	regulation of digestive system process	5/826	44/18903	0.041898	0.216569	0.18107	CYP8B1/STK39/APOA5/TFF2/SPINK1	5
BP	GO:0045663	positive regulation of myoblast differentiation	5/826	44/18903	0.041898	0.216569	0.18107	SMARCC1/SMARCD1/ACTL6A/PLCB1/SOX4	5
BP	GO:0055088	lipid homeostasis	13/826	174/18903	0.042034	0.217043	0.181466	POLD1/CD24/TLCD3A/ACSM2A/APOA5/ABCB4/ABCB11/FABP4/APOC3/CES1/TSKU/SOAT2/CYP7A1	13
BP	GO:0003281	ventricular septum development	7/826	74/18903	0.0425242	0.218603	0.182771	NSD2/SALL4/SOX4/PTK7/FZD1/FGFR2/ROBO1	7
BP	GO:0035924	cellular response to vascular endothelial growth factor stimulus	7/826	74/18903	0.0425242	0.218603	0.182771	SPHK1/VEGFB/SEMA6A/ROBO1/PTP4A3/VCAM1/HRG	7
BP	GO:0045123	cellular extravasation	7/826	74/18903	0.0425242	0.218603	0.182771	PLCB1/FUT4/ITGB1/MDK/VCAM1/ICAM1/PODXL2	7
BP	GO:2000573	positive regulation of DNA biosynthetic process	7/826	74/18903	0.0425242	0.218603	0.182771	GINS1/RFC4/NEK2/AURKB/USP1/CCT5/SRC	7
BP	GO:0031334	positive regulation of protein-containing complex assembly	14/826	192/18903	0.0425595	0.218603	0.182771	MAPRE1/BMF/NCK2/PAK1/PSRC1/SRC/BAK1/ASAP1/CDT1/CARMIL1/CDC42EP1/TGFB1/BAIAP2L2/PFN2	14
BP	GO:0010976	positive regulation of neuron projection development	12/826	157/18903	0.0428014	0.219615	0.183617	PRKCI/CBFA2T2/EZH2/STK24/DBN1/PTK7/FZD1/SERPINI1/ITPKA/MDK/ITGA3/RGS2	12
BP	GO:0045995	regulation of embryonic development	8/826	90/18903	0.0429885	0.220114	0.184033	YEATS2/ACTL6A/CDK1/RACGAP1/TGIF2/PLCB1/B4GALT5/NIBAN2	8
BP	GO:0060191	regulation of lipase activity	8/826	90/18903	0.0429885	0.220114	0.184033	FGFR3/LPAR2/APOC1/APOA5/FGFR2/ANG/RGS2/APOC3	8
BP	GO:0022612	gland morphogenesis	10/826	123/18903	0.0431645	0.220553	0.184401	DDR1/PLXNA1/SRC/SOX9/TGFA/ELF3/FGFR2/AR/MDK/TGFB1	10
BP	GO:0046887	positive regulation of hormone secretion	10/826	123/18903	0.0431645	0.220553	0.184401	SOX4/ILDR1/HIF1A/RBP4/ACSL4/PDX1/MYRIP/FGA/FGG/SPINK1	10
BP	GO:0030833	regulation of actin filament polymerization	11/826	140/18903	0.0432268	0.220568	0.184413	PRKCD/NCK2/ADD3/DBN1/VIL1/CARMIL1/CAPG/CDC42EP1/BAIAP2L2/TMSB10/PFN2	11
BP	GO:0045604	regulation of epidermal cell differentiation	6/826	59/18903	0.0433024	0.220568	0.184413	EZH2/MACROH2A2/ETV4/KDF1/ESRP1/SFN	6
BP	GO:1903078	positive regulation of protein localization to plasma membrane	6/826	59/18903	0.0433024	0.220568	0.184413	PRKCI/STX3/VIL1/ITGB1/ITGA3/AGR2	6
BP	GO:0070371	ERK1 and ERK2 cascade	22/826	340/18903	0.0436413	0.222062	0.185663	CDK1/FGFR3/YWHAZ/SRC/SOX9/WNK2/IQGAP3/DUSP9/CCL20/FAM83D/FBLN1/SEMA6A/FGFR2/CCL16/TGFB1/NPNT/ZFP36L2/ICAM1/NECAB2/F2RL1/FGA/FGG	22
BP	GO:0009612	response to mechanical stimulus	15/826	211/18903	0.0442538	0.224431	0.187643	CHEK1/CASP2/PSPH/SRC/BAK1/SOX9/STAT1/MMP14/BTG2/CYBA/MDK/SERPINE2/CXCR4/THBS1/COL1A1	15
BP	GO:0019693	ribose phosphate metabolic process	29/826	475/18903	0.0442832	0.224431	0.187643	BEND3/ACLY/HACD2/PKM/GLYAT/ELOVL7/ACSM2A/ACSM2B/G6PD/ACSS1/HIF1A/ENO2/PDE9A/HKDC1/SULT1C4/SLC2A6/IMPDH1/ACSM5/H19/ACSL4/SULT1B1/TGFB1/PFKFB1/BAAT/GPD1/OGDHL/SULT2A1/ALDOB/DPYS	29
BP	GO:0090101	negative regulation of transmembrane receptor protein serine/threonine kinase signaling pathway	12/826	158/18903	0.0445648	0.224431	0.187643	SINHCAF/SKIL/PEG10/BCL9L/IGSF1/FZD1/DKK1/BAMBI/HJV/GREM2/PMEPA1/HTRA3	12
BP	GO:0014013	regulation of gliogenesis	9/826	107/18903	0.0445896	0.224431	0.187643	PRKCI/EZH2/SPINT1/E2F1/TMEM98/MDK/SERPINE2/CXCR4/TGFB1	9
BP	GO:0098656	anion transmembrane transport	18/826	266/18903	0.0446074	0.224431	0.187643	MFSD10/CLIC1/SFXN3/SLC1A5/ANO9/SLC12A2/SLC7A1/ABCC4/ITGB1/SLC6A13/SLC13A2/SLC16A3/SLC38A1/CLDN4/SLC1A2/RGS2/SLC13A5/SLC6A8	18
BP	GO:0010039	response to iron ion	4/826	31/18903	0.044657	0.224431	0.187643	G6PD/HIF1A/PDX1/CYP1A1	4
BP	GO:0031114	regulation of microtubule depolymerization	4/826	31/18903	0.044657	0.224431	0.187643	ARHGEF2/TPX2/CKAP2/MID1IP1	4
BP	GO:0033137	negative regulation of peptidyl-serine phosphorylation	4/826	31/18903	0.044657	0.224431	0.187643	NCK2/BAK1/GPD1L/DKK1	4
BP	GO:0033561	regulation of water loss via skin	4/826	31/18903	0.044657	0.224431	0.187643	STMN1/KDF1/CLDN4/SFN	4
BP	GO:0060603	mammary gland duct morphogenesis	4/826	31/18903	0.044657	0.224431	0.187643	DDR1/SRC/FGFR2/AR	4
BP	GO:0110150	negative regulation of biomineralization	4/826	31/18903	0.044657	0.224431	0.187643	BCOR/SOX9/HIF1A/TGFB1	4
BP	GO:1900027	regulation of ruffle assembly	4/826	31/18903	0.044657	0.224431	0.187643	RCC2/EPS8L3/ICAM1/PFN2	4
BP	GO:0070555	response to interleukin-1	11/826	141/18903	0.0451208	0.226291	0.189198	PRKCI/MAPK13/PLCB1/SRC/SOX9/HIF1A/CCL20/CYBA/CCL16/CXCL8/FGG	11
BP	GO:0046660	female sex differentiation	10/826	124/18903	0.0451987	0.226291	0.189198	NUP107/CASP2/SRC/TYRO3/BAK1/AFP/MMP14/RBP4/ANG/SRD5A2	10
BP	GO:0045661	regulation of myoblast differentiation	7/826	75/18903	0.0452119	0.226291	0.189198	SMARCC1/SMARCD1/ACTL6A/PLCB1/SOX4/SOX9/TGFB1	7
BP	GO:0051568	histone H3-K4 methylation	7/826	75/18903	0.0452119	0.226291	0.189198	BEND3/TET3/NFYA/DNMT1/DNMT3B/BCOR/NNMT	7
BP	GO:0006775	fat-soluble vitamin metabolic process	5/826	45/18903	0.0455084	0.227078	0.189856	CYP4F2/CYP3A4/CYP4F11/UGT1A4/CYP1A1	5
BP	GO:0035384	thioester biosynthetic process	5/826	45/18903	0.0455084	0.227078	0.189856	ACLY/HACD2/ELOVL7/ACSS1/ACSL4	5
BP	GO:0071616	acyl-CoA biosynthetic process	5/826	45/18903	0.0455084	0.227078	0.189856	ACLY/HACD2/ELOVL7/ACSS1/ACSL4	5
BP	GO:0050920	regulation of chemotaxis	16/826	230/18903	0.0455842	0.227225	0.189979	P2RX4/SEMA4C/STX3/PLXNA3/STK39/VEGFB/SEMA6A/MDK/ROBO1/S100A14/CXCR4/TGFB1/F2RL1/THBS1/CXCL8/HRG	16
BP	GO:0006282	regulation of DNA repair	15/826	212/18903	0.0457917	0.228027	0.19065	NSD2/SMARCC1/SMARCD1/ACTL6A/CHEK1/ATXN7L3/FOXM1/RAD51AP1/RAD51/TIMELESS/USP1/PRKDC/H2AX/RMI2/USP22	15
BP	GO:0008064	regulation of actin polymerization or depolymerization	12/826	159/18903	0.0463778	0.230649	0.192842	PRKCD/NCK2/ADD3/DBN1/VIL1/CARMIL1/CAPG/CDC42EP1/BAIAP2L2/TMSB10/PFN2/F2RL1	12
BP	GO:0046686	response to cadmium ion	6/826	60/18903	0.0464126	0.230649	0.192842	CDK1/MMP9/MT1X/CYP1A2/MT1A/MT2A	6
BP	GO:0032526	response to retinoic acid	9/826	108/18903	0.046846	0.232567	0.194446	SOX9/TEAD2/PTK7/FZD7/DKK1/FGFR2/RBP4/TESC/COL1A1	9
BP	GO:0051384	response to glucocorticoid	11/826	142/18903	0.0470708	0.233447	0.195181	ATP2B1/TYMS/TAT/ADAM9/PCK1/MDK/PDX1/PFKFB1/ZFP36L2/CPS1/CDO1	11
BP	GO:0019730	antimicrobial humoral response	10/826	125/18903	0.0472969	0.23433	0.19592	ANG/LYZ/CXCL5/FGA/CXCL1/PI3/CXCL8/PRSS3/HRG/PGC	10
BP	GO:0006337	nucleosome disassembly	3/826	19/18903	0.0478037	0.234795	0.196309	SMARCC1/SMARCD1/HMGA1	3
BP	GO:0010544	negative regulation of platelet activation	3/826	19/18903	0.0478037	0.234795	0.196309	PRKCD/SERPINE2/FGG	3
BP	GO:0030299	intestinal cholesterol absorption	3/826	19/18903	0.0478037	0.234795	0.196309	CYP8B1/APOA5/SOAT2	3
BP	GO:0035338	long-chain fatty-acyl-CoA biosynthetic process	3/826	19/18903	0.0478037	0.234795	0.196309	HACD2/ELOVL7/ACSL4	3
BP	GO:0097501	stress response to metal ion	3/826	19/18903	0.0478037	0.234795	0.196309	MT1X/MT1A/MT2A	3
BP	GO:0140354	lipid import into cell	3/826	19/18903	0.0478037	0.234795	0.196309	SLC27A5/SLC27A2/THBS1	3
BP	GO:1901569	fatty acid derivative catabolic process	3/826	19/18903	0.0478037	0.234795	0.196309	CYP4F2/CYP4F11/CYP4A11	3
BP	GO:1901881	positive regulation of protein depolymerization	3/826	19/18903	0.0478037	0.234795	0.196309	VIL1/CARMIL1/F2RL1	3
BP	GO:0002028	regulation of sodium ion transport	8/826	92/18903	0.0479184	0.234795	0.196309	P2RX4/UTRN/ATP1A1/WNK2/GPD1L/STK39/SERPINE2/TESC	8
BP	GO:0032273	positive regulation of protein polymerization	8/826	92/18903	0.0479184	0.234795	0.196309	MAPRE1/NCK2/PAK1/PSRC1/CARMIL1/CDC42EP1/BAIAP2L2/PFN2	8
BP	GO:0097581	lamellipodium organization	8/826	92/18903	0.0479184	0.234795	0.196309	WASF1/NCK2/SRC/VIL1/CARMIL1/ITGB1/ENPP2/HRG	8
BP	GO:0071375	cellular response to peptide hormone stimulus	20/826	306/18903	0.0482513	0.23619	0.197475	PRKCI/C2CD5/SMARCC1/PRKCD/ATP2B1/CDK4/CDC6/PLCB1/SRC/PRKDC/PKM/CCNA2/STAT1/GPT/PCK1/IGF2/CYBA/CPS1/SLC22A12/SPINK1	20
BP	GO:0002920	regulation of humoral immune response	5/826	46/18903	0.0492986	0.240309	0.200918	FOXJ1/HPX/SUSD4/C4BPA/PGC	5
BP	GO:0048806	genitalia development	5/826	46/18903	0.0492986	0.240309	0.200918	TYRO3/BAK1/RBP4/AR/SRD5A2	5
BP	GO:0060443	mammary gland morphogenesis	5/826	46/18903	0.0492986	0.240309	0.200918	DDR1/SRC/ELF3/FGFR2/AR	5
BP	GO:0003338	metanephros morphogenesis	4/826	32/18903	0.0493382	0.240309	0.200918	FRAS1/SOX9/STAT1/FOXJ1	4
BP	GO:0071539	protein localization to centrosome	4/826	32/18903	0.0493382	0.240309	0.200918	MAPRE1/STIL/SPAG5/AURKA	4
BP	GO:0043244	regulation of protein-containing complex disassembly	10/826	126/18903	0.0494595	0.24066	0.201212	ARHGEF2/TPX2/ADD3/CKAP2/VIL1/MID1IP1/CARMIL1/CAPG/EIF5A2/F2RL1	10
BP	GO:0034113	heterotypic cell-cell adhesion	6/826	61/18903	0.0496577	0.241385	0.201818	ITGA5/DSG2/ITGB1/VCAM1/FGA/FGG	6
CC	GO:0098687	chromosomal region	70/859	388/19869	9.81142e-25	5.21968e-22	4.26539e-22	SMARCC1/SMARCD1/NUP107/BUB1B/SPDL1/DNMT3A/CBX1/ACTL6A/NCAPD2/RCC2/MIS18A/HELLS/INCENP/SGO2/DNMT1/POLD1/KNTC1/CENPF/KIF18A/TTK/CHEK1/CDK1/TOP2A/EZH2/MCM4/NUF2/BUB1/PLK1/NCAPG/HJURP/RAD51AP1/MCM3/NEK2/RAD21/PIF1/SMC3/CDCA8/MCM6/RAD51/KIF2C/AURKB/SKA3/CDK2/MCM2/CCNB1/SPC25/CDCA5/NDC80/MCM7/CENPA/MCM5/TPR/CENPH/FEN1/ORC1/CENPQ/ZWINT/SMC4/SKA1/MAD2L1/PRKDC/CENPW/MACROH2A2/H2AX/CDT1/BIRC5/CENPM/SPAG5/R…	70
CC	GO:0000793	condensed chromosome	54/859	273/19869	3.07639e-21	8.18319e-19	6.6871e-19	SMARCC1/SMARCD1/NUP107/BUB1B/SPDL1/ACTL6A/NCAPD2/FANCD2/NCAPH/INCENP/SGO2/KNTC1/CENPF/KIF18A/TTK/CHEK1/TOP2A/NUF2/TOPBP1/BUB1/PLK1/NCAPG/HJURP/MKI67/NEK2/RAD21/SMC3/RAD51/KIF2C/AURKB/SKA3/CDK2/CCNB1/SPC25/NDC80/ADD3/CENPA/TPR/NCAPG2/CENPH/CENPQ/ZWINT/SMC4/SKA1/MAD2L1/HMGB2/CENPW/H2AX/CDT1/BIRC5/CENPM/SPAG5/P3H4/SPC24	54
CC	GO:0000775	chromosome, centromeric region	51/859	250/19869	9.58628e-21	1.69997e-18	1.38917e-18	SMARCC1/SMARCD1/NUP107/BUB1B/SPDL1/DNMT3A/CBX1/ACTL6A/NCAPD2/RCC2/MIS18A/HELLS/INCENP/SGO2/DNMT1/KNTC1/CENPF/KIF18A/TTK/TOP2A/EZH2/NUF2/BUB1/PLK1/NCAPG/HJURP/NEK2/RAD21/SMC3/CDCA8/KIF2C/AURKB/SKA3/CCNB1/SPC25/CDCA5/NDC80/CENPA/TPR/CENPH/CENPQ/ZWINT/SMC4/SKA1/MAD2L1/CENPW/CDT1/BIRC5/CENPM/SPAG5/SPC24	51
CC	GO:0005819	spindle	63/859	426/19869	8.67028e-18	1.15315e-15	9.42322e-16	YEATS2/ARHGEF2/KIF20B/BUB1B/SPDL1/CBX1/ECT2/MAPRE1/KIF23/KIF18B/RCC2/KIF15/KIF11/INCENP/KNTC1/CENPF/KIF18A/TTK/CDK1/FBXO5/TOPBP1/KIF20A/PLK1/KIFC1/DLGAP5/TPX2/CKAP2L/RACGAP1/NEK2/RAD21/TACC3/WDR62/SMC3/CDCA8/SPIN1/KIF4A/KIF2C/AURKB/SKA3/CCNB1/CDC6/ASPM/KIF14/CKAP2/TPR/PSRC1/CDC7/SKA1/MAD2L1/CDC20/ESPL1/BIRC5/CRMP1/SPAG5/HMMR/AURKA/CAPG/CDC25B/MISP/FAM83D/BEX4/PLEKHG6/DCDC2	63
CC	GO:0000779	condensed chromosome, centromeric region	38/859	174/19869	8.06667e-17	8.58294e-15	7.01376e-15	SMARCC1/SMARCD1/NUP107/BUB1B/SPDL1/ACTL6A/NCAPD2/INCENP/SGO2/KNTC1/CENPF/KIF18A/TTK/NUF2/BUB1/PLK1/NCAPG/HJURP/NEK2/KIF2C/AURKB/SKA3/CCNB1/SPC25/NDC80/CENPA/TPR/CENPH/CENPQ/ZWINT/SKA1/MAD2L1/CENPW/CDT1/BIRC5/CENPM/SPAG5/SPC24	38
CC	GO:0000776	kinetochore	36/859	164/19869	4.43707e-16	3.9342e-14	3.21493e-14	SMARCC1/SMARCD1/NUP107/BUB1B/SPDL1/ACTL6A/INCENP/SGO2/KNTC1/CENPF/KIF18A/TTK/NUF2/BUB1/PLK1/HJURP/NEK2/KIF2C/AURKB/SKA3/CCNB1/SPC25/NDC80/CENPA/TPR/CENPH/CENPQ/ZWINT/SKA1/MAD2L1/CENPW/CDT1/BIRC5/CENPM/SPAG5/SPC24	36
CC	GO:0072686	mitotic spindle	34/859	183/19869	5.05793e-13	3.84403e-11	3.14124e-11	YEATS2/KIF20B/ECT2/MAPRE1/KIF23/KIF18B/RCC2/KIF11/KIF18A/CDK1/PLK1/KIFC1/TPX2/CKAP2L/RACGAP1/TACC3/WDR62/SMC3/AURKB/SKA3/CDC6/ASPM/CKAP2/TPR/CDC7/SKA1/MAD2L1/ESPL1/SPAG5/AURKA/CAPG/MISP/FAM83D/DCDC2	34
CC	GO:0000922	spindle pole	31/859	172/19869	1.23235e-11	8.19514e-10	6.69686e-10	KIF20B/SPDL1/MAPRE1/KIF11/KNTC1/CENPF/TOPBP1/PLK1/DLGAP5/TPX2/CKAP2L/NEK2/RAD21/TACC3/WDR62/SMC3/AURKB/CCNB1/CDC6/ASPM/CKAP2/PSRC1/MAD2L1/CDC20/SPAG5/AURKA/CDC25B/MISP/FAM83D/BEX4/PLEKHG6	31
CC	GO:0000228	nuclear chromosome	35/859	249/19869	7.74646e-10	4.57902e-08	3.74186e-08	ACTL6A/NCAPD2/NCAPH/GINS1/INCENP/WDHD1/POLD1/CHEK1/TOP2A/MCM4/TOPBP1/PLK1/NCAPG/SINHCAF/MCM3/MCM10/NEK2/RAD21/SMC3/MCM6/RAD51/MCM2/TIMELESS/MCM7/ADD3/MCM5/NCAPG2/ORC1/SMC4/CDC45/MACROH2A2/H2AX/BIRC5/P3H4/E2F1	35
CC	GO:0005874	microtubule	51/859	466/19869	1.14607e-09	6.09708e-08	4.98238e-08	ARHGEF2/GAS2L3/KIF20B/GTSE1/MAPRE1/KIF23/KIF18B/RCC2/KIF15/KIF11/INCENP/KNTC1/KIF18A/CDK1/KIF20A/PLK1/KIFC1/LZTS2/TPX2/RACGAP1/NEK2/TTLL4/KIF4A/KIF2C/AURKB/SKA3/RASSF3/ASPM/KIF14/CKAP2/CCT5/PSRC1/TUBA1C/SKA1/TUBA1B/KIF12/RIBC2/DCXR/NDRG1/STMN1/BIRC5/MID1IP1/HID1/SPAG5/AURKA/MISP/RAB3D/BEX4/DCDC2/SAA1/CYP2A6	51
CC	GO:0051233	spindle midzone	13/859	36/19869	1.54532e-09	7.47374e-08	6.10735e-08	KIF20B/MAPRE1/KIF18B/RCC2/INCENP/KIF18A/PLK1/RACGAP1/CDCA8/AURKB/CDC6/KIF14/AURKA	13
CC	GO:0071162	CMG complex	8/859	11/19869	1.73727e-09	7.70188e-08	6.29378e-08	GINS1/MCM4/MCM3/MCM6/MCM2/MCM7/MCM5/CDC45	8
CC	GO:0000940	outer kinetochore	8/859	12/19869	5.01357e-09	1.90516e-07	1.55684e-07	BUB1B/SPDL1/CENPF/PLK1/SKA3/CCNB1/NDC80/SKA1	8
CC	GO:0031261	DNA replication preinitiation complex	8/859	12/19869	5.01357e-09	1.90516e-07	1.55684e-07	GINS1/MCM4/MCM3/MCM6/MCM2/MCM7/MCM5/CDC45	8
CC	GO:0062023	collagen-containing extracellular matrix	47/859	433/19869	6.75573e-09	2.39603e-07	1.95798e-07	COL9A2/FRAS1/PKM/SERPINH1/NID1/LAMC1/AGRN/LAMB1/BCAM/MFAP2/ITGB4/ENTPD2/ANXA4/COL5A2/FBLN1/FGFR2/CTHRC1/AZGP1/MDK/F9/MMP9/SERPINE2/ANG/TGFB1/SERPINC1/GPC3/NPNT/HPX/SCARA3/LOXL4/ICAM1/APOC3/LGALS3BP/LAD1/THBS1/COL5A1/FGA/COL1A1/POSTN/COL1A2/S100A6/F12/COL3A1/FGG/PLG/APCS/HRG	47
CC	GO:0030496	midbody	27/859	203/19869	2.11193e-07	7.02216e-06	5.73833e-06	KIF20B/ECT2/KIF23/RCC2/INCENP/CENPF/CDK1/CEP55/ANLN/KIF20A/PLK1/LZTS2/RACGAP1/NEK2/RAD21/CDCA8/KIF4A/AURKB/ASPM/KIF14/RAP2A/PSRC1/BIRC5/CRMP1/SPAG5/AURKA/CAPG	27
CC	GO:0000794	condensed nuclear chromosome	15/859	79/19869	1.23678e-06	3.87041e-05	3.1628e-05	NCAPH/INCENP/CHEK1/TOPBP1/PLK1/NCAPG/NEK2/RAD21/SMC3/RAD51/ADD3/NCAPG2/SMC4/H2AX/P3H4	15
CC	GO:0005876	spindle microtubule	15/859	87/19869	4.37517e-06	0.0001242	0.000101493	MAPRE1/KIF18B/KIF11/KNTC1/KIF18A/CDK1/PLK1/KIF4A/AURKB/SKA3/PSRC1/SKA1/BIRC5/AURKA/MISP	15
CC	GO:0072562	blood microparticle	20/859	145/19869	4.43572e-06	0.0001242	0.000101493	YWHAZ/CLIC1/HP/HPR/C8A/TGFB1/CFHR3/SERPINC1/HPX/LGALS3BP/C4BPA/PON1/FGA/AFM/CPN2/FGG/PLG/APCS/C9/HRG	20
CC	GO:0000792	heterochromatin	14/859	78/19869	5.57821e-06	0.00014838	0.000121253	BEND3/DNMT3A/CBX1/HELLS/INCENP/DNMT1/BAZ2A/EZH2/HMGA1/SALL4/UHRF1/CENPA/WDR76/CBX6	14
CC	GO:0005871	kinesin complex	11/859	49/19869	5.96926e-06	0.000151221	0.000123574	KIF20B/KIF23/KIF18B/KIF15/KIF11/KIF18A/KIF20A/KIFC1/KIF2C/KIF14/KIF12	11
CC	GO:0000781	chromosome, telomeric region	21/859	168/19869	1.23423e-05	0.000291381	0.000238109	CBX1/POLD1/CHEK1/CDK1/EZH2/MCM4/RAD51AP1/MCM3/PIF1/MCM6/RAD51/CDK2/MCM2/MCM7/MCM5/FEN1/ORC1/PRKDC/MACROH2A2/H2AX/RECQL4	21
CC	GO:0034364	high-density lipoprotein particle	8/859	27/19869	1.25973e-05	0.000291381	0.000238109	HPR/APOC1/APOA5/SAA1/APOF/APOC3/SAA2/PON1	8
CC	GO:0045120	pronucleus	6/859	14/19869	1.42968e-05	0.000316913	0.000258973	CBX1/TET3/CENPF/EZH2/CCNA2/AURKA	6
CC	GO:0005788	endoplasmic reticulum lumen	31/859	312/19869	1.52737e-05	0.000325025	0.000265602	CKAP4/COL9A2/TOR3A/SERPINH1/MELTF/LAMC1/LAMB1/AFP/TSPAN15/TMEM132A/GPX7/COL5A2/CES2/APOA5/FMO1/QSOX1/F9/FKBP10/SERPINC1/GPC3/SLC27A2/CES1/PROZ/THBS1/COL5A1/FGA/COL1A1/COL1A2/COL3A1/FGG/BPIFB2	31
CC	GO:0009925	basal plasma membrane	27/859	254/19869	1.61184e-05	0.000329808	0.000269511	ATP2B1/SLC27A5/ATP1A1/SLC41A1/STK39/SLC1A5/SLC10A1/EPCAM/SLC12A2/EPPK1/ITGB4/DLG3/TGFA/SLC7A1/SLC6A6/ABCC4/SLC29A4/SLC6A13/SLCO4C1/AQP9/SLC16A3/SLC22A1/CA9/SLC38A1/ST14/CLDN4/ITGA3	27
CC	GO:0005657	replication fork	12/859	65/19869	1.92133e-05	0.000378574	0.000309361	DNMT1/WDHD1/POLD1/CHEK1/XRCC2/RFC4/MCM3/MCM10/PIF1/TIMELESS/UHRF1/H2AX	12
CC	GO:0043073	germ cell nucleus	12/859	66/19869	2.25698e-05	0.000428827	0.000350427	SMARCC1/DNMT1/HMGN1/TOP2A/TOPBP1/TRIP13/RAD51/CDK2/MARCKS/H2AX/LIMK1/AURKA	12
CC	GO:0097431	mitotic spindle pole	9/859	38/19869	2.66117e-05	0.000488187	0.000398934	KIF20B/MAPRE1/PLK1/SMC3/AURKB/ASPM/SPAG5/AURKA/FAM83D	9
CC	GO:0031617	NMS complex	5/859	10/19869	3.13748e-05	0.00055638	0.000454659	NUF2/SPC25/NDC80/ZWINT/SPC24	5
CC	GO:0045178	basal part of cell	27/859	272/19869	5.40217e-05	0.00092308	0.000754318	ATP2B1/SLC27A5/ATP1A1/SLC41A1/STK39/SLC1A5/SLC10A1/EPCAM/SLC12A2/EPPK1/ITGB4/DLG3/TGFA/SLC7A1/SLC6A6/ABCC4/SLC29A4/SLC6A13/SLCO4C1/AQP9/SLC16A3/SLC22A1/CA9/SLC38A1/ST14/CLDN4/ITGA3	27
CC	GO:0034399	nuclear periphery	18/859	145/19869	5.55236e-05	0.00092308	0.000754318	SMARCC1/SMARCD1/NUP107/PRKCD/DNMT3A/ACTL6A/LMNB1/CENPF/NUP205/LMNB2/RAD21/SMC3/KIF4A/UHRF1/TPR/CENPW/HLTF/ALOX5	18
CC	GO:0016324	apical plasma membrane	33/859	368/19869	6.51923e-05	0.00105098	0.000858833	PRKCI/ATP2B1/STK26/ASPM/SAPCD2/SIPA1L3/STX3/ATP1A1/MAL2/STK39/EPCAM/SLC12A2/SLC7A1/NAALADL1/UPK3A/SLC6A6/ABCC4/SLC29A4/ABCB4/CYBA/SLC16A3/SLC22A1/SLC38A1/ABCB11/ANXA13/CYP4F2/CLDN4/SLC34A2/SLC15A1/SLC22A12/CYP4A11/SLC6A8/CDHR2	33
CC	GO:0005583	fibrillar collagen trimer	5/859	12/19869	9.17064e-05	0.00139394	0.00113909	COL5A2/COL5A1/COL1A1/COL1A2/COL3A1	5
CC	GO:0098643	banded collagen fibril	5/859	12/19869	9.17064e-05	0.00139394	0.00113909	COL5A2/COL5A1/COL1A1/COL1A2/COL3A1	5
CC	GO:0034358	plasma lipoprotein particle	8/859	36/19869	0.000121546	0.00173747	0.00141982	HPR/APOC1/APOA5/SAA1/APOF/APOC3/SAA2/PON1	8
CC	GO:1990777	lipoprotein particle	8/859	36/19869	0.000121546	0.00173747	0.00141982	HPR/APOC1/APOA5/SAA1/APOF/APOC3/SAA2/PON1	8
CC	GO:0005881	cytoplasmic microtubule	14/859	102/19869	0.000124105	0.00173747	0.00141982	GTSE1/MAPRE1/KIF18B/KIF18A/KIF2C/TUBA1C/TUBA1B/RIBC2/DCXR/HID1/MISP/RAB3D/SAA1/CYP2A6	14
CC	GO:0016323	basolateral plasma membrane	23/859	229/19869	0.000158089	0.00215649	0.00176223	ATP2B1/ATP1A1/SLC41A1/STK39/SLC10A1/EPCAM/SLC12A2/EPPK1/DLG3/TGFA/SLC7A1/SLC6A6/ABCC4/SLC29A4/SLC6A13/SLCO4C1/AQP9/SLC16A3/SLC22A1/CA9/SLC38A1/ST14/ITGA3	23
CC	GO:0010369	chromocenter	5/859	14/19869	0.000215626	0.00279078	0.00228055	CBX1/INCENP/CDCA8/AURKB/MBD6	5
CC	GO:1990023	mitotic spindle midzone	5/859	14/19869	0.000215626	0.00279078	0.00228055	KIF20B/KIF18B/RCC2/KIF18A/AURKB	5
CC	GO:0032994	protein-lipid complex	8/859	39/19869	0.000220325	0.00279078	0.00228055	HPR/APOC1/APOA5/SAA1/APOF/APOC3/SAA2/PON1	8
CC	GO:0034451	centriolar satellite	14/859	108/19869	0.000229656	0.00284132	0.00232185	C2CD5/NAA40/CD2AP/PLK1/DLGAP5/TACC3/WDR62/SKA1/CHD3/CDC42BPG/SPAG5/G6PD/DCDC2/ALDOB	14
CC	GO:0000307	cyclin-dependent protein kinase holoenzyme complex	9/859	50/19869	0.000257002	0.00310739	0.00253928	CDK1/CCNB2/CDK4/CCNF/CDK2/CCNB1/CCNA2/CKS2/CCNE1	9
CC	GO:0005875	microtubule associated complex	18/859	166/19869	0.000313805	0.00370987	0.00303161	KIF20B/KIF23/KIF18B/KIF15/KIF11/INCENP/KIF18A/KIF20A/KIFC1/CDCA8/KIF4A/KIF2C/AURKB/KIF14/TPR/KIF12/BIRC5/AURKA	18
CC	GO:0045177	apical part of cell	35/859	435/19869	0.000330703	0.00382465	0.00312541	PRKCI/ATP2B1/STK26/ASPM/SAPCD2/SIPA1L3/STX3/ATP1A1/ITPR3/MAL2/STK39/EPCAM/SLC12A2/SLC7A1/NAALADL1/UPK3A/SLC6A6/ABCC4/SLC29A4/ABCB4/CYBA/SLC16A3/SLC22A1/SLC38A1/VCAM1/ABCB11/ANXA13/CYP4F2/CLDN4/SLC34A2/SLC15A1/SLC22A12/CYP4A11/SLC6A8/CDHR2	35
CC	GO:0031965	nuclear membrane	27/859	305/19869	0.000358132	0.00405375	0.00331262	NUP107/LMNB1/LBR/P2RX4/ARL6IP6/NUP205/LMNB2/OSBPL3/NUP210/CDK4/SPIN1/NEMP1/PLCB1/PAK1/TPR/NRM/MFSD10/CLIC1/DTL/ITPR3/CMTM3/ITGB4/SMOX/TMC6/ANXA4/SLC16A3/ALOX5	27
CC	GO:0031252	cell leading edge	34/859	421/19869	0.000373844	0.00414344	0.00338591	PRKCI/C2CD5/ARHGEF2/ATP2B1/WASF1/KIF18A/CD2AP/FGD6/PAK1/SGCE/STX3/ITGA5/SRC/IGF2BP1/DBN1/DAGLA/VIL1/LIMK1/CARMIL1/SLC39A6/CDC42BPG/CAPG/ENAH/ITGB4/PDE9A/BSPRY/KDF1/ITGB1/CXCR4/SLC1A2/EPS8L3/S100A11/TESC/S100A6	34
CC	GO:0045171	intercellular bridge	12/859	89/19869	0.000438551	0.00476141	0.00389091	PRKCI/KIF20B/CEP55/KIF20A/TPX2/CDCA8/CDC6/CDC7/SKA1/FAM83D/QSOX1/GSTM1	12
CC	GO:0031253	cell projection membrane	29/859	344/19869	0.000494848	0.00526519	0.00430258	C2CD5/ARHGEF2/ATP2B1/MAPRE1/UTRN/PAK1/SGCE/ITGA5/SRC/MFSD10/DAGLA/ASAP1/SLC39A6/EVC/SLC12A2/PDE9A/SLC6A6/ITGB1/CA9/SLC28A1/SLC1A2/EPS8L3/ITGA3/TESC/SLC34A2/RAB25/SLC22A12/CDHR2/S100P	29
CC	GO:0031093	platelet alpha granule lumen	10/859	67/19869	0.000573768	0.00598519	0.00489094	GTPBP2/VEGFB/IGF2/QSOX1/TGFB1/THBS1/FGA/FGG/PLG/HRG	10
CC	GO:0000235	astral microtubule	4/859	11/19869	0.000897079	0.00900464	0.00735837	MAPRE1/KIF18B/KIF18A/MISP	4
CC	GO:0005818	aster	4/859	11/19869	0.000897079	0.00900464	0.00735837	MAPRE1/KIF18B/KIF18A/MISP	4
CC	GO:0005721	pericentric heterochromatin	6/859	28/19869	0.00106753	0.0105171	0.00859433	CBX1/HELLS/INCENP/DNMT1/EZH2/CENPA	6
CC	GO:0016363	nuclear matrix	14/859	126/19869	0.00110811	0.0107185	0.00875887	SMARCC1/SMARCD1/PRKCD/DNMT3A/ACTL6A/LMNB1/CENPF/RAD21/SMC3/KIF4A/UHRF1/CENPW/HLTF/ALOX5	14
CC	GO:0005604	basement membrane	12/859	99/19869	0.00115272	0.0109509	0.00894877	FRAS1/NID1/LAMC1/AGRN/LAMB1/ITGB4/ENTPD2/FBLN1/ANG/NPNT/LAD1/COL5A1	12
CC	GO:0030055	cell-substrate junction	33/859	432/19869	0.00117363	0.0109539	0.00895126	ARHGEF2/MAPRE1/KIF23/WASF1/MPZL1/HMGA1/MARCKS/FGFR3/YWHAZ/LASP1/PAK1/ITGA5/SRC/EPB41L2/GRB7/LIMK1/FBLIM1/TPM4/CDC42EP1/ENAH/EPPK1/PTK7/TES/FZD1/ITGB4/MISP/ADAM9/MMP14/ITGB1/ABCB4/CYBA/ITGA3/ICAM1	33
CC	GO:0001673	male germ cell nucleus	8/859	51/19869	0.00144373	0.0132425	0.0108215	SMARCC1/TOP2A/TOPBP1/TRIP13/RAD51/CDK2/H2AX/LIMK1	8
CC	GO:0005903	brush border	12/859	102/19869	0.00149775	0.0135051	0.011036	ADD3/MFSD10/CLIC1/DCXR/VIL1/ITPR3/SLC28A1/SLC34A2/SLC15A1/SLC22A12/SOAT2/CDHR2	12
CC	GO:0005925	focal adhesion	32/859	422/19869	0.0015562	0.0137983	0.0112756	ARHGEF2/MAPRE1/KIF23/WASF1/MPZL1/HMGA1/MARCKS/FGFR3/YWHAZ/LASP1/PAK1/ITGA5/SRC/EPB41L2/GRB7/LIMK1/FBLIM1/TPM4/CDC42EP1/ENAH/PTK7/TES/FZD1/ITGB4/MISP/ADAM9/MMP14/ITGB1/ABCB4/CYBA/ITGA3/ICAM1	32
CC	GO:0098636	protein complex involved in cell adhesion	8/859	52/19869	0.00164271	0.0143266	0.0117073	ITGA5/NID1/LAMC1/LAMB1/ITGB4/ITGB1/LGALS2/ITGA3	8
CC	GO:0070160	tight junction	14/859	132/19869	0.00173633	0.0148988	0.0121749	PRKCI/ARHGEF2/ECT2/CDK4/SAPCD2/SIPA1L3/EPCAM/EPPK1/ILDR1/DLG3/POF1B/CLDN4/TJP3/CLDN2	14
CC	GO:0031091	platelet alpha granule	11/859	91/19869	0.00186616	0.01566	0.012797	GTPBP2/VEGFB/IGF2/QSOX1/SERPINE2/TGFB1/THBS1/FGA/FGG/PLG/HRG	11
CC	GO:0044815	DNA packaging complex	17/859	178/19869	0.00188391	0.01566	0.012797	ACTL6A/NCAPD2/NCAPH/SGO2/NUF2/NCAPG/RAD21/SMC3/SPC25/NDC80/CENPA/NCAPG2/ZWINT/SMC4/MACROH2A2/H2AX/SPC24	17
CC	GO:0098644	complex of collagen trimers	5/859	22/19869	0.00212675	0.0174067	0.0142243	COL5A2/COL5A1/COL1A1/COL1A2/COL3A1	5
CC	GO:0031616	spindle pole centrosome	4/859	14/19869	0.00245274	0.0192503	0.0157308	DLGAP5/AURKB/AURKA/MISP	4
CC	GO:0072687	meiotic spindle	4/859	14/19869	0.00245274	0.0192503	0.0157308	INCENP/FBXO5/ASPM/AURKA	4
CC	GO:0005635	nuclear envelope	35/859	488/19869	0.00246056	0.0192503	0.0157308	NUP107/LMNB1/LBR/CENPF/P2RX4/ARL6IP6/NUP205/LMNB2/OSBPL3/TMPO/NUP210/CDK4/SPIN1/NEMP1/PLCB1/PAK1/TPR/NRM/MFSD10/CLIC1/MAD2L1/TYRO3/DTL/TOR3A/ITPR3/CMTM3/ITGB4/SMOX/TMC6/GNAZ/ANXA4/EIF5A2/SLC16A3/ALOX5/S100A6	35
CC	GO:1990752	microtubule end	6/859	33/19869	0.0026116	0.0201358	0.0164545	MAPRE1/KIF18B/KIF2C/ASPM/SPAG5/MISP	6
CC	GO:0005923	bicellular tight junction	13/859	127/19869	0.0034098	0.0259144	0.0211766	PRKCI/ARHGEF2/ECT2/CDK4/SAPCD2/EPCAM/EPPK1/ILDR1/DLG3/POF1B/CLDN4/TJP3/CLDN2	13
CC	GO:0001674	female germ cell nucleus	4/859	16/19869	0.00416238	0.0311885	0.0254864	DNMT1/HMGN1/MARCKS/AURKA	4
CC	GO:0001726	ruffle	16/859	178/19869	0.00459808	0.0339747	0.0277632	C2CD5/ARHGEF2/KIF18A/CD2AP/FGD6/PAK1/ITGA5/SRC/VIL1/CAPG/PDE9A/ITGB1/EPS8L3/S100A11/TESC/S100A6	16
CC	GO:1902554	serine/threonine protein kinase complex	12/859	122/19869	0.00659077	0.0480313	0.03925	PRKCI/CDK1/CCNB2/IKBKE/CDK4/CCNF/CDK2/CCNB1/PRKDC/CCNA2/CKS2/CCNE1	12
CC	GO:0030175	filopodium	11/859	108/19869	0.00703667	0.0499135	0.040788	OSBPL3/UTRN/PPP1R9A/SRC/IGF2BP1/VIL1/ENAH/ARL4C/ITGB1/VCAM1/ITGA3	11
CC	GO:0030863	cortical cytoskeleton	11/859	108/19869	0.00703667	0.0499135	0.040788	MAPRE1/ANLN/UTRN/PPP1R9A/LASP1/EPB41L2/DBN1/TPM4/MISP/KRT19/MYRIP	11
CC	GO:0030864	cortical actin cytoskeleton	9/859	80/19869	0.00753815	0.0524572	0.0428666	ANLN/UTRN/PPP1R9A/LASP1/EPB41L2/DBN1/MISP/KRT19/MYRIP	9
CC	GO:0001939	female pronucleus	3/859	10/19869	0.00769109	0.0524572	0.0428666	CBX1/TET3/CCNA2	3
CC	GO:0070938	contractile ring	3/859	10/19869	0.00769109	0.0524572	0.0428666	KIF20B/ANLN/UTRN	3
CC	GO:0098858	actin-based cell projection	18/859	223/19869	0.00835968	0.0562956	0.0460033	OSBPL3/UTRN/PPP1R9A/SRC/IGF2BP1/DCXR/VIL1/ENAH/ARL4C/PLEKHG6/SLC6A6/ITGB1/CA9/VCAM1/TGFB1/ITGA3/CDHR2/S100P	18
CC	GO:0000803	sex chromosome	5/859	31/19869	0.00995822	0.0662222	0.0541151	SMARCC1/DNMT3A/CDK2/MACROH2A2/H2AX	5
CC	GO:0043596	nuclear replication fork	5/859	33/19869	0.0129598	0.0849688	0.0694343	WDHD1/POLD1/MCM3/MCM10/TIMELESS	5
CC	GO:0034774	secretory granule lumen	23/859	322/19869	0.0130967	0.0849688	0.0694343	PRKCD/GTPBP2/ACLY/HP/PKM/VEGFB/IMPDH1/IGF2/SERPINI1/QSOX1/ALOX5/TGFB1/LGALS3BP/S100A11/LYZ/THBS1/FGA/CXCL1/FGG/PLG/TTR/HRG/S100P	23
CC	GO:0043296	apical junction complex	13/859	151/19869	0.0140568	0.0900988	0.0736265	PRKCI/ARHGEF2/ECT2/CDK4/SAPCD2/EPCAM/EPPK1/ILDR1/DLG3/POF1B/CLDN4/TJP3/CLDN2	13
CC	GO:0060205	cytoplasmic vesicle lumen	23/859	325/19869	0.0144821	0.0917201	0.0749513	PRKCD/GTPBP2/ACLY/HP/PKM/VEGFB/IMPDH1/IGF2/SERPINI1/QSOX1/ALOX5/TGFB1/LGALS3BP/S100A11/LYZ/THBS1/FGA/CXCL1/FGG/PLG/TTR/HRG/S100P	23
CC	GO:0090543	Flemming body	5/859	34/19869	0.0146671	0.0917989	0.0750157	KIF23/CEP55/RACGAP1/KIF14/CAPG	5
CC	GO:1902911	protein kinase complex	12/859	136/19869	0.0149653	0.092576	0.0756508	PRKCI/CDK1/CCNB2/IKBKE/CDK4/CCNF/CDK2/CCNB1/PRKDC/CCNA2/CKS2/CCNE1	12
CC	GO:0031983	vesicle lumen	23/859	327/19869	0.0154687	0.0945904	0.0772968	PRKCD/GTPBP2/ACLY/HP/PKM/VEGFB/IMPDH1/IGF2/SERPINI1/QSOX1/ALOX5/TGFB1/LGALS3BP/S100A11/LYZ/THBS1/FGA/CXCL1/FGG/PLG/TTR/HRG/S100P	23
CC	GO:0035371	microtubule plus-end	4/859	23/19869	0.0159375	0.0963496	0.0787344	MAPRE1/KIF18B/KIF2C/SPAG5	4
CC	GO:0000800	lateral element	3/859	13/19869	0.01664	0.0972801	0.0794948	INCENP/SMC3/RAD51	3
CC	GO:0042627	chylomicron	3/859	13/19869	0.01664	0.0972801	0.0794948	APOC1/APOA5/APOC3	3
CC	GO:0044292	dendrite terminus	3/859	13/19869	0.01664	0.0972801	0.0794948	IFT52/SRC/IFT57	3
CC	GO:0005637	nuclear inner membrane	7/859	63/19869	0.0186306	0.107369	0.0877395	LMNB1/LBR/P2RX4/ARL6IP6/NEMP1/NRM/MFSD10	7
CC	GO:0005902	microvillus	9/859	93/19869	0.0191211	0.107369	0.0877395	DCXR/VIL1/PLEKHG6/SLC6A6/CA9/VCAM1/TGFB1/CDHR2/S100P	9
CC	GO:0001741	XY body	3/859	14/19869	0.0205093	0.107369	0.0877395	SMARCC1/DNMT3A/H2AX	3
CC	GO:0008278	cohesin complex	3/859	14/19869	0.0205093	0.107369	0.0877395	SGO2/RAD21/SMC3	3
CC	GO:0016586	RSC-type complex	3/859	14/19869	0.0205093	0.107369	0.0877395	SMARCC1/SMARCD1/ACTL6A	3
CC	GO:0035060	brahma complex	3/859	14/19869	0.0205093	0.107369	0.0877395	SMARCC1/SMARCD1/ACTL6A	3
CC	GO:0071564	npBAF complex	3/859	14/19869	0.0205093	0.107369	0.0877395	SMARCC1/SMARCD1/ACTL6A	3
CC	GO:0098637	protein complex involved in cell-matrix adhesion	3/859	14/19869	0.0205093	0.107369	0.0877395	NID1/LAMC1/LAMB1	3
CC	GO:0140288	GBAF complex	3/859	14/19869	0.0205093	0.107369	0.0877395	SMARCC1/SMARCD1/ACTL6A	3
CC	GO:0098862	cluster of actin-based cell projections	13/859	159/19869	0.0207205	0.107369	0.0877395	ADD3/MFSD10/CLIC1/DCXR/VIL1/ITPR3/DCDC2/SLC28A1/SLC34A2/SLC15A1/SLC22A12/SOAT2/CDHR2	13
CC	GO:0042470	melanosome	10/859	110/19869	0.0207877	0.107369	0.0877395	NAP1L1/YWHAZ/STX3/ATP1A1/CAPG/SLC1A5/MMP14/ITGB1/MYRIP/BACE2	10
CC	GO:0048770	pigment granule	10/859	110/19869	0.0207877	0.107369	0.0877395	NAP1L1/YWHAZ/STX3/ATP1A1/CAPG/SLC1A5/MMP14/ITGB1/MYRIP/BACE2	10
CC	GO:0042581	specific granule	13/859	160/19869	0.0216958	0.110101	0.0899717	CKAP4/STX3/HP/ATP11A/ALDH3B1/SNAP25/TMC6/SLCO4C1/CYBA/QSOX1/SLC27A2/LYZ/CXCL1	13
CC	GO:0031256	leading edge membrane	14/859	177/19869	0.0217304	0.110101	0.0899717	C2CD5/ARHGEF2/ATP2B1/PAK1/SGCE/ITGA5/SRC/DAGLA/SLC39A6/PDE9A/ITGB1/SLC1A2/EPS8L3/TESC	14
CC	GO:0090575	RNA polymerase II transcription regulator complex	18/859	249/19869	0.0234115	0.117499	0.0960175	BCL9/NFYA/TCF3/ATXN7L3/SMAD5/NFATC2/HMGA1/E2F3/NFE2L3/E2F8/TFDP1/BCL9L/TEAD2/STAT1/USP22/HIF1A/E2F1/HLTF	18
CC	GO:0046930	pore complex	4/859	26/19869	0.0243034	0.120402	0.0983898	BAK1/C6/C8A/C9	4
CC	GO:0032587	ruffle membrane	9/859	97/19869	0.0244426	0.120402	0.0983898	C2CD5/ARHGEF2/PAK1/ITGA5/SRC/PDE9A/ITGB1/EPS8L3/TESC	9
CC	GO:0000795	synaptonemal complex	5/859	40/19869	0.0280908	0.135857	0.111019	INCENP/PLK1/SMC3/RAD51/P3H4	5
CC	GO:0099086	synaptonemal structure	5/859	40/19869	0.0280908	0.135857	0.111019	INCENP/PLK1/SMC3/RAD51/P3H4	5
CC	GO:0005938	cell cortex	21/859	312/19869	0.030545	0.146236	0.1195	C2CD5/ECT2/MAPRE1/ANLN/UTRN/MARCKS/PPP1R9A/MELK/SAPCD2/ADD3/LASP1/EPB41L2/DBN1/FNBP1L/TPM4/MISP/ENO2/KRT19/KDF1/FGFR2/MYRIP	21
CC	GO:1904724	tertiary granule lumen	6/859	55/19869	0.0307864	0.146236	0.1195	HP/QSOX1/MMP9/LYZ/CXCL1/PRSS3	6
CC	GO:0031528	microvillus membrane	4/859	28/19869	0.0311107	0.146468	0.11969	SLC6A6/CA9/CDHR2/S100P	4
CC	GO:0005581	collagen trimer	8/859	86/19869	0.0323852	0.151131	0.123501	COL9A2/COL5A2/CTHRC1/SCARA3/COL5A1/COL1A1/COL1A2/COL3A1	8
CC	GO:0032993	protein-DNA complex	16/859	225/19869	0.0356016	0.164696	0.134586	ACTL6A/NFYA/GINS1/POLD1/MCM4/MCM3/MCM6/MCM2/MCM7/CENPA/MCM5/CDC45/PRKDC/MACROH2A2/H2AX/SOX12	16
CC	GO:0002102	podosome	4/859	30/19869	0.0389298	0.17854	0.145898	SRC/ASAP1/TPM4/VCAM1	4
CC	GO:0035579	specific granule membrane	8/859	91/19869	0.0431272	0.194865	0.159239	CKAP4/ATP11A/ALDH3B1/SNAP25/TMC6/SLCO4C1/CYBA/SLC27A2	8
CC	GO:0008305	integrin complex	4/859	31/19869	0.0432219	0.194865	0.159239	ITGA5/ITGB4/ITGB1/ITGA3	4
CC	GO:0000152	nuclear ubiquitin ligase complex	5/859	45/19869	0.0438123	0.195867	0.160057	BUB1B/RAD51/BCOR/UBE2C/CDC20	5
MF	GO:0008391	arachidonic acid monooxygenase activity	11/850	21/18432	4.34332e-10	3.83516e-07	3.36493e-07	CYP4F2/CYP2A6/CYP4F11/CYP2C8/CYP2C9/CYP4A22/CYP2A7/CYP4A11/CYP1A1/CYP2B6/CYP2E1	11
MF	GO:0016709	oxidoreductase activity, acting on paired donors, with incorporation or reduction of molecular oxygen, NAD(P)H as one donor, and incorporation of one atom of oxygen	13/850	40/18432	1.47193e-08	4.33239e-06	3.8012e-06	CYP8B1/FMO1/CYP4F2/SQLE/CYP3A4/CYP4F11/CYP2C9/CYP4A22/CYP1A1/CYP2B6/FMO3/CYP2E1/CYP7A1	13
MF	GO:0016712	oxidoreductase activity, acting on paired donors, with incorporation or reduction of molecular oxygen, reduced flavin or flavoprotein as one donor, and incorporation of one atom of oxygen	13/850	40/18432	1.47193e-08	4.33239e-06	3.8012e-06	CYP4F2/CYP2A6/CYP3A4/CYP4F11/CYP2C8/CYP2C9/CYP1A2/CYP2A7/CYP4A11/CYP1A1/CYP2B6/CYP2E1/CYP7A1	13
MF	GO:0070330	aromatase activity	10/850	25/18432	7.17245e-08	1.58332e-05	1.38919e-05	CYP4F2/CYP3A4/CYP4F11/CYP2C8/CYP2C9/CYP1A2/CYP2A7/CYP4A11/CYP1A1/CYP2E1	10
MF	GO:0008392	arachidonic acid epoxygenase activity	8/850	17/18432	3.31967e-07	5.86253e-05	5.14373e-05	CYP4F2/CYP2A6/CYP2C8/CYP2C9/CYP2A7/CYP4A11/CYP2B6/CYP2E1	8
MF	GO:0017116	single-stranded DNA helicase activity	9/850	23/18432	4.12029e-07	6.0637e-05	5.32024e-05	MCM4/RFC4/MCM3/PIF1/MCM6/RAD51/MCM2/MCM7/MCM5	9
MF	GO:0008395	steroid hydroxylase activity	11/850	38/18432	7.20263e-07	9.0856e-05	7.97163e-05	CYP8B1/CYP2A6/CYP3A4/CYP2C8/CYP2C9/CYP1A2/CYP2A7/CYP1A1/CYP2B6/CYP2E1/CYP7A1	11
MF	GO:0004497	monooxygenase activity	18/850	104/18432	1.17131e-06	0.000129284	0.000113433	CYP8B1/FMO1/CYP4F2/CYP2A6/SQLE/CYP3A4/CYP4F11/CYP2C8/CYP2C9/CYP1A2/CYP4A22/CYP2A7/CYP4A11/CYP1A1/CYP2B6/FMO3/CYP2E1/CYP7A1	18
MF	GO:0016614	oxidoreductase activity, acting on CH-OH group of donors	21/850	138/18432	1.39848e-06	0.000137206	0.000120383	DCXR/LDHD/AKR7A3/HSD11B1/G6PD/ADH1B/ABCC4/IMPDH1/HSD17B6/RDH16/ADH1C/SRD5A2/CYP4F2/HAO1/ADH4/GPD1/CYP4A22/HAO2/ALDH3A1/ADH1A/HSD17B13	21
MF	GO:0005506	iron ion binding	22/850	153/18432	2.09479e-06	0.00018497	0.000162291	RRM2/MELTF/CYP8B1/EGLN3/PLOD2/ALOX5/CYP4F2/CYP2A6/CYP3A4/CYP4F11/CYP2C8/CDO1/CYP2C9/CYP1A2/CYP4A22/CYP2A7/CYP4A11/CYP1A1/CYP2B6/AOX1/CYP2E1/CYP7A1	22
MF	GO:0015631	tubulin binding	38/850	375/18432	4.79861e-06	0.000385198	0.000337969	ARHGEF2/GAS2L3/KIF20B/GTSE1/MAPRE1/KIF23/KIF18B/RCC2/KIF15/KIF11/CENPF/KIF18A/KIF20A/PLK1/KIFC1/DLGAP5/TPX2/RACGAP1/TTLL4/SMC3/KIF4A/KIF2C/KIF14/PAK1/TPR/CCT5/PSRC1/SKA1/KIF12/NDRG1/STMN1/BIRC5/SPAG5/ARL4C/SPC24/FAM83D/BEX4/RGS2	38
MF	GO:0003777	microtubule motor activity	13/850	67/18432	9.78363e-06	0.000719912	0.000631645	KIF20B/KIF23/KIF18B/KIF15/KIF11/KIF18A/KIF20A/KIFC1/SMC3/KIF4A/KIF2C/KIF14/KIF12	13
MF	GO:0016616	oxidoreductase activity, acting on the CH-OH group of donors, NAD or NADP as acceptor	18/850	126/18432	1.90328e-05	0.00129277	0.00113426	DCXR/LDHD/AKR7A3/HSD11B1/G6PD/ADH1B/ABCC4/IMPDH1/HSD17B6/RDH16/ADH1C/SRD5A2/ADH4/GPD1/CYP4A22/ALDH3A1/ADH1A/HSD17B13	18
MF	GO:0020037	heme binding	19/850	139/18432	2.13434e-05	0.00134616	0.00118111	FLVCR1/SRC/CYP8B1/CYBA/CYP4F2/CYP2A6/CYP3A4/CYP4F11/CYP2C8/CYP2C9/CYP1A2/CYP4A22/CYP2A7/CYP4A11/CYP1A1/CYP2B6/HRG/CYP2E1/CYP7A1	19
MF	GO:0008017	microtubule binding	29/850	271/18432	2.29384e-05	0.00135031	0.00118475	ARHGEF2/GAS2L3/KIF20B/GTSE1/MAPRE1/KIF23/KIF18B/RCC2/KIF15/KIF11/CENPF/KIF18A/KIF20A/PLK1/KIFC1/DLGAP5/TPX2/RACGAP1/KIF4A/KIF2C/KIF14/PSRC1/SKA1/KIF12/NDRG1/BIRC5/SPAG5/SPC24/FAM83D	29
MF	GO:0016887	ATP hydrolysis activity	34/850	347/18432	3.01669e-05	0.00166483	0.00146071	KIF20B/ATP2B1/KIF23/KIF18B/KIF15/KIF18A/MCM4/RFC4/KIF20A/KIFC1/TRIP13/MCM3/PIF1/SMC3/MCM6/KIF2C/KIF14/MCM7/ATAD2/MCM5/CCT5/ORC1/SMC4/ATP9A/TOR3A/KIF12/ATP11A/ATP1A1/CHD3/DDX39B/DQX1/ATP8B2/RECQL4/PFN2	34
MF	GO:0015294	solute:cation symporter activity	16/850	109/18432	3.88775e-05	0.00186593	0.00163715	SLC10A1/SLC12A2/SLC45A4/SLC6A6/SLC6A13/SLC13A2/SLC16A3/SLC22A1/SLC38A1/MFSD2A/SLC28A1/SLC1A2/SLC34A2/SLC15A1/SLC13A5/SLC6A8	16
MF	GO:0008094	ATP-dependent activity, acting on DNA	17/850	121/18432	4.00393e-05	0.00186593	0.00163715	HELLS/TOP2A/MCM4/XRCC2/RFC4/MCM3/PIF1/SMC3/MCM6/RAD51/MCM2/MCM7/MCM5/CHD3/DQX1/RECQL4/HLTF	17
MF	GO:0015370	solute:sodium symporter activity	13/850	76/18432	4.01502e-05	0.00186593	0.00163715	SLC10A1/SLC12A2/SLC6A6/SLC6A13/SLC13A2/SLC22A1/SLC38A1/MFSD2A/SLC28A1/SLC1A2/SLC34A2/SLC13A5/SLC6A8	13
MF	GO:0003688	DNA replication origin binding	6/850	16/18432	5.08142e-05	0.00224345	0.00196838	MCM10/MCM2/CDC6/MCM5/ORC1/CDC45	6
MF	GO:0046906	tetrapyrrole binding	19/850	149/18432	5.67308e-05	0.00238539	0.00209292	FLVCR1/SRC/CYP8B1/CYBA/CYP4F2/CYP2A6/CYP3A4/CYP4F11/CYP2C8/CYP2C9/CYP1A2/CYP4A22/CYP2A7/CYP4A11/CYP1A1/CYP2B6/HRG/CYP2E1/CYP7A1	19
MF	GO:0016725	oxidoreductase activity, acting on CH or CH2 groups	5/850	11/18432	7.54654e-05	0.00302891	0.00265754	RRM2/CYP3A4/CYP2C8/CYP2C9/CYP1A2	5
MF	GO:0016705	oxidoreductase activity, acting on paired donors, with incorporation or reduction of molecular oxygen	21/850	179/18432	8.1266e-05	0.00311991	0.00273738	TET3/CYP8B1/EGLN3/PLOD2/FMO1/CYP4F2/CYP2A6/SQLE/CYP3A4/CYP4F11/CYP2C8/CYP2C9/CYP1A2/CYP4A22/CYP2A7/CYP4A11/CYP1A1/CYP2B6/FMO3/CYP2E1/CYP7A1	21
MF	GO:0003678	DNA helicase activity	12/850	72/18432	0.00010246	0.00376967	0.00330748	MCM4/RFC4/MCM3/PIF1/MCM6/RAD51/MCM2/MCM7/MCM5/CHD3/DQX1/RECQL4	12
MF	GO:0001848	complement binding	7/850	26/18432	0.000131707	0.00465188	0.00408152	C8A/CFHR4/MASP2/CFHR3/CFHR2/APCS/CFHR5	7
MF	GO:0005201	extracellular matrix structural constituent	20/850	173/18432	0.000145769	0.00495055	0.00434357	TUFT1/COL9A2/FRAS1/NID1/LAMC1/AGRN/LAMB1/MFAP2/COL5A2/FBLN1/CTHRC1/NPNT/THBS1/COL5A1/FGA/COL1A1/POSTN/COL1A2/COL3A1/FGG	20
MF	GO:0004745	NAD-retinol dehydrogenase activity	6/850	19/18432	0.000152844	0.00499858	0.00438571	ADH1B/HSD17B6/RDH16/ADH1C/ADH4/ADH1A	6
MF	GO:0016405	CoA-ligase activity	7/850	27/18432	0.000170775	0.00538552	0.00472521	SLC27A5/ACSM2A/ACSM2B/ACSS1/ACSM5/ACSL4/SLC27A2	7
MF	GO:0019842	vitamin binding	18/850	149/18432	0.000177127	0.00539321	0.00473196	TYMS/EGLN3/ETNPPL/PLOD2/TAT/SEC14L2/GPT/RBP4/CTH/GPT2/ADH4/AGXT2/RBP5/OGDHL/AGXT/AFM/SDS/GNMT	18
MF	GO:0016638	oxidoreductase activity, acting on the CH-NH2 group of donors	6/850	20/18432	0.000209871	0.00617719	0.00541982	ASPDH/IL4I1/VCAM1/GLUD2/LOXL4/DAO	6
MF	GO:0043236	laminin binding	7/850	28/18432	0.000218705	0.00622957	0.00546578	NID1/AGRN/BCAM/ADAM9/ITGB1/ITGA3/THBS1	7
MF	GO:0001846	opsonin binding	6/850	21/18432	0.00028242	0.00779303	0.00683754	CFHR4/MASP2/CFHR3/CFHR2/APCS/CFHR5	6
MF	GO:0005518	collagen binding	11/850	69/18432	0.000295977	0.00791964	0.00694862	DDR1/PAK1/SERPINH1/NID1/P3H4/ADAM9/ITGB1/MMP9/ITGA3/MMP12/THBS1	11
MF	GO:0140097	catalytic activity, acting on DNA	24/850	241/18432	0.000337315	0.00876026	0.00768618	DNMT3A/HELLS/DNMT1/POLD1/DNMT3B/TOP2A/MCM4/XRCC2/RFC4/LIG1/MCM3/PIF1/SMC3/MCM6/RAD51/MCM2/MCM7/EXO1/MCM5/FEN1/CHD3/DQX1/RECQL4/HLTF	24
MF	GO:0005504	fatty acid binding	9/850	49/18432	0.000352411	0.00880625	0.00772653	STX3/RIDA/AFP/APOC1/FABP4/RBP5/CYP4F11/AFM/GSTA1	9
MF	GO:0015645	fatty acid ligase activity	6/850	22/18432	0.000373276	0.00880625	0.00772653	SLC27A5/ACSM2A/ACSM2B/ACSM5/ACSL4/SLC27A2	6
MF	GO:0045296	cadherin binding	30/850	333/18432	0.000377514	0.00880625	0.00772653	MAPRE1/CD2AP/P2RX4/ANLN/CIP2A/CCNB2/TMPO/YWHAZ/STK24/LASP1/CTNND2/SRC/CLIC1/PKM/DBN1/FNBP1L/NDRG1/ASAP1/CAPG/PLIN3/CDC42EP1/EPCAM/STAT1/TES/ITGB1/NIBAN2/S100A11/LAD1/S100P/SFN	30
MF	GO:0015293	symporter activity	17/850	145/18432	0.000378978	0.00880625	0.00772653	SLC1A5/SLC10A1/SLC12A2/SLC45A4/SLC6A6/SLC6A13/SLC13A2/SLC16A3/SLC22A1/SLC38A1/MFSD2A/SLC28A1/SLC1A2/SLC34A2/SLC15A1/SLC13A5/SLC6A8	17
MF	GO:0016878	acid-thiol ligase activity	7/850	31/18432	0.000430471	0.00950265	0.00833755	SLC27A5/ACSM2A/ACSM2B/ACSS1/ACSM5/ACSL4/SLC27A2	7
MF	GO:0042910	xenobiotic transmembrane transporter activity	7/850	31/18432	0.000430471	0.00950265	0.00833755	SLC6A6/ABCC4/SLC29A4/SLC6A13/ABCB4/SLC22A1/ABCB11	7
MF	GO:0016877	ligase activity, forming carbon-sulfur bonds	8/850	41/18432	0.000487534	0.0104998	0.00921246	UBA2/SLC27A5/ACSM2A/ACSM2B/ACSS1/ACSM5/ACSL4/SLC27A2	8
MF	GO:0005343	organic acid:sodium symporter activity	7/850	32/18432	0.000529301	0.0111279	0.00976354	SLC10A1/SLC6A6/SLC6A13/SLC13A2/SLC38A1/SLC1A2/SLC13A5	7
MF	GO:0003697	single-stranded DNA binding	15/850	124/18432	0.00058882	0.0120914	0.0106089	MCM4/FUBP1/RAD51AP1/MCM3/MCM10/MCM6/RAD51/MCM2/HROB/MCM7/MCM5/SMC4/CDC45/HMGB2/RECQL4	15
MF	GO:0008483	transaminase activity	6/850	24/18432	0.000622244	0.0124873	0.0109563	ETNPPL/TAT/GPT/GPT2/AGXT2/AGXT	6
MF	GO:0017171	serine hydrolase activity	20/850	196/18432	0.000753041	0.0144799	0.0127045	MMP11/HP/CPD/NCEH1/CTSV/HPR/MMP14/MASP2/F9/MMP9/ST14/MMP12/MMP7/PROZ/HTRA3/TMPRSS3/F12/PLG/PRSS3/HGFAC	20
MF	GO:0018455	alcohol dehydrogenase [NAD(P)+] activity	4/850	10/18432	0.00075433	0.0144799	0.0127045	ADH1B/ADH1C/ADH4/ADH1A	4
MF	GO:0016769	transferase activity, transferring nitrogenous groups	6/850	25/18432	0.000787096	0.0147515	0.0129429	ETNPPL/TAT/GPT/GPT2/AGXT2/AGXT	6
MF	GO:0008574	plus-end-directed microtubule motor activity	5/850	17/18432	0.000801895	0.0147515	0.0129429	KIF20B/KIF18B/KIF11/KIF18A/KIF14	5
MF	GO:0005178	integrin binding	17/850	156/18432	0.000880821	0.0158728	0.0139266	UTRN/ITGA5/SRC/LAMB1/ITGB4/ADAM9/MMP14/FBLN1/ITGB1/IGF2/VCAM1/NPNT/ITGA3/ICAM1/THBS1/COL5A1/COL3A1	17
MF	GO:0001851	complement component C3b binding	4/850	11/18432	0.00114225	0.0196556	0.0172457	CFHR4/CFHR3/CFHR2/CFHR5	4
MF	GO:0048407	platelet-derived growth factor binding	4/850	11/18432	0.00114225	0.0196556	0.0172457	COL5A1/COL1A1/COL1A2/COL3A1	4
MF	GO:0004252	serine-type endopeptidase activity	18/850	174/18432	0.00115752	0.0196556	0.0172457	MMP11/HP/CTSV/HPR/MMP14/MASP2/F9/MMP9/ST14/MMP12/MMP7/PROZ/HTRA3/TMPRSS3/F12/PLG/PRSS3/HGFAC	18
MF	GO:0005319	lipid transporter activity	17/850	161/18432	0.00125204	0.0208595	0.0183019	OSBPL3/SLC27A5/ATP9A/ATP11A/GRAMD1A/ANO9/SLC10A1/ATP8B2/CFHR4/ABCC4/ABCB4/RBP4/MFSD2A/ABCB11/FABP4/APOF/SLC27A2	17
MF	GO:0008236	serine-type peptidase activity	19/850	192/18432	0.00145158	0.023736	0.0208258	MMP11/HP/CPD/CTSV/HPR/MMP14/MASP2/F9/MMP9/ST14/MMP12/MMP7/PROZ/HTRA3/TMPRSS3/F12/PLG/PRSS3/HGFAC	19
MF	GO:0008028	monocarboxylic acid transmembrane transporter activity	9/850	60/18432	0.00161392	0.0259108	0.0227339	SLC27A5/SLC10A1/SLC6A6/ABCC4/SLC6A13/SLC16A3/MFSD2A/ABCB11/SLC27A2	9
MF	GO:0005342	organic acid transmembrane transporter activity	17/850	166/18432	0.00174802	0.0268952	0.0235976	SLC27A5/SFXN3/SLC1A5/SLC10A1/SLC7A1/SLC6A6/ABCC4/SLC29A4/SLC6A13/SLC13A2/SLC16A3/SLC38A1/MFSD2A/ABCB11/SLC1A2/SLC27A2/SLC13A5	17
MF	GO:0000287	magnesium ion binding	21/850	225/18432	0.00175405	0.0268952	0.0235976	UBA2/DYRK2/TOP2A/PLK1/PIF1/CDK2/PSPH/STK26/RAP2A/FEN1/WEE1/ATP9A/SPHK1/ATP11A/PKM/CDC42BPG/ATP8B2/ENO2/PCK1/TESC/S100P	21
MF	GO:0035173	histone kinase activity	5/850	20/18432	0.00179068	0.0268952	0.0235976	CHEK1/CDK1/AURKB/CDK2/AURKA	5
MF	GO:0003774	cytoskeletal motor activity	13/850	111/18432	0.00179707	0.0268952	0.0235976	KIF20B/KIF23/KIF18B/KIF15/KIF11/KIF18A/KIF20A/KIFC1/SMC3/KIF4A/KIF2C/KIF14/KIF12	13
MF	GO:1901618	organic hydroxy compound transmembrane transporter activity	8/850	53/18432	0.00277956	0.0409059	0.0358905	MFSD10/SLC10A1/ABCC4/RBP4/AQP9/SLC16A3/SLC22A1/ABCB11	8
MF	GO:0106310	protein serine kinase activity	29/850	363/18432	0.00296842	0.0427902	0.0375437	PRKCI/PRKCD/BUB1B/DYRK2/TTK/CHEK1/CDK1/CDK19/BUB1/PLK1/NEK2/CDK4/AURKB/CDK2/MAPK13/MELK/STK26/STK24/PAK1/CDC7/PRKDC/PBK/WNK2/LIMK1/CDC42BPG/AURKA/STK39/HUNK/PCK1	29
MF	GO:0050699	WW domain binding	6/850	32/18432	0.0030596	0.0427902	0.0375437	KIF20B/CDC25C/ENAH/TCEAL8/TCEAL9/PMEPA1	6
MF	GO:0015378	sodium:chloride symporter activity	4/850	14/18432	0.00310144	0.0427902	0.0375437	SLC12A2/SLC6A6/SLC6A13/SLC22A1	4
MF	GO:0140333	glycerophospholipid flippase activity	4/850	14/18432	0.00310144	0.0427902	0.0375437	ATP11A/ATP8B2/ABCB4/MFSD2A	4
MF	GO:0030170	pyridoxal phosphate binding	8/850	55/18432	0.00352219	0.0478475	0.041981	ETNPPL/TAT/GPT/CTH/GPT2/AGXT2/AGXT/SDS	8
MF	GO:0070279	vitamin B6 binding	8/850	56/18432	0.0039468	0.0528034	0.0463293	ETNPPL/TAT/GPT/CTH/GPT2/AGXT2/AGXT/SDS	8
MF	GO:0046943	carboxylic acid transmembrane transporter activity	16/850	165/18432	0.00405981	0.0529332	0.0464432	SLC27A5/SFXN3/SLC1A5/SLC10A1/SLC7A1/SLC6A6/ABCC4/SLC6A13/SLC13A2/SLC16A3/SLC38A1/MFSD2A/ABCB11/SLC1A2/SLC27A2/SLC13A5	16
MF	GO:0015355	secondary active monocarboxylate transmembrane transporter activity	4/850	15/18432	0.0040764	0.0529332	0.0464432	SLC10A1/SLC6A6/SLC6A13/SLC16A3	4
MF	GO:0004713	protein tyrosine kinase activity	14/850	138/18432	0.00466266	0.0596685	0.0523526	PRKCD/DYRK2/TTK/DDR1/MELK/FGFR3/CHKA/WEE1/SRC/TYRO3/PKM/PBK/PKDCC/FGFR2	14
MF	GO:0016641	oxidoreductase activity, acting on the CH-NH2 group of donors, oxygen as acceptor	4/850	16/18432	0.00523912	0.0660877	0.0579848	IL4I1/VCAM1/LOXL4/DAO	4
MF	GO:0004386	helicase activity	15/850	155/18432	0.00539809	0.0666382	0.0584678	HELLS/MCM4/RFC4/MCM3/PIF1/MCM6/RAD51/MCM2/MCM7/MCM5/CHD3/DDX39B/DQX1/RECQL4/HLTF	15
MF	GO:0016903	oxidoreductase activity, acting on the aldehyde or oxo group of donors	7/850	47/18432	0.00543369	0.0666382	0.0584678	ALDH3B1/ALDH1L1/HAO1/ADH4/OGDHL/ALDH3A1/AOX1	7
MF	GO:0015081	sodium ion transmembrane transporter activity	15/850	156/18432	0.00572572	0.0683719	0.0599889	ATP1A1/SLC41A1/SLC10A1/SLC12A2/SLC6A6/SLC6A13/SLC13A2/SLC22A1/SLC38A1/MFSD2A/SLC28A1/SLC1A2/SLC34A2/SLC13A5/SLC6A8	15
MF	GO:0031406	carboxylic acid binding	16/850	171/18432	0.00572992	0.0683719	0.0599889	TYMS/STX3/EGLN3/AGRN/PLOD2/RIDA/AFP/APOC1/PCK1/FABP4/CPS1/RBP5/CYP4F11/AFM/GSTA1/GNMT	16
MF	GO:0004030	aldehyde dehydrogenase [NAD(P)+] activity	4/850	17/18432	0.00660442	0.0747654	0.0655985	ALDH3B1/ALDH1L1/ADH4/ALDH3A1	4
MF	GO:0005324	long-chain fatty acid transporter activity	4/850	17/18432	0.00660442	0.0747654	0.0655985	SLC27A5/MFSD2A/FABP4/SLC27A2	4
MF	GO:0015373	anion:sodium symporter activity	4/850	17/18432	0.00660442	0.0747654	0.0655985	SLC12A2/SLC6A6/SLC6A13/SLC22A1	4
MF	GO:0140327	flippase activity	4/850	17/18432	0.00660442	0.0747654	0.0655985	ATP11A/ATP8B2/ABCB4/MFSD2A	4
MF	GO:0005496	steroid binding	11/850	101/18432	0.00681856	0.0762126	0.0668683	OSBPL3/ATP1A1/HSD11B1/GRAMD1A/APOA5/PAQR5/AR/APOF/APOC3/CYP3A4/SOAT2	11
MF	GO:0140326	ATPase-coupled intramembrane lipid transporter activity	5/850	27/18432	0.00714009	0.0788087	0.0691461	ATP9A/ATP11A/ATP8B2/ABCB4/MFSD2A	5
MF	GO:0016538	cyclin-dependent protein serine/threonine kinase regulator activity	7/850	50/18432	0.00766258	0.0835315	0.0732899	CCNB2/CDK4/CCNF/CCNB1/CCNA2/CKS2/CCNE1	7
MF	GO:0045236	CXCR chemokine receptor binding	4/850	18/18432	0.00818612	0.0881505	0.0773425	CXCL5/CXCL1/CXCL8/TFF2	4
MF	GO:0016645	oxidoreductase activity, acting on the CH-NH group of donors	5/850	28/18432	0.00836881	0.0885333	0.0776784	MTHFD1L/SMOX/IL4I1/PYCR1/ALDH1L1	5
MF	GO:0043178	alcohol binding	10/850	90/18432	0.0084222	0.0885333	0.0776784	OSBPL3/ITPR3/GRAMD1A/APOA5/RBP4/APOF/ADH4/APOC3/RBP5/SOAT2	10
MF	GO:0001618	virus receptor activity	9/850	77/18432	0.00881105	0.0915313	0.0803088	CDK1/ITGA5/TYRO3/SLC1A5/SLC10A1/SLC7A1/ITGB1/CXCR4/ICAM1	9
MF	GO:0015245	fatty acid transmembrane transporter activity	3/850	10/18432	0.00919154	0.0922287	0.0809207	SLC27A5/MFSD2A/SLC27A2	3
MF	GO:0031957	very long-chain fatty acid-CoA ligase activity	3/850	10/18432	0.00919154	0.0922287	0.0809207	SLC27A5/ACSL4/SLC27A2	3
MF	GO:1990247	N6-methyladenosine-containing RNA binding	3/850	10/18432	0.00919154	0.0922287	0.0809207	IGF2BP2/IGF2BP3/IGF2BP1	3
MF	GO:0004674	protein serine/threonine kinase activity	31/850	430/18432	0.00955915	0.0938425	0.0823366	PRKCI/PRKCD/BUB1B/DYRK2/TTK/CHEK1/CDK1/CDK19/BUB1/PLK1/NEK2/IKBKE/CDK4/AURKB/CDK2/MAPK13/MELK/STK26/STK24/PAK1/CDC7/PRKDC/PBK/WNK2/LIMK1/CDC42BPG/AURKA/STK39/HUNK/ITPKA/HJV	31
MF	GO:0140272	exogenous protein binding	9/850	78/18432	0.00956492	0.0938425	0.0823366	CDK1/ITGA5/TYRO3/SLC1A5/SLC10A1/SLC7A1/ITGB1/CXCR4/ICAM1	9
MF	GO:0008022	protein C-terminus binding	16/850	181/18432	0.00971554	0.0942727	0.0827141	HIC2/MAPRE1/CENPF/CD2AP/TOP2A/TOPBP1/IFT52/MKI67/PRRC2C/RAD51/SRC/MAD2L1/CDC20/MID1IP1/BCAM/FBLN1	16
MF	GO:0022853	active ion transmembrane transporter activity	22/850	278/18432	0.00988857	0.0949088	0.0832722	ATP2B1/TMCO3/ATP1A1/SLC41A1/SLC10A1/SLC12A2/SLC45A4/SLC6A6/ABCC4/SLC6A13/SLCO4C1/SLC13A2/SLC16A3/SLC22A1/SLC38A1/MFSD2A/SLC28A1/SLC1A2/SLC34A2/SLC15A1/SLC13A5/SLC6A8	22
MF	GO:0005283	amino acid:sodium symporter activity	4/850	19/18432	0.00999695	0.0949173	0.0832797	SLC6A6/SLC6A13/SLC38A1/SLC1A2	4
MF	GO:0015291	secondary active transmembrane transporter activity	20/850	246/18432	0.0102359	0.0961517	0.0843627	TMCO3/SLC41A1/SLC1A5/SLC10A1/SLC12A2/SLC45A4/SLC6A6/SLC6A13/SLCO4C1/SLC13A2/SLC16A3/SLC22A1/SLC38A1/MFSD2A/SLC28A1/SLC1A2/SLC34A2/SLC15A1/SLC13A5/SLC6A8	20
MF	GO:0030020	extracellular matrix structural constituent conferring tensile strength	6/850	41/18432	0.010693	0.099389	0.0872031	COL9A2/COL5A2/COL5A1/COL1A1/COL1A2/COL3A1	6
MF	GO:0140303	intramembrane lipid transporter activity	6/850	42/18432	0.0120013	0.1092	0.0958115	ATP9A/ATP11A/ANO9/ATP8B2/ABCB4/MFSD2A	6
MF	GO:0015377	cation:chloride symporter activity	4/850	20/18432	0.0120485	0.1092	0.0958115	SLC12A2/SLC6A6/SLC6A13/SLC22A1	4
MF	GO:0033293	monocarboxylic acid binding	9/850	81/18432	0.0121196	0.1092	0.0958115	STX3/RIDA/AFP/APOC1/FABP4/RBP5/CYP4F11/AFM/GSTA1	9
MF	GO:1901681	sulfur compound binding	21/850	270/18432	0.0138144	0.123214	0.108107	AGRN/VEGFB/APOA5/FGFR2/ACADL/MDK/SERPINE2/ANG/SAA1/SERPINC1/GREM2/OGDHL/THBS1/SULT2A1/COL5A1/POSTN/CXCL8/GNMT/SOAT2/HRG/GSTM1	21
MF	GO:0050840	extracellular matrix binding	7/850	56/18432	0.0140403	0.123976	0.108776	NID1/AGRN/BCAM/ADAM9/ITGB1/ITGA3/THBS1	7
MF	GO:0004867	serine-type endopeptidase inhibitor activity	10/850	98/18432	0.0148769	0.129369	0.113508	SERPINH1/SPINT1/PAPLN/SERPINI1/SPINT2/SERPINE2/SERPINC1/PI3/SPINK1/HRG	10
MF	GO:0008514	organic anion transmembrane transporter activity	16/850	190/18432	0.0149441	0.129369	0.113508	MFSD10/SFXN3/SLC1A5/SLC7A1/SLC2A6/SLC6A6/ABCC4/SLC6A13/SLCO4C1/SLC13A2/SLC16A3/SLC38A1/MFSD2A/SLC1A2/SLC13A5/SLC6A8	16
MF	GO:0042301	phosphate ion binding	3/850	12/18432	0.0157296	0.133551	0.117176	NCEH1/SLC34A2/OTC	3
MF	GO:0140161	monocarboxylate:sodium symporter activity	3/850	12/18432	0.0157296	0.133551	0.117176	SLC10A1/SLC6A6/SLC6A13	3
MF	GO:0042379	chemokine receptor binding	8/850	71/18432	0.0162023	0.136253	0.119547	STAT1/CCL20/S100A14/CCL16/CXCL5/CXCL1/CXCL8/TFF2	8
MF	GO:0042393	histone binding	20/850	258/18432	0.0165309	0.137706	0.120822	YEATS2/SMARCC1/DNAJC9/CBX1/NCAPD2/BAZ2A/NAP1L1/HJURP/CHAF1B/SPIN1/MCM2/UHRF1/ATAD2/NCAPG2/PHF19/H2AX/ASF1B/CHD3/CKS2/STAT1	20
MF	GO:0070182	DNA polymerase binding	4/850	22/18432	0.0169143	0.139582	0.122468	FANCD2/FANCI/RAD51/CDT1	4
MF	GO:0008353	RNA polymerase II CTD heptapeptide repeat kinase activity	3/850	13/18432	0.019759	0.161548	0.141741	CDK1/CDK19/CDK4	3
MF	GO:0016702	oxidoreductase activity, acting on single donors with incorporation of molecular oxygen, incorporation of two atoms of oxygen	4/850	24/18432	0.0228521	0.185123	0.162425	HPD/HGD/ALOX5/CDO1	4
MF	GO:0000217	DNA secondary structure binding	5/850	36/18432	0.0237463	0.188233	0.165154	XRCC2/RAD51AP1/HMGA1/HMGB2/RECQL4	5
MF	GO:0043394	proteoglycan binding	5/850	36/18432	0.0237463	0.188233	0.165154	NID1/AGRN/THBS1/COL5A1/HRG	5
MF	GO:0004175	endopeptidase activity	29/850	426/18432	0.0239227	0.188233	0.165154	CASP2/USP1/MMP11/BLMH/ESPL1/HP/CTSV/HPR/MEP1A/ADAM9/PAPLN/MMP14/MASP2/F9/MMP9/ST14/CPS1/MMP12/MMP7/PROZ/HTRA3/TMPRSS3/BACE2/F12/PLG/UCHL1/PRSS3/HGFAC/PGC	29
MF	GO:0005172	vascular endothelial growth factor receptor binding	3/850	14/18432	0.0243019	0.188233	0.165154	CD2AP/ITGA5/VEGFB	3
MF	GO:0043138	3'-5' DNA helicase activity	3/850	14/18432	0.0243019	0.188233	0.165154	MCM6/MCM2/MCM5	3
MF	GO:0005416	amino acid:cation symporter activity	4/850	25/18432	0.0262391	0.197611	0.173382	SLC6A6/SLC6A13/SLC38A1/SLC1A2	4
MF	GO:0015296	anion:cation symporter activity	4/850	25/18432	0.0262391	0.197611	0.173382	SLC12A2/SLC6A6/SLC6A13/SLC22A1	4
MF	GO:0016701	oxidoreductase activity, acting on single donors with incorporation of molecular oxygen	4/850	25/18432	0.0262391	0.197611	0.173382	HPD/HGD/ALOX5/CDO1	4
MF	GO:0016229	steroid dehydrogenase activity	5/850	37/18432	0.0264476	0.197611	0.173382	HSD11B1/HSD17B6/RDH16/SRD5A2/HSD17B13	5
MF	GO:0030414	peptidase inhibitor activity	15/850	187/18432	0.0266316	0.197611	0.173382	SERPINH1/VIL1/BIRC5/SPINT1/PTTG1/PAPLN/SERPINI1/SPINT2/SERPINE2/SERPINC1/GPC3/FETUB/PI3/SPINK1/HRG	15
MF	GO:0008201	heparin binding	14/850	171/18432	0.0270549	0.199079	0.17467	VEGFB/APOA5/FGFR2/MDK/SERPINE2/ANG/SAA1/SERPINC1/GREM2/THBS1/COL5A1/POSTN/CXCL8/HRG	14
MF	GO:0015485	cholesterol binding	6/850	51/18432	0.0291342	0.20906	0.183427	OSBPL3/GRAMD1A/APOA5/APOF/APOC3/SOAT2	6
MF	GO:0004029	aldehyde dehydrogenase (NAD+) activity	3/850	15/18432	0.0293583	0.20906	0.183427	ALDH3B1/ALDH1L1/ALDH3A1	3
MF	GO:0004467	long-chain fatty acid-CoA ligase activity	3/850	15/18432	0.0293583	0.20906	0.183427	SLC27A5/ACSL4/SLC27A2	3
MF	GO:0036041	long-chain fatty acid binding	3/850	15/18432	0.0293583	0.20906	0.183427	STX3/RIDA/FABP4	3
MF	GO:0048027	mRNA 5'-UTR binding	4/850	26/18432	0.0299111	0.211292	0.185386	IGF2BP2/IGF2BP3/CCT5/IGF2BP1	4
MF	GO:0019825	oxygen binding	5/850	39/18432	0.0324184	0.225397	0.197762	CYP8B1/CYP3A4/CYP2A7/CYP1A1/CYP2E1	5
MF	GO:0071949	FAD binding	5/850	39/18432	0.0324184	0.225397	0.197762	LDHD/QSOX1/SQLE/DAO/AOX1	5
MF	GO:0048306	calcium-dependent protein binding	8/850	81/18432	0.0329377	0.227218	0.19936	SNAP25/ANXA4/MASP2/S100A14/S100A11/TNNC1/S100A6/S100P	8
MF	GO:0050661	NADP binding	6/850	53/18432	0.0344031	0.233622	0.204978	LBR/ASPDH/HSD11B1/G6PD/FMO1/FMO3	6
MF	GO:0005521	lamin binding	3/850	16/18432	0.0349243	0.233622	0.204978	LBR/TMPO/PLCB1	3
MF	GO:0019841	retinol binding	3/850	16/18432	0.0349243	0.233622	0.204978	RBP4/ADH4/RBP5	3
MF	GO:0140328	floppase activity	3/850	16/18432	0.0349243	0.233622	0.204978	ATP11A/ATP8B2/ABCB4	3
MF	GO:0016597	amino acid binding	6/850	54/18432	0.0372534	0.247329	0.217004	TAT/GLUD2/CPS1/OTC/AGXT/GNMT	6
MF	GO:0004866	endopeptidase inhibitor activity	14/850	180/18432	0.0393032	0.25899	0.227236	SERPINH1/VIL1/BIRC5/SPINT1/PTTG1/PAPLN/SERPINI1/SPINT2/SERPINE2/SERPINC1/FETUB/PI3/SPINK1/HRG	14
MF	GO:0061134	peptidase regulator activity	17/850	232/18432	0.0406856	0.262295	0.230135	SERPINH1/VIL1/BIRC5/SPINT1/PTTG1/PAPLN/FBLN1/SERPINI1/SPINT2/SERPINE2/SERPINC1/GPC3/BEX3/FETUB/PI3/SPINK1/HRG	17
MF	GO:0015556	C4-dicarboxylate transmembrane transporter activity	3/850	17/18432	0.0409929	0.262295	0.230135	SLC1A5/SLC13A2/SLC13A5	3
MF	GO:0031420	alkali metal ion binding	3/850	17/18432	0.0409929	0.262295	0.230135	PKM/ATP1A1/SLC34A2	3
MF	GO:0055102	lipase inhibitor activity	3/850	17/18432	0.0409929	0.262295	0.230135	ANXA4/APOC1/APOC3	3
MF	GO:0008509	anion transmembrane transporter activity	21/850	303/18432	0.0418375	0.265292	0.232765	MFSD10/CLIC1/SFXN3/SLC1A5/ANO9/SLC12A2/SLC7A1/SLC2A6/SLC6A6/ABCC4/SLC6A13/SLCO4C1/SLC13A2/SLC16A3/SLC22A1/SLC38A1/MFSD2A/CLDN4/SLC1A2/SLC13A5/SLC6A8	21
MF	GO:0016874	ligase activity	13/850	165/18432	0.0420621	0.265292	0.232765	UBA2/LIG1/TTLL4/SLC27A5/MTHFD1L/ACSM2A/ACSM2B/ACSS1/ACSM5/ACSL4/CPS1/SLC27A2/UCHL1	13
MF	GO:0004693	cyclin-dependent protein serine/threonine kinase activity	4/850	29/18432	0.0426634	0.265294	0.232767	CDK1/CDK19/CDK4/CDK2	4
MF	GO:0097472	cyclin-dependent protein kinase activity	4/850	29/18432	0.0426634	0.265294	0.232767	CDK1/CDK19/CDK4/CDK2	4
MF	GO:0050660	flavin adenine dinucleotide binding	8/850	87/18432	0.047238	0.287605	0.252342	LDHD/FMO1/QSOX1/ACADL/SQLE/DAO/FMO3/AOX1	8
MF	GO:0017147	Wnt-protein binding	4/850	30/18432	0.0474962	0.287605	0.252342	FZD1/FZD7/CTHRC1/SFRP5	4
MF	GO:0016646	oxidoreductase activity, acting on the CH-NH group of donors, NAD or NADP as acceptor	3/850	18/18432	0.0475542	0.287605	0.252342	MTHFD1L/PYCR1/ALDH1L1	3
MF	GO:0098641	cadherin binding involved in cell-cell adhesion	3/850	18/18432	0.0475542	0.287605	0.252342	CDC42EP1/EPCAM/S100A11	3
MF	GO:0005539	glycosaminoglycan binding	17/850	237/18432	0.0480574	0.288671	0.253278	HMMR/AGRN/VEGFB/APOA5/FGFR2/MDK/SERPINE2/ANG/SAA1/SERPINC1/GREM2/THBS1/COL5A1/PODXL2/POSTN/CXCL8/HRG	17

## Sheet: Table S3
Table.S3 Functional annotation of DEGs between m6Acluster A and B. (KEGG analysis)
ID	Description	GeneRatio	BgRatio	pvalue	p.adjust	qvalue	geneID	Count
hsa04110	Cell cycle	41/426	127/8217	1.94037e-22	5.7435e-20	4.98369e-20	BUB1B/TTK/CHEK1/CDK1/MCM4/RBL1/BUB1/PLK1/MCM3/CCNB2/RAD21/SMC3/CDK4/MCM6/CDK2/CDC25A/MCM2/CCNB1/CDC6/YWHAZ/MCM7/E2F3/MCM5/ORC1/WEE1/CDC7/MAD2L1/CDC45/CDC20/PRKDC/ESPL1/CDC25C/TFDP1/CCNA2/PTTG1/CDC25B/E2F1/CCNE1/TGFB1/GADD45G/SFN	41
hsa00982	Drug metabolism - cytochrome P450	24/426	72/8217	5.94832e-14	8.80351e-12	7.63889e-12	ALDH3B1/ADH1B/FMO1/ADH1C/CYP2A6/ADH4/UGT2B10/CYP3A4/CYP2C8/UGT2B15/CYP2C9/UGT2B7/CYP1A2/CYP2A7/UGT1A4/CYP2B6/GSTA1/FMO3/ALDH3A1/ADH1A/AOX1/GSTA2/CYP2E1/GSTM1	24
hsa00980	Metabolism of xenobiotics by cytochrome P450	24/426	78/8217	4.42671e-13	4.36769e-11	3.78989e-11	ALDH3B1/AKR7A3/HSD11B1/ADH1B/ADH1C/CYP2A6/ADH4/UGT2B10/CYP3A4/UGT2B15/CYP2C9/UGT2B7/CYP1A2/SULT2A1/CYP2A7/UGT1A4/CYP1A1/CYP2B6/GSTA1/ALDH3A1/ADH1A/GSTA2/CYP2E1/GSTM1	24
hsa00830	Retinol metabolism	19/426	68/8217	8.10908e-10	6.00072e-08	5.20688e-08	ADH1B/HSD17B6/RDH16/ADH1C/CYP2A6/ADH4/UGT2B10/CYP3A4/CYP2C8/UGT2B15/CYP2C9/UGT2B7/CYP1A2/CYP2A7/UGT1A4/CYP1A1/CYP2B6/ADH1A/AOX1	19
hsa05204	Chemical carcinogenesis - DNA adducts	18/426	69/8217	7.62301e-09	4.51282e-07	3.91582e-07	HSD11B1/NAT2/CYP2A6/UGT2B10/CYP3A4/CYP2C8/UGT2B15/CYP2C9/UGT2B7/CYP1A2/SULT2A1/CYP2A7/UGT1A4/CYP1A1/GSTA1/GSTA2/CYP2E1/GSTM1	18
hsa00983	Drug metabolism - other enzymes	17/426	80/8217	5.07097e-07	2.50168e-05	2.17073e-05	RRM2/NAT2/CES2/IMPDH1/CYP2A6/UGT2B10/CYP3A4/CES1/UGT2B15/UGT2B7/CYP2A7/UGT1A4/DPYS/GSTA1/GSTA2/CYP2E1/GSTM1	17
hsa00350	Tyrosine metabolism	11/426	36/8217	1.18292e-06	5.00207e-05	4.34035e-05	HPD/ALDH3B1/TAT/ADH1B/IL4I1/HGD/ADH1C/ADH4/ALDH3A1/ADH1A/AOX1	11
hsa04976	Bile secretion	17/426	89/8217	2.45797e-06	9.0945e-05	7.89139e-05	SLC27A5/ATP1A1/NCEH1/SLC10A1/ABCC4/ABCB4/AQP9/SLC22A1/ABCB11/BAAT/UGT2B10/CYP3A4/UGT2B15/UGT2B7/SULT2A1/UGT1A4/CYP7A1	17
hsa04610	Complement and coagulation cascades	16/426	86/8217	6.94833e-06	0.000228523	0.000198292	C6/C8A/CFHR4/MASP2/F9/SERPINE2/CFHR3/SERPINC1/CFHR2/C4BPA/FGA/F12/FGG/PLG/CFHR5/C9	16
hsa00270	Cysteine and methionine metabolism	12/426	51/8217	8.09143e-06	0.000239506	0.000207822	DNMT3A/DNMT1/DNMT3B/TAT/MAT2A/IL4I1/CTH/AGXT2/MAT1A/CDO1/BHMT/SDS	12
hsa03030	DNA replication	10/426	36/8217	9.50022e-06	0.000255642	0.000221823	POLD1/MCM4/RFC4/LIG1/MCM3/MCM6/MCM2/MCM7/MCM5/FEN1	10
hsa04218	Cellular senescence	22/426	156/8217	1.61345e-05	0.000397985	0.000345335	LIN9/CHEK1/CDK1/RBL1/MYBL2/FOXM1/CCNB2/NFATC2/CDK4/CDK2/CDC25A/CCNB1/MAPK13/E2F3/ITPR3/CCNA2/E2F1/CCNE1/TGFB1/GADD45G/ZFP36L2/CXCL8	22
hsa04114	Oocyte meiosis	19/426	131/8217	4.10549e-05	0.000934788	0.000811124	CDK1/FBXO5/BUB1/PLK1/CCNB2/SMC3/CDK2/CCNB1/MAPK13/YWHAZ/MAD2L1/CDC20/ESPL1/CDC25C/ITPR3/AURKA/PTTG1/CCNE1/AR	19
hsa00140	Steroid hormone biosynthesis	12/426	62/8217	6.54989e-05	0.00138483	0.00120163	HSD11B1/HSD17B6/SRD5A2/UGT2B10/CYP3A4/UGT2B15/UGT2B7/CYP1A2/UGT1A4/CYP1A1/CYP2E1/CYP7A1	12
hsa01230	Biosynthesis of amino acids	13/426	75/8217	0.000108449	0.00214006	0.00185695	PSPH/PKM/ENO2/MAT2A/GPT/PYCR1/CTH/GPT2/CPS1/MAT1A/OTC/ALDOB/SDS	13
hsa00010	Glycolysis / Gluconeogenesis	12/426	67/8217	0.000143681	0.0026581	0.00230646	PKM/ALDH3B1/ACSS1/ADH1B/ENO2/HKDC1/PCK1/ADH1C/ADH4/ALDOB/ALDH3A1/ADH1A	12
hsa04512	ECM-receptor interaction	14/426	88/8217	0.000154992	0.00269868	0.00234167	ITGA5/COL9A2/FRAS1/HMMR/LAMC1/AGRN/LAMB1/ITGB4/ITGB1/NPNT/ITGA3/THBS1/COL1A1/COL1A2	14
hsa05219	Bladder cancer	9/426	41/8217	0.000197493	0.00324767	0.00281804	CDK4/FGFR3/E2F3/SRC/UPK3A/E2F1/MMP9/THBS1/CXCL8	9
hsa01200	Carbon metabolism	16/426	115/8217	0.000269497	0.00419848	0.00364306	PSPH/PKM/G6PD/ACSS1/ENO2/HKDC1/GPT/GLUD2/HAO1/GPT2/CPS1/OGDHL/AGXT/ALDOB/SDS/HAO2	16
hsa04115	p53 signaling pathway	12/426	73/8217	0.000332217	0.0049168	0.00426636	GTSE1/CHEK1/CDK1/CCNB2/CDK4/CDK2/CCNB1/RRM2/CCNE1/GADD45G/THBS1/SFN	12
hsa00250	Alanine, aspartate and glutamate metabolism	8/426	37/8217	0.000498975	0.00703317	0.00610275	GLS/GPT/IL4I1/GLUD2/GPT2/CPS1/AGXT2/AGXT	8
hsa00220	Arginine biosynthesis	6/426	22/8217	0.000687096	0.00924457	0.0080216	GLS/GPT/GLUD2/GPT2/CPS1/OTC	6
hsa00260	Glycine, serine and threonine metabolism	8/426	40/8217	0.000867045	0.0111585	0.00968233	PSPH/CTH/AGXT2/BHMT/AGXT/DAO/SDS/GNMT	8
hsa00360	Phenylalanine metabolism	5/426	16/8217	0.000992586	0.0122419	0.0106224	HPD/ALDH3B1/TAT/IL4I1/ALDH3A1	5
hsa05207	Chemical carcinogenesis - receptor activation	22/426	212/8217	0.00142173	0.0168333	0.0146064	KPNA2/IKBKE/CDC25A/CDC6/SRC/BIRC5/E2F1/KLF5/PAQR5/AR/UGT2B10/CYP3A4/UGT2B15/UGT2B7/CYP1A2/NR1I3/UGT1A4/CYP1A1/CYP2B6/GSTA1/GSTA2/GSTM1	22
hsa04933	AGE-RAGE signaling pathway in diabetic complications	13/426	100/8217	0.00187547	0.0213515	0.0185269	PRKCD/CDK4/MAPK13/PLCB1/STAT1/VEGFB/VCAM1/TGFB1/ICAM1/COL1A1/CXCL8/COL1A2/COL3A1	13
hsa04914	Progesterone-mediated oocyte maturation	13/426	102/8217	0.00224598	0.0246226	0.0213653	CDK1/BUB1/PLK1/CCNB2/CDK2/CDC25A/CCNB1/MAPK13/MAD2L1/CDC25C/CCNA2/AURKA/CDC25B	13
hsa00620	Pyruvate metabolism	8/426	47/8217	0.00258066	0.0272813	0.0236723	PKM/LDHD/ACSS1/ADH1B/PCK1/ADH1C/ADH4/ADH1A	8
hsa05222	Small cell lung cancer	12/426	92/8217	0.00269368	0.0274941	0.0238569	CDK4/CDK2/E2F3/BAK1/LAMC1/LAMB1/CKS2/E2F1/ITGB1/CCNE1/GADD45G/ITGA3	12
hsa03320	PPAR signaling pathway	10/426	75/8217	0.00507765	0.0500995	0.0434718	SLC27A5/CYP8B1/PCK1/APOA5/ACADL/ACSL4/FABP4/APOC3/SLC27A2/CYP7A1	10
hsa00430	Taurine and hypotaurine metabolism	4/426	16/8217	0.00787828	0.0752248	0.0652733	FMO1/BAAT/CDO1/FMO3	4
hsa05161	Hepatitis B	16/426	162/8217	0.00970215	0.0836236	0.0725611	IKBKE/NFATC2/CDK2/MAPK13/YWHAZ/E2F3/SRC/BIRC5/CCNA2/SLC10A1/STAT1/E2F1/CCNE1/MMP9/TGFB1/CXCL8	16
hsa05230	Central carbon metabolism in cancer	9/426	70/8217	0.00972414	0.0836236	0.0725611	FGFR3/GLS/PKM/SLC1A5/G6PD/HIF1A/HKDC1/FGFR2/SLC16A3	9
hsa00120	Primary bile acid biosynthesis	4/426	17/8217	0.00988793	0.0836236	0.0725611	SLC27A5/CYP8B1/BAAT/CYP7A1	4
hsa00910	Nitrogen metabolism	4/426	17/8217	0.00988793	0.0836236	0.0725611	CA9/GLUD2/CA5A/CPS1	4
hsa05206	MicroRNAs in cancer	26/426	310/8217	0.0102244	0.0840672	0.0729459	DNMT3A/KIF23/BMF/DNMT1/DNMT3B/EZH2/CDC25A/MARCKS/CDCA5/FGFR3/E2F3/ITGA5/GLS/SOX4/BAK1/IGF2BP1/STMN1/CDC25C/TRIM71/CDC25B/SLC7A1/E2F1/CCNE1/MMP9/ST14/THBS1	26
hsa05225	Hepatocellular carcinoma	16/426	168/8217	0.0134657	0.107726	0.0934749	SMARCC1/SMARCD1/ACTL6A/CDK4/E2F3/BAK1/FZD1/FZD7/TGFA/E2F1/IGF2/TGFB1/GADD45G/GSTA1/GSTA2/GSTM1	16
hsa05146	Amoebiasis	11/426	102/8217	0.01621	0.123241	0.106938	PLCB1/LAMC1/LAMB1/C8A/TGFB1/COL1A1/CXCL1/CXCL8/COL1A2/COL3A1/C9	11
hsa05212	Pancreatic cancer	9/426	76/8217	0.0162379	0.123241	0.106938	CDK4/RAD51/E2F3/BAK1/STAT1/TGFA/E2F1/TGFB1/GADD45G	9
hsa04974	Protein digestion and absorption	11/426	103/8217	0.0173346	0.128276	0.111307	COL9A2/ATP1A1/SLC1A5/MEP1A/COL5A2/SLC15A1/COL5A1/COL1A1/COL1A2/COL3A1/PRSS3	11
hsa00591	Linoleic acid metabolism	5/426	30/8217	0.0178208	0.128657	0.111637	CYP3A4/CYP2C8/CYP2C9/CYP1A2/CYP2E1	5
hsa03460	Fanconi anemia pathway	7/426	54/8217	0.0206252	0.145359	0.126129	FANCD2/FANCI/FANCE/RAD51/USP1/UBE2T/RMI2	7
hsa05166	Human T-cell leukemia virus 1 infection	19/426	222/8217	0.0214752	0.147829	0.128273	BUB1B/TCF3/CHEK1/CCNB2/NFATC2/CDK4/CDK2/E2F3/MAD2L1/CDC20/ESPL1/CCNA2/PTTG1/E2F1/CCNE1/TGFB1/ICAM1/MMP7/HLA-DQA2	19
hsa00071	Fatty acid degradation	6/426	43/8217	0.0224358	0.150932	0.130965	ADH1B/ACADL/ACSL4/ADH1C/ADH4/ADH1A	6
hsa04350	TGF-beta signaling pathway	10/426	95/8217	0.0248411	0.163399	0.141783	RBL1/SMAD5/TGIF2/TFDP1/IGSF1/BAMBI/TGFB1/HJV/GREM2/THBS1	10
hsa05215	Prostate cancer	10/426	97/8217	0.0282374	0.177636	0.154137	CDK2/E2F3/SPINT1/TGFA/E2F1/FGFR2/CCNE1/AR/MMP9/SRD5A2	10
hsa03430	Mismatch repair	4/426	23/8217	0.0288059	0.177636	0.154137	POLD1/RFC4/LIG1/EXO1	4
hsa04964	Proximal tubule bicarbonate reclamation	4/426	23/8217	0.0288059	0.177636	0.154137	GLS/ATP1A1/PCK1/GLUD2	4
hsa05417	Lipid and atherosclerosis	18/426	215/8217	0.0300572	0.18157	0.15755	IKBKE/NFATC2/MAPK13/MIB1/PLCB1/SRC/CYBA/MMP9/VCAM1/CYP2A6/ICAM1/CYP2C8/CYP2C9/CYP2A7/CXCL1/CXCL8/CYP1A1/CYP2B6	18
hsa00040	Pentose and glucuronate interconversions	5/426	35/8217	0.0328981	0.194757	0.168992	DCXR/UGT2B10/UGT2B15/UGT2B7/UGT1A4	5
hsa05143	African trypanosomiasis	5/426	37/8217	0.0406299	0.235813	0.204617	PLCB1/HPR/VCAM1/ICAM1/F2RL1	5
hsa04979	Cholesterol metabolism	6/426	51/8217	0.0470205	0.267655	0.232247	NCEH1/APOC1/ABCB11/APOC3/SOAT2/CYP7A1	6

## Sheet: Table S4
Table.S4 GSEA analysis results between m6Acluster B and A.
ID	Description	setSize	enrichmentScore	NES	pvalue	p.adjust	qvalue	rank	leading_edge	core_enrichment
KEGG_FATTY_ACID_METABOLISM	KEGG_FATTY_ACID_METABOLISM	42	-0.768973	-2.66577	1e-10	5.93333e-09	2.87719e-09	1065	tags=67%, list=4%, signal=64%	ACADSB/ACADS/ALDH3A2/ACADM/ACSL6/ALDH7A1/ACOX1/ECI1/CPT2/ACAA1/ECI2/ACAA2/ACAT1/ECHS1/HADH/ACSL5/GCDH/ACSL1/ALDH2/ADH6/EHHADH/ADH1A/ACADL/CYP4A22/CYP4A11/ADH1B/ADH4/ADH1C
KEGG_STEROID_HORMONE_BIOSYNTHESIS	KEGG_STEROID_HORMONE_BIOSYNTHESIS	55	-0.740105	-2.46518	1e-10	5.93333e-09	2.87719e-09	836	tags=45%, list=3%, signal=44%	AKR1C1/UGT1A9/HSD17B8/UGT1A1/CYP7B1/SRD5A1/CYP3A43/UGT2B4/UGT1A3/AKR1D1/CYP17A1/AKR1C4/UGT2B17/AKR1C2/CYP11A1/CYP7A1/SRD5A2/UGT2B7/CYP1A1/UGT1A4/UGT2B10/UGT2B15/HSD17B6/CYP3A4/HSD11B1
KEGG_CELL_CYCLE	KEGG_CELL_CYCLE	124	0.665544	1.70058	1e-10	5.93333e-09	2.87719e-09	6096	tags=77%, list=25%, signal=58%	CDC20/CDK1/MCM2/CCNB2/CCNB1/PLK1/BUB1B/CDC6/PTTG1/MCM4/TTK/CCNA2/BUB1/MCM3/MCM6/CHEK1/CDC45/E2F1/CDK4/ORC1/MCM7/CDC25A/SMC3/MCM5/CCNE1/ESPL1/CDC25C/MAD2L1/TGFB1/CDC7/E2F3/YWHAZ/CDC25B/TFDP1/RBL1/PRKDC/WEE1/RAD21/SFN/CDK2/DBF4/YWHAQ/HDAC2/CDKN1C/PKMYT1/ORC6/SKP2/EP300/ABL1/PCNA/HDAC1/STAG1/CHEK2/SMAD3/E2F2/ORC2/SMC1A/TGFB2/CDC23/ANAPC7/BUB3/TP53/CDC27/E2F5/ORC3/CDKN2C/YWHAH/CDK7/STAG2/ANAPC4/ANAPC…
KEGG_PRIMARY_BILE_ACID_BIOSYNTHESIS	KEGG_PRIMARY_BILE_ACID_BIOSYNTHESIS	16	-0.960886	-2.77508	5.96196e-10	2.65307e-08	1.28653e-08	730	tags=94%, list=3%, signal=91%	CH25H/HSD17B4/HSD3B7/AMACR/CYP7B1/SCP2/ACOX2/AKR1D1/CYP39A1/CYP27A1/AKR1C4/CYP7A1/BAAT/SLC27A5/CYP8B1
KEGG_PATHWAYS_IN_CANCER	KEGG_PATHWAYS_IN_CANCER	325	0.532054	1.39825	8.03379e-10	2.86003e-08	1.38689e-08	8302	tags=63%, list=34%, signal=42%	FGFR2/FGFR3/BIRC5/VEGFB/MMP9/EGLN3/E2F1/CXCL8/CDK4/LAMB1/TGFA/CCNE1/RAD51/LAMC1/STAT1/TGFB1/E2F3/TPR/HIF1A/ARNT2/ITGB1/FZD7/FZD1/CDK2/ITGA3/DVL2/DVL3/HDAC2/PIAS3/MSH2/PPARD/SKP2/DAPK1/TPM3/EP300/PPARG/TCF7L1/ABL1/BIRC3/RAF1/FZD5/VHL/PLD1/LAMA5/PDGFRB/ITGAV/MMP1/HDAC1/NRAS/CCDC6/CBL/RAC2/LAMC2/MAPK1/SLC2A1/ITGA2/MSH6/PLCG1/CKS1B/CRKL/MMP2/VEGFA/TRAF5/SMAD3/E2F2/TRAF3/STK4/CDH1/HSP90AB1/CSF2RA/TGFB…
KEGG_TYROSINE_METABOLISM	KEGG_TYROSINE_METABOLISM	42	-0.710469	-2.46295	1.16557e-09	2.96388e-08	1.43725e-08	647	tags=38%, list=3%, signal=37%	GOT1/MAOA/MAOB/GOT2/FAH/GSTZ1/ADH6/ADH1A/AOX1/HGD/ALDH3A1/ADH1B/ADH4/ADH1C/TAT/HPD
KEGG_DRUG_METABOLISM_OTHER_ENZYMES	KEGG_DRUG_METABOLISM_OTHER_ENZYMES	51	-0.639822	-2.16156	1.00942e-09	2.96388e-08	1.43725e-08	714	tags=45%, list=3%, signal=44%	UGT1A9/UGT1A1/CYP3A43/CDA/XDH/CYP2A13/UGT2B4/UGT1A3/CES5A/UPP2/UPB1/UGT2B17/DPYS/CES2/CES1/UGT2B7/UGT1A4/UGT2B10/UGT2B15/NAT2/CYP2A7/CYP3A4/CYP2A6
KEGG_SPLICEOSOME	KEGG_SPLICEOSOME	126	0.617027	1.57726	1.84034e-09	4.09476e-08	1.98563e-08	6913	tags=81%, list=28%, signal=58%	DDX39B/U2SURP/TCERG1/HNRNPA3/HNRNPA1/SF3A2/SF3B4/SRSF9/RBMX/SNRPB/SNRPA1/DHX15/SNRPD1/HNRNPU/NCBP2/SF3B1/SNRNP200/U2AF2/PRPF3/ACIN1/THOC2/PRPF38B/ALYREF/RBM17/SRSF3/PRPF40A/USP39/WBP11/DDX46/THOC1/HSPA6/HNRNPM/PRPF38A/RBM25/DDX23/EFTUD2/TRA2B/SNRNP40/SRSF7/SRSF1/HNRNPA1L2/PPIL1/HNRNPC/SRSF2/LSM2/SF3A1/SMNDC1/SNRPF/SNRPD3/PHF5A/PRPF4/EIF4A3/DDX42/HNRNPK/SF3B2/SRSF10/CRNKL1/SNRPE/SNW1/SNRPB2/HSPA2/…
KEGG_TRYPTOPHAN_METABOLISM	KEGG_TRYPTOPHAN_METABOLISM	40	-0.719152	-2.36625	3.0046e-09	5.94242e-08	2.8816e-08	944	tags=57%, list=4%, signal=55%	DDC/ALDH3A2/MAOA/INMT/ALDH7A1/CAT/IDO2/TDO2/MAOB/AADAT/ACAT1/ECHS1/HADH/KMO/GCDH/ALDH2/ACMSD/EHHADH/HAAO/AOX1/OGDHL/CYP1A1/CYP1A2
KEGG_GLYCINE_SERINE_AND_THREONINE_METABOLISM	KEGG_GLYCINE_SERINE_AND_THREONINE_METABOLISM	31	-0.728275	-2.50422	1.61765e-07	2.87941e-06	1.39629e-06	944	tags=55%, list=4%, signal=53%	MAOA/GLYCTK/MAOB/ALAS1/GCAT/GAMT/SARDH/SHMT1/PIPOX/DMGDH/DAO/AGXT2/AGXT/GNMT/CTH/BHMT/SDS
KEGG_LINOLEIC_ACID_METABOLISM	KEGG_LINOLEIC_ACID_METABOLISM	29	-0.714951	-2.46688	8.26949e-07	1.28189e-05	6.21616e-06	499	tags=38%, list=2%, signal=37%	PLA2G2C/PLA2G12B/CYP3A43/CYP2C18/CYP2J2/PLA2G2A/CYP2E1/CYP2C9/CYP2C8/CYP1A2/CYP3A4
KEGG_REGULATION_OF_ACTIN_CYTOSKELETON	KEGG_REGULATION_OF_ACTIN_CYTOSKELETON	212	0.532173	1.38319	8.64198e-07	1.28189e-05	6.21616e-06	8103	tags=58%, list=33%, signal=39%	FGFR2/FGFR3/WASF1/ITGB4/IQGAP3/ITGA5/LIMK1/PAK1/ITGB1/ENAH/PFN2/ITGA3/PIP5K1A/PAK4/FGFR4/IQGAP1/SSH3/EZR/RAF1/WASF2/PDGFRB/ACTN4/ITGAV/NRAS/NCKAP1/TMSB4X/RAC2/MAPK1/PPP1CC/ITGA2/PIP4K2A/PPP1R12A/CRKL/GIT1/VCL/ABI2/ITGB5/ACTG1/GNA13/KRAS/PIP4K2B/F2R/ARPC2/PAK2/ROCK1/PDGFA/FGFR1/ITGB2/ARHGEF1/FGD3/PIKFYVE/RRAS2/PTK2/DOCK1/FGD1/MYH9/PIP4K2C/ITGAE/MYH10/VAV3/ITGA6/PIK3CB/ACTN1/LIMK2/ITGAX/ARPC3/SLC9A…
KEGG_BUTANOATE_METABOLISM	KEGG_BUTANOATE_METABOLISM	34	-0.644588	-2.11086	1.78257e-06	2.44075e-05	1.18357e-05	1331	tags=50%, list=5%, signal=47%	ACADS/ALDH3A2/ACSM3/ALDH7A1/ALDH5A1/ACAT1/HMGCL/ECHS1/HADH/HMGCS2/BDH1/ALDH2/ABAT/ACSM1/EHHADH/ACSM5/ACSM2A
KEGG_VALINE_LEUCINE_AND_ISOLEUCINE_DEGRADATION	KEGG_VALINE_LEUCINE_AND_ISOLEUCINE_DEGRADATION	44	-0.581776	-2.01941	2.91607e-06	3.53046e-05	1.71199e-05	1401	tags=52%, list=6%, signal=49%	ACADSB/ACADS/ALDH3A2/HIBCH/ACADM/MCEE/ALDH7A1/PCCB/HIBADH/IVD/ACAA1/HSD17B10/ACAA2/ACAT1/HMGCL/ECHS1/HADH/HMGCS2/ALDH6A1/ALDH2/ABAT/EHHADH/AOX1
KEGG_FOCAL_ADHESION	KEGG_FOCAL_ADHESION	199	0.528813	1.37129	2.97511e-06	3.53046e-05	1.71199e-05	7570	tags=58%, list=31%, signal=41%	SRC/VEGFB/ITGB4/COL1A1/SPP1/LAMB1/COL5A2/COL3A1/ITGA5/LAMC1/COL1A2/PAK1/ITGB1/COL5A1/ITGA3/THBS1/PAK4/FLNA/BIRC3/RAF1/COL6A3/LAMA5/PDGFRB/COL2A1/ACTN4/ITGAV/RAC2/LAMC2/MAPK1/PPP1CC/ITGA2/VASP/PPP1R12A/SHC1/CRKL/VCL/VEGFA/ITGB5/ACTG1/RAPGEF1/RELN/PAK2/IGF1R/FLNB/ROCK1/ZYX/COMP/PDGFA/THBS2/BIRC2/FLNC/PTK2/COL4A1/PRKCA/TNC/DOCK1/MAPK9/VAV3/ITGA6/PIK3CB/ACTN1/PIP5K1C/COL4A2/GRB2/COL6A2/ARHGAP5/MAPK3/…
KEGG_NEUROTROPHIN_SIGNALING_PATHWAY	KEGG_NEUROTROPHIN_SIGNALING_PATHWAY	126	0.564034	1.4418	5.08602e-06	5.6582e-05	2.74378e-05	7818	tags=65%, list=32%, signal=45%	MAPK13/BEX3/PRKCD/YWHAZ/MAGED1/YWHAQ/MAP3K1/PRDM4/NFKBIE/ABL1/RAF1/NRAS/RPS6KA3/MAPK1/RIPK2/PLCG1/SHC1/CRKL/IRAK2/FRS2/RAPGEF1/MAPK7/KRAS/TP53/SORT1/FOXO3/KIDINS220/PTPN11/YWHAH/MAPK9/RPS6KA4/ARHGDIA/CALM2/PIK3CB/MAP3K3/BAX/ATF4/GRB2/MAPK3/SH2B2/YWHAB/CAMK2D/MAPK8/CALM3/PIK3CD/ZNF274/MAPK14/ARHGDIB/NFKB1/SOS1/BRAF/SH2B3/IRAK1/SOS2/YWHAE/CAMK2G/RAP1A/AKT1/RAC1/RELA/IKBKB/IRAK4/GSK3B/MAP2K1/YWHAG/C…
KEGG_DNA_REPLICATION	KEGG_DNA_REPLICATION	36	0.718539	1.68538	6.11397e-06	6.40169e-05	3.10431e-05	2978	tags=64%, list=12%, signal=56%	MCM2/MCM4/MCM3/MCM6/RFC4/POLD1/MCM7/MCM5/FEN1/LIG1/PRIM1/POLE2/RFC5/RFC3/RPA1/PCNA/POLD3/DNA2/PRIM2/RFC1/POLA1/RFC2/POLE3
KEGG_ENDOCYTOSIS	KEGG_ENDOCYTOSIS	181	0.531699	1.3742	6.53262e-06	6.46004e-05	3.1326e-05	9036	tags=70%, list=37%, signal=44%	FGFR2/FGFR3/SRC/PRKCI/ASAP1/RAB11FIP1/CXCR4/PIP5K1A/RAB11FIP4/FGFR4/PARD6B/TFRC/DNM1/HGS/PLD1/SMURF2/DAB2/AGAP1/CBL/CHMP4C/CHMP3/PARD3/VPS37C/GIT1/DNM1L/RAB11FIP5/ERBB3/PIP4K2B/SMAP1/F2R/HSPA6/ARAP1/IGF1R/IL2RG/EEA1/RAB31/CHMP2B/PIKFYVE/STAM/SH3GLB2/ARFGAP3/VTA1/RNF41/ACAP2/GRK6/ARRB2/GRK2/RAB11A/VPS37B/ARFGAP1/PARD6G/PIP5K1C/ARAP2/RABEP1/HSPA2/PLD2/TSG101/EHD1/EPN2/DNM2/CHMP4B/MVB12B/HSPA8/CCR5/…
KEGG_FC_GAMMA_R_MEDIATED_PHAGOCYTOSIS	KEGG_FC_GAMMA_R_MEDIATED_PHAGOCYTOSIS	95	0.581174	1.46985	1.60731e-05	0.00015058	7.30191e-05	7978	tags=69%, list=33%, signal=47%	SPHK1/PLPP2/MARCKS/MARCKSL1/WASF1/PRKCD/LIMK1/ASAP1/PAK1/PIP5K1A/DNM1/RAF1/WASF2/PLD1/RAC2/MAPK1/VASP/PLCG1/CRKL/SYK/DNM1L/PIP4K2B/ARPC2/PTPRC/PIKFYVE/PRKCA/VAV3/PIK3CB/LIMK2/ARPC3/RPS6KB1/PIP5K1C/HCK/FCGR2A/PLD2/GAB2/DNM2/MAPK3/PIK3CD/MYO10/ARPC5L/ARF6/SPHK2/VAV2/AKT1/RAC1/CFL1/FCGR3A/RPS6KB2/MAP2K1/INPP5D/VAV1/CDC42/WASL/PLA2G6/DOCK2/ASAP2/PIK3CA/ARPC5/AKT3/LYN/ARPC4/NCF1/WAS/PIK3CG/FCGR1A
KEGG_PENTOSE_AND_GLUCURONATE_INTERCONVERSIONS	KEGG_PENTOSE_AND_GLUCURONATE_INTERCONVERSIONS	28	-0.623165	-2.0772	2.84784e-05	0.000253457	0.000122907	786	tags=43%, list=3%, signal=42%	UGP2/UGT1A9/UGT1A1/CRYL1/UGT2B4/UGT1A3/UGT2B17/UGT2B7/UGT1A4/DCXR/UGT2B10/UGT2B15
KEGG_OOCYTE_MEIOSIS	KEGG_OOCYTE_MEIOSIS	112	0.554448	1.41216	4.74739e-05	0.000402398	0.000195131	5769	tags=53%, list=24%, signal=40%	CDC20/CDK1/CCNB2/CCNB1/PLK1/PTTG1/ITPR3/BUB1/SMC3/AURKA/CCNE1/ESPL1/CDC25C/MAD2L1/FBXO5/YWHAZ/CDK2/PRKX/YWHAQ/PPP2R5D/PKMYT1/SGO1/ADCY6/RPS6KA3/MAPK1/PPP1CC/SMC1A/CDC23/ANAPC7/IGF1R/CDC27/SLK/YWHAH/CALM2/ANAPC4/ANAPC5/CCNE2/FBXW11/BTRC/MAPK3/ANAPC1/ADCY5/YWHAB/PPP2R1A/PPP1CA/FBXO43/CAMK2D/PPP3CB/CALM3/ADCY3/CDC16/PPP1CB/YWHAE/CAMK2G/REC8/PPP2R5E/RBX1/MAP2K1/YWHAG
KEGG_ASCORBATE_AND_ALDARATE_METABOLISM	KEGG_ASCORBATE_AND_ALDARATE_METABOLISM	25	-0.655995	-2.16647	7.11942e-05	0.000550981	0.000267182	888	tags=44%, list=4%, signal=42%	ALDH7A1/UGT1A9/UGT1A1/UGT2B4/UGT1A3/ALDH2/UGT2B17/UGT2B7/UGT1A4/UGT2B10/UGT2B15
KEGG_UBIQUITIN_MEDIATED_PROTEOLYSIS	KEGG_UBIQUITIN_MEDIATED_PROTEOLYSIS	133	0.532887	1.36478	6.93763e-05	0.000550981	0.000267182	8915	tags=75%, list=36%, signal=48%	UBE2C/CDC20/UBE2Q2/UBA2/PIAS3/MAP3K1/UBE2E1/SAE1/SKP2/BIRC3/UBE2S/BRCA1/VHL/SMURF2/UBR5/UBE2D1/CBL/UBE2Z/FANCL/CDC23/PPIL2/ANAPC7/CDC27/HUWE1/UBE4A/TRIM37/UBE2K/CUL7/BIRC2/UBE2E3/CUL3/UBE2N/PIAS4/FBXW8/UBE2O/CUL2/CUL4B/TRIP12/ANAPC4/ANAPC5/COP1/TRIM32/FBXW11/BIRC6/UBE2J1/CUL4A/BTRC/PIAS1/UBE3B/ANAPC1/UBA3/UBE2I/UBE2Q1/CBLC/UBE2L3/SMURF1/UBE2D2/KLHL9/HERC2/UBE2G1/CDC16/DDB1/RHOBTB2/CUL5/PML/RBX1/U…
KEGG_RENAL_CELL_CARCINOMA	KEGG_RENAL_CELL_CARCINOMA	70	0.59292	1.47475	0.000130892	0.000927274	0.000449654	8387	tags=80%, list=34%, signal=53%	VEGFB/EGLN3/TGFA/TGFB1/HIF1A/ARNT2/PAK1/PAK4/EP300/RAF1/VHL/NRAS/MAPK1/SLC2A1/CRKL/VEGFA/RAPGEF1/TGFB2/KRAS/PAK2/PTPN11/CUL2/PIK3CB/GRB2/MAPK3/PGF/PDGFB/PIK3CD/SOS1/BRAF/FLCN/CREBBP/SOS2/RAP1A/AKT1/RAC1/RBX1/TGFB3/MAP2K1/CDC42/RAP1B/ARNT/PIK3CA/PAK6/HGF/AKT3/GAB1/HRAS/PIK3CG/MAP2K2/JUN/EGLN2/EGLN1/ELOC/ETS1/PIK3R5
KEGG_CHRONIC_MYELOID_LEUKEMIA	KEGG_CHRONIC_MYELOID_LEUKEMIA	73	0.583535	1.4544	0.000135444	0.000927274	0.000449654	8387	tags=78%, list=34%, signal=51%	E2F1/CDK4/TGFB1/E2F3/HDAC2/ABL1/RAF1/HDAC1/NRAS/CBL/MAPK1/SHC1/CRKL/SMAD3/E2F2/TGFB2/KRAS/TP53/RUNX1/PTPN11/CTBP2/BCR/PIK3CB/GRB2/GAB2/MAPK3/TGFBR1/CDKN2A/CBLC/PIK3CD/CTBP1/NFKB1/SOS1/BRAF/SMAD4/MYC/MECOM/SOS2/AKT1/RELA/IKBKB/TGFB3/MAP2K1/RB1/CHUK/PIK3CA/AKT3/CBLB/HRAS/STAT5B/CDKN1B/PIK3CG/MAP2K2/TGFBR2/STAT5A/CCND1/PIK3R5
KEGG_T_CELL_RECEPTOR_SIGNALING_PATHWAY	KEGG_T_CELL_RECEPTOR_SIGNALING_PATHWAY	108	0.546016	1.39067	0.00012596	0.000927274	0.000449654	9197	tags=73%, list=38%, signal=46%	MAPK13/NCK2/CDK4/NFATC2/PAK1/PAK4/NFKBIE/RAF1/NRAS/CBL/MAPK1/PLCG1/CD3D/MAP3K7/KRAS/MALT1/PAK2/PDCD1/PTPRC/CD3E/MAPK9/VAV3/PIK3CB/BCL10/GRB2/MAP3K8/MAPK3/DLG1/CARD11/PTPN6/LCP2/CTLA4/PPP3CB/CBLC/NFAT5/CD8A/PIK3CD/MAPK14/NFKB1/LCK/SOS1/SOS2/VAV2/AKT1/NFATC4/RELA/IKBKB/GSK3B/MAP2K1/VAV1/CDC42/RHOA/CHUK/PPP3CC/CD4/MAPK12/PIK3CA/PAK6/CD3G/AKT3/NCK1/MAP2K7/ZAP70/CBLB/PDPK1/HRAS/ICOS/PIK3CG/MAP2K2/JUN/…
KEGG_PATHOGENIC_ESCHERICHIA_COLI_INFECTION	KEGG_PATHOGENIC_ESCHERICHIA_COLI_INFECTION	55	0.605331	1.47328	0.000200388	0.00132107	0.000640616	6587	tags=69%, list=27%, signal=51%	NCK2/ARHGEF2/TUBA1B/TUBA1C/YWHAZ/ITGB1/YWHAQ/TUBB/EZR/ABL1/OCLN/CLDN1/NCL/ACTG1/CDH1/ARPC2/ROCK1/TUBB6/PRKCA/CTTN/TUBA3C/TUBA1A/ARPC3/TUBA4A/TUBB2A/TLR5/CTNNB1/TUBB4A/TUBB2B/TUBB4B/ARPC5L/ROCK2/CDC42/RHOA/WASL/HCLS1/ACTB/ARPC5
KEGG_PHENYLALANINE_METABOLISM	KEGG_PHENYLALANINE_METABOLISM	18	-0.707738	-2.12336	0.000221863	0.00136178	0.000660354	1355	tags=56%, list=6%, signal=53%	DDC/PRDX6/GOT1/MAOA/MAOB/GOT2/PAH/ALDH3A1/TAT/HPD
KEGG_ARGININE_AND_PROLINE_METABOLISM	KEGG_ARGININE_AND_PROLINE_METABOLISM	54	-0.445241	-1.50489	0.000219483	0.00136178	0.000660354	1028	tags=41%, list=4%, signal=39%	ALDH3A2/AGMAT/GOT1/MAOA/GLS2/ALDH7A1/ASL/SAT1/GLUL/MAOB/GOT2/PRODH/GAMT/PRODH2/ALDH4A1/NAGS/ASS1/ALDH2/ARG1/DAO/OTC/CPS1
KEGG_ERBB_SIGNALING_PATHWAY	KEGG_ERBB_SIGNALING_PATHWAY	87	0.55745	1.40367	0.000244286	0.00144943	0.000702858	7934	tags=67%, list=32%, signal=45%	NCK2/SRC/TGFA/PAK1/PAK4/ABL1/RAF1/NRAS/CBL/MAPK1/PLCG1/SHC1/CRKL/ERBB3/KRAS/PAK2/PTK2/PRKCA/MAPK9/PIK3CB/ABL2/RPS6KB1/GRB2/MAPK3/BTC/CAMK2D/MAPK8/CBLC/PIK3CD/SOS1/BRAF/MYC/SOS2/CAMK2G/AKT1/MAP2K4/RPS6KB2/GSK3B/ELK1/MAP2K1/AREG/PIK3CA/PAK6/AKT3/NCK1/MAP2K7/CBLB/GAB1/MTOR/EGFR/HRAS/STAT5B/NRG3/CDKN1B/PIK3CG/MAP2K2/JUN/EIF4EBP1
KEGG_PROPANOATE_METABOLISM	KEGG_PROPANOATE_METABOLISM	32	-0.550554	-1.89051	0.000290576	0.00166847	0.000809075	1326	tags=50%, list=5%, signal=47%	ALDH3A2/HIBCH/ACADM/MCEE/ALDH7A1/ACACB/SUCLG2/PCCB/ACSS3/MLYCD/ACAT1/ECHS1/ALDH6A1/ALDH2/ABAT/EHHADH
KEGG_BETA_ALANINE_METABOLISM	KEGG_BETA_ALANINE_METABOLISM	22	-0.648293	-2.12792	0.000306986	0.00170761	0.000828054	1326	tags=55%, list=5%, signal=52%	ALDH3A2/HIBCH/ACADM/ALDH7A1/MLYCD/ECHS1/ALDH2/CNDP1/ABAT/UPB1/EHHADH/DPYS
KEGG_PORPHYRIN_AND_CHLOROPHYLL_METABOLISM	KEGG_PORPHYRIN_AND_CHLOROPHYLL_METABOLISM	41	-0.482752	-1.64569	0.000333877	0.00180091	0.0008733	1113	tags=34%, list=5%, signal=33%	CP/ALAD/HMOX2/UGT1A9/UGT1A1/ALAS1/BLVRB/UGT2B4/UGT1A3/UGT2B17/UGT2B7/UGT1A4/UGT2B10/UGT2B15
KEGG_STARCH_AND_SUCROSE_METABOLISM	KEGG_STARCH_AND_SUCROSE_METABOLISM	50	-0.450232	-1.50658	0.000407771	0.0021348	0.00103521	786	tags=26%, list=3%, signal=25%	UGP2/UGT1A9/UGT1A1/GYS2/TREH/UGT2B4/UGT1A3/GCK/UGT2B17/UGT2B7/UGT1A4/UGT2B10/UGT2B15
KEGG_MAPK_SIGNALING_PATHWAY	KEGG_MAPK_SIGNALING_PATHWAY	267	0.47282	1.23832	0.000517479	0.00263175	0.00127619	9095	tags=57%, list=37%, signal=36%	DUSP9/MAPK13/FGFR2/FGFR3/STMN1/NFATC2/TGFB1/CDC25B/PAK1/FGFR4/MAP4K4/PRKX/MAP3K1/FLNA/MAPK8IP2/MAP4K3/RAF1/PDGFRB/NRAS/RPS6KA3/RAC2/MAPK1/CRKL/MAP3K4/STK4/MAPK8IP3/MAP3K7/RELB/TGFB2/DUSP4/MAPK7/KRAS/PPP5C/RASA1/HSPA6/TP53/PAK2/TAOK1/FLNB/CACNG4/CASP3/TRAF2/PDGFA/ATF2/RASA2/FGFR1/DDIT3/FLNC/DUSP2/RRAS2/PRKCA/MAPK9/RPS6KA4/CACNA1D/ARRB2/MAP3K3/ATF4/DUSP5/MAPKAPK5/HSPB1/GRB2/HSPA2/DUSP7/IL1B/NF1/MAP…
KEGG_ECM_RECEPTOR_INTERACTION	KEGG_ECM_RECEPTOR_INTERACTION	83	0.553182	1.38735	0.000537407	0.00265718	0.00128852	3836	tags=41%, list=16%, signal=35%	ITGB4/COL1A1/SPP1/LAMB1/AGRN/HMMR/COL5A2/COL3A1/ITGA5/LAMC1/COL1A2/ITGB1/COL5A1/ITGA3/THBS1/COL6A3/LAMA5/COL2A1/ITGAV/LAMC2/ITGA2/ITGB5/SDC3/HSPG2/RELN/COMP/SV2A/THBS2/COL4A1/TNC/ITGA6/CD47/COL4A2/COL6A2
KEGG_ADHERENS_JUNCTION	KEGG_ADHERENS_JUNCTION	73	0.566728	1.41251	0.000583924	0.00280915	0.00136221	6060	tags=62%, list=25%, signal=47%	SRC/WASF1/NECTIN1/IQGAP1/EP300/TCF7L1/WASF2/ACTN4/RAC2/CSNK2A1/PARD3/MAPK1/VCL/SMAD3/ACTG1/AFDN/CDH1/MAP3K7/IGF1R/NECTIN2/YES1/PTPN1/FGFR1/PTPRF/FARP2/ACTN1/CTNNA1/TJP1/MAPK3/TGFBR1/FER/PTPN6/CTNNB1/NLK/SMAD2/SMAD4/CREBBP/TCF7L2/RAC1/PTPRJ/ACP1/CDC42/RHOA/LEF1/WASL
KEGG_WNT_SIGNALING_PATHWAY	KEGG_WNT_SIGNALING_PATHWAY	150	0.506366	1.30389	0.000737289	0.00345362	0.00167473	10246	tags=72%, list=42%, signal=42%	DKK1/MMP7/SFRP5/NFATC2/PLCB1/FZD7/FZD1/DVL2/DVL3/PRKX/PPP2R5D/PPARD/EP300/TCF7L1/FZD5/CSNK1E/RAC2/CSNK2A1/SMAD3/CACYBP/PLCB3/MAP3K7/TBL1XR1/FRAT2/TP53/CHD8/ROCK1/VANGL1/PRKCA/CTBP2/MAPK9/FZD6/FBXW11/VANGL2/RUVBL1/CSNK1A1/BTRC/SENP2/PPP2R1A/CTNNB1/CAMK2D/NLK/PPP3CB/MAPK8/NFAT5/CTBP1/CCND2/WNT7B/AXIN1/SMAD2/FZD2/FZD8/SMAD4/MYC/CREBBP/CAMK2G/PPP2R5E/TCF7L2/ROCK2/RAC1/NFATC4/GSK3B/RBX1/RHOA/LEF1/PPP3…
KEGG_HOMOLOGOUS_RECOMBINATION	KEGG_HOMOLOGOUS_RECOMBINATION	28	0.643576	1.46984	0.00125462	0.0056338	0.00273194	5485	tags=64%, list=22%, signal=50%	POLD1/RAD51/XRCC2/BLM/RPA1/RAD54L/EME1/MRE11/POLD3/XRCC3/RAD51D/MUS81/RAD52/TOP3A/NBN/RAD51C/BRCA2/RPA2
KEGG_PANCREATIC_CANCER	KEGG_PANCREATIC_CANCER	70	0.564173	1.40325	0.00126602	0.0056338	0.00273194	9782	tags=84%, list=40%, signal=51%	VEGFB/E2F1/CDK4/TGFA/RAD51/STAT1/TGFB1/E2F3/RAF1/PLD1/RAC2/MAPK1/VEGFA/SMAD3/E2F2/TGFB2/KRAS/TP53/RALA/RALBP1/MAPK9/PIK3CB/MAPK3/TGFBR1/RALB/CDKN2A/PGF/MAPK8/PIK3CD/NFKB1/SMAD2/BRAF/SMAD4/AKT1/BRCA2/RAC1/RELA/IKBKB/TGFB3/MAP2K1/CDC42/RB1/CHUK/PIK3CA/AKT3/JAK1/EGFR/PIK3CG/TGFBR2/ARHGEF6/CCND1/PIK3R5/BCL2L1/CDK6/RALGDS/AKT2/CASP9/ERBB2/STAT3
KEGG_RIBOSOME	KEGG_RIBOSOME	87	0.538764	1.35662	0.00142949	0.00620609	0.00300946	9631	tags=84%, list=39%, signal=51%	RPLP0/RPSA/RPS3/RPL23A/RPL17/RPS12/RPS18/RPS24/RPL9/RPL6/RPS4X/RPS7/RPS5/RPS27A/RPL35A/RPL4/RPS21/RPL5/RPL7/RPL7A/RPS23/RPL27A/RPL23/RPS8/RPLP2/RSL24D1/RPL41/RPL30/RPS27/RPS19/RPS2/RPS6/RPL27/RPS17/RPS25/RPS13/RPS16/RPL8/RPL10A/RPL31/RPL13A/RPL15/RPL32/RPL22L1/RPL14/RPS3A/RPS11/RPL37A/RPL18/RPL18A/RPL28/RPL19/RPL3/RPL22/RPL37/RPL39/RPL24/RPS29/RPLP1/RPL11/RPL29/RPL38/MRPL13/RPL10/RPL26/RPL35/RPL2…
KEGG_ALANINE_ASPARTATE_AND_GLUTAMATE_METABOLISM	KEGG_ALANINE_ASPARTATE_AND_GLUTAMATE_METABOLISM	32	-0.507011	-1.74099	0.00147478	0.00625027	0.00303088	1028	tags=47%, list=4%, signal=45%	GOT1/GLS2/ASL/GLUL/ALDH5A1/GOT2/ALDH4A1/ACY3/ASS1/ABAT/GPT2/AGXT2/AGXT/GPT/CPS1
KEGG_RNA_DEGRADATION	KEGG_RNA_DEGRADATION	57	0.572538	1.39772	0.00155103	0.00642054	0.00311345	8897	tags=84%, list=36%, signal=54%	ENO2/CNOT6/CNOT9/CNOT3/PATL1/CNOT1/MTREX/DCP2/DCP1A/EDC4/EXOSC10/XRN2/EDC3/PAPOLA/LSM2/CNOT2/PNPT1/EXOSC8/CNOT10/EXOSC2/CNOT7/DDX6/ENO1/PAPOLG/LSM8/LSM1/XRN1/ZCCHC7/HSPD1/CNOT8/TTC37/SKIV2L/EXOSC3/MPHOSPH6/EXOSC9/LSM7/LSM4/DCP1B/EXOSC7/EXOSC1/DCPS/TENT4A/CNOT4/CNOT6L/DIS3/LSM3/WDR61/LSM6
KEGG_HISTIDINE_METABOLISM	KEGG_HISTIDINE_METABOLISM	29	-0.507838	-1.75225	0.00181478	0.0073416	0.00356009	1420	tags=48%, list=6%, signal=46%	ASPA/DDC/ALDH3A2/MAOA/HDC/ALDH7A1/MAOB/AMDHD1/ACY3/UROC1/ALDH2/CNDP1/FTCD/ALDH3A1
KEGG_AXON_GUIDANCE	KEGG_AXON_GUIDANCE	129	0.511489	1.30957	0.00209041	0.00826874	0.00400968	10193	tags=71%, list=42%, signal=41%	NCK2/ROBO1/PLXNA1/NFATC2/SEMA6A/PLXNA3/LIMK1/PAK1/ITGB1/SEMA4C/CXCR4/PAK4/PLXNC1/ABL1/UNC5B/NRAS/EPHB6/EPHB3/RAC2/MAPK1/PLXNB1/EFNA5/SEMA4A/KRAS/RASA1/EFNA4/PAK2/SEMA3C/ROCK1/SEMA4B/SEMA4D/NRP1/SEMA4G/PTK2/SEMA4F/LIMK2/GNAI3/EPHB4/SEMA3E/MAPK3/FES/PLXNB3/SEMA5B/PPP3CB/EFNB1/NFAT5/EPHA2/ROCK2/RAC1/NFATC4/CFL1/GSK3B/EFNA3/SEMA5A/CDC42/RHOA/PLXNA2/SRGAP2/NTN4/EPHA1/PPP3CC/SEMA6C/EPHA3/PAK6/CXCL12/EF…
KEGG_LEISHMANIA_INFECTION	KEGG_LEISHMANIA_INFECTION	69	0.557432	1.38376	0.00213809	0.00827347	0.00401197	8100	tags=70%, list=33%, signal=47%	MAPK13/CYBA/MARCKSL1/STAT1/TGFB1/ITGB1/HLA-DQA2/IFNGR2/NCF2/MAPK1/HLA-DQA1/MAP3K7/TGFB2/ITGB2/HLA-DOA/FCGR2A/IL1B/MAPK3/PTPN6/TAB1/HLA-DRA/HLA-DPA1/TLR2/MAPK14/ITGAM/NFKB1/IRAK1/JAK2/HLA-DQB1/RELA/IRAK4/FCGR3A/ELK1/HLA-DPB1/TGFB3/HLA-DMB/MAPK12/ITGA4/NCF4/JAK1/TAB2/MYD88/NCF1/TRAF6/IL12A/JUN/FCGR1A/HLA-DRB1
KEGG_NOTCH_SIGNALING_PATHWAY	KEGG_NOTCH_SIGNALING_PATHWAY	47	0.598874	1.43639	0.00227476	0.00861505	0.00417761	7024	tags=68%, list=29%, signal=49%	DVL2/DVL3/HDAC2/JAG1/DTX3/MAML1/NOTCH1/EP300/NOTCH2/HDAC1/NCOR2/ADAM17/DTX4/NCSTN/LFNG/KAT2A/CTBP2/NUMBL/NOTCH3/SNW1/RBPJ/APH1A/CTBP1/MAML2/CREBBP/HES1/DTX2/MFNG/CIR1/PSEN1/DTX3L/NUMB
KEGG_PROGESTERONE_MEDIATED_OOCYTE_MATURATION	KEGG_PROGESTERONE_MEDIATED_OOCYTE_MATURATION	85	0.536882	1.34989	0.00257653	0.00955462	0.00463323	5099	tags=46%, list=21%, signal=36%	MAPK13/CDK1/CCNB2/CCNB1/PLK1/CCNA2/BUB1/CDC25A/CDC25C/MAD2L1/CDC25B/CDK2/PRKX/PKMYT1/ADCY6/RAF1/RPS6KA3/MAPK1/HSP90AB1/CDC23/KRAS/ANAPC7/IGF1R/CDC27/MAPK9/ANAPC4/ANAPC5/PIK3CB/GNAI3/HSP90AA1/MAPK3/ANAPC1/ADCY5/MAPK8/PIK3CD/MAPK14/ADCY3/CDC16/BRAF
KEGG_BLADDER_CANCER	KEGG_BLADDER_CANCER	42	0.601875	1.43358	0.00269656	0.00979566	0.00475011	6092	tags=64%, list=25%, signal=48%	FGFR3/VEGFB/MMP9/E2F1/CXCL8/CDK4/E2F3/THBS1/DAPK1/RAF1/MMP1/NRAS/MAPK1/MMP2/VEGFA/E2F2/CDH1/KRAS/TP53/MAPK3/CDKN2A/PGF/BRAF/RASSF1/MYC/MAP2K1/RB1
KEGG_MISMATCH_REPAIR	KEGG_MISMATCH_REPAIR	23	0.670259	1.48718	0.00361748	0.0126257	0.00612246	2600	tags=57%, list=11%, signal=51%	RFC4/EXO1/POLD1/LIG1/MSH2/RFC5/RFC3/RPA1/PCNA/POLD3/MSH6/RFC1/RFC2
KEGG_GAP_JUNCTION	KEGG_GAP_JUNCTION	89	0.525854	1.32611	0.00361454	0.0126257	0.00612246	8153	tags=58%, list=33%, signal=39%	CDK1/SRC/ITPR3/TUBA1B/TUBA1C/PLCB1/PRKX/ADCY6/TUBB/RAF1/PDGFRB/NRAS/MAPK1/PLCB3/GNAS/MAPK7/KRAS/TUBB6/PDGFA/CSNK1D/PRKCA/TUBA3C/GUCY1B1/TUBA1A/GNAI3/TUBA4A/TUBB2A/GRB2/TJP1/GUCY1A1/MAPK3/ADCY5/PDGFB/TUBB4A/TUBB2B/TUBB4B/ADCY3/GNAQ/SOS1/SOS2/GJA1/MAP2K1/PDGFD/PLCB2/PDGFRA/GNA11/EGFR/HRAS/LPAR1/MAP2K2/MAP3K2/PRKACB
KEGG_SMALL_CELL_LUNG_CANCER	KEGG_SMALL_CELL_LUNG_CANCER	84	0.528875	1.32864	0.00406086	0.0139006	0.0067407	8784	tags=69%, list=36%, signal=44%	E2F1/CDK4/LAMB1/CCNE1/LAMC1/E2F3/ITGB1/CDK2/ITGA3/PIAS3/SKP2/BIRC3/LAMA5/ITGAV/APAF1/LAMC2/ITGA2/CKS1B/TRAF5/E2F2/TRAF3/TP53/TRAF2/BIRC2/PTK2/COL4A1/PIAS4/CCNE2/ITGA6/PIK3CB/COL4A2/PIAS1/PIK3CD/LAMA4/NFKB1/MYC/CDKN2B/AKT1/TRAF1/RELA/IKBKB/FN1/RB1/CHUK/TRAF4/PIK3CA/PIAS2/AKT3/XIAP/CDKN1B/TRAF6/PIK3CG/RXRB/CCND1/MAX/PIK3R5/BCL2L1/PTEN
KEGG_B_CELL_RECEPTOR_SIGNALING_PATHWAY	KEGG_B_CELL_RECEPTOR_SIGNALING_PATHWAY	75	0.539949	1.34812	0.00413951	0.0139025	0.00674161	9342	tags=77%, list=38%, signal=48%	NFATC2/NFKBIE/RAF1/NRAS/RAC2/MAPK1/SYK/CD79A/KRAS/MALT1/VAV3/PIK3CB/BCL10/GRB2/MAPK3/CARD11/PTPN6/PPP3CB/NFAT5/PIK3CD/NFKB1/SOS1/SOS2/VAV2/AKT1/RAC1/NFATC4/RELA/IKBKB/GSK3B/PIK3AP1/MAP2K1/INPP5D/VAV1/CHUK/PPP3CC/PIK3CA/BTK/AKT3/LILRB3/LYN/HRAS/CD22/PIK3CG/MAP2K2/JUN/NFATC1/DAPP1/PIK3R5/CD19/NFATC3/RASGRP3/PPP3R1/PPP3CA/BLNK/AKT2/CD72/PRKCB
KEGG_PHOSPHATIDYLINOSITOL_SIGNALING_SYSTEM	KEGG_PHOSPHATIDYLINOSITOL_SIGNALING_SYSTEM	76	0.541896	1.35467	0.00443785	0.0143625	0.00696466	6772	tags=55%, list=28%, signal=40%	ITPR3/ITPKA/PLCB1/CDS1/SYNJ2/PIP5K1A/PI4KA/PIP4K2A/PI4KB/PLCG1/PLCB3/INPPL1/INPP5A/PIP4K2B/PLCD3/DGKZ/DGKD/PIKFYVE/PIK3C2B/INPP5J/PRKCA/PIP4K2C/OCRL/PIK3C2A/CALM2/PIK3CB/PIP5K1C/INPP4A/CALM3/PIK3CD/DGKQ/PIK3C3/DGKA/SYNJ1/PLCE1/DGKH/PLCD1/INPP5E/INPP5D/PLCB2/PIK3CA/IMPA2
KEGG_GLIOMA	KEGG_GLIOMA	65	0.541044	1.3366	0.00438524	0.0143625	0.00696466	9342	tags=72%, list=38%, signal=45%	E2F1/CDK4/TGFA/E2F3/RAF1/PDGFRB/NRAS/MAPK1/PLCG1/SHC1/E2F2/KRAS/TP53/IGF1R/PDGFA/PRKCA/CALM2/PIK3CB/GRB2/MAPK3/CDKN2A/CAMK2D/PDGFB/CALM3/PIK3CD/SOS1/BRAF/SOS2/CAMK2G/AKT1/MAP2K1/RB1/PIK3CA/PDGFRA/AKT3/MTOR/EGFR/HRAS/PIK3CG/MAP2K2/CCND1/PIK3R5/CALM1/PTEN/CDK6/AKT2/PRKCB
KEGG_ACUTE_MYELOID_LEUKEMIA	KEGG_ACUTE_MYELOID_LEUKEMIA	57	0.546902	1.33514	0.00589036	0.0187229	0.00907913	9782	tags=82%, list=40%, signal=50%	PPARD/TCF7L1/RAF1/NRAS/MAPK1/PIM2/KRAS/RUNX1/SPI1/PIK3CB/RPS6KB1/CEBPA/GRB2/MAPK3/JUP/PIK3CD/NFKB1/SOS1/BRAF/MYC/SOS2/TCF7L2/AKT1/PML/RELA/IKBKB/RPS6KB2/MAP2K1/LEF1/CHUK/PIK3CA/AKT3/RARA/MTOR/HRAS/STAT5B/PIK3CG/MAP2K2/EIF4EBP1/STAT5A/CCND1/PIK3R5/KIT/AKT2/PIM1/TCF7/STAT3
KEGG_LEUKOCYTE_TRANSENDOTHELIAL_MIGRATION	KEGG_LEUKOCYTE_TRANSENDOTHELIAL_MIGRATION	115	0.50008	1.27505	0.00628985	0.019642	0.00952479	8045	tags=57%, list=33%, signal=39%	MAPK13/CLDN4/MMP9/CYBA/VCAM1/ITGB1/ICAM1/CXCR4/EZR/NCF2/ACTN4/OCLN/RAC2/CLDN1/VASP/PLCG1/MMP2/VCL/ACTG1/AFDN/CYBB/ROCK1/ITGB2/PTPN11/CLDN10/PTK2/PRKCA/VAV3/PIK3CB/ACTN1/GNAI3/CTNNA1/ARHGAP5/PXN/CTNNB1/CLDN11/PIK3CD/MAPK14/ITGAM/VAV2/RAP1A/ROCK2/RAC1/VAV1/CLDN7/CDC42/RHOA/CLDN18/RAP1B/THY1/RHOH/ACTB/MAPK12/PIK3CA/RASSF5/ITGA4/CXCL12/NCF4/CTNND1/ARHGAP35/NCF1/ITGAL/PIK3CG/MYL12A/BCAR1/F11R
KEGG_COLORECTAL_CANCER	KEGG_COLORECTAL_CANCER	62	0.545649	1.34111	0.00671575	0.0206104	0.0099944	8387	tags=71%, list=34%, signal=47%	BIRC5/TGFB1/MSH2/TCF7L1/RAF1/RAC2/MAPK1/MSH6/SMAD3/TGFB2/KRAS/TP53/CASP3/APPL1/MAPK9/PIK3CB/BAX/MAPK3/TGFBR1/CTNNB1/MAPK8/PIK3CD/AXIN1/SMAD2/BRAF/SMAD4/MYC/TCF7L2/AKT1/RAC1/GSK3B/TGFB3/MAP2K1/MLH1/RHOA/LEF1/PIK3CA/AKT3/APC/PIK3CG/JUN/TGFBR2/CCND1/PIK3R5
KEGG_DORSO_VENTRAL_AXIS_FORMATION	KEGG_DORSO_VENTRAL_AXIS_FORMATION	24	0.635445	1.41793	0.00704231	0.0211312	0.010247	5766	tags=62%, list=24%, signal=48%	NOTCH1/NOTCH2/MAPK1/KRAS/PIWIL4/ETV6/NOTCH3/GRB2/MAPK3/ETV7/SPIRE2/SOS1/SPIRE1/SOS2/MAP2K1
KEGG_FC_EPSILON_RI_SIGNALING_PATHWAY	KEGG_FC_EPSILON_RI_SIGNALING_PATHWAY	79	0.520366	1.30154	0.00712288	0.0211312	0.010247	7812	tags=57%, list=32%, signal=39%	MAPK13/PRKCD/RAF1/NRAS/RAC2/MAPK1/PLCG1/SYK/KRAS/FCER1G/PRKCA/MAPK9/VAV3/PIK3CB/GRB2/GAB2/MAPK3/LCP2/MAPK8/FCER1A/PIK3CD/MAPK14/SOS1/SOS2/VAV2/AKT1/RAC1/MAP2K4/MAP2K6/PLA2G2D/MAP2K1/INPP5D/VAV1/PLA2G6/MAPK12/PIK3CA/PLA2G1B/BTK/AKT3/MAP2K7/LYN/PDPK1/HRAS/PIK3CG/MAP2K2
KEGG_TIGHT_JUNCTION	KEGG_TIGHT_JUNCTION	130	0.487208	1.24756	0.00829498	0.024205	0.0117375	10087	tags=67%, list=41%, signal=40%	CLDN4/SRC/PRKCD/CDK4/EPB41L2/PRKCI/TJP3/PARD6B/YBX3/LLGL1/ACTN4/OCLN/ASH1L/NRAS/CSNK2A1/PARD3/CLDN1/EPB41L1/ACTG1/AFDN/LLGL2/KRAS/SPTAN1/YES1/CGN/MAGI3/TJAP1/RRAS2/CLDN10/PRKCA/MYH9/CTTN/MYH10/ACTN1/GNAI3/PARD6G/AMOTL1/CTNNA1/RAB3B/TJP1/PPP2R1A/CTNNB1/CLDN11/PATJ/AKT1/EPB41/PPP2R2A/MAP3K20/CLDN7/CDC42/RHOA/CLDN18/EXOC3/SYMPK/CASK/HCLS1/ACTB/PPP2CA/VAPA/CRB3/AKT3/PRKCZ/HRAS/MYL12A/PRKCQ/F11R/PPP2R…
KEGG_MTOR_SIGNALING_PATHWAY	KEGG_MTOR_SIGNALING_PATHWAY	52	0.549223	1.33049	0.00868937	0.0249469	0.0120973	8387	tags=73%, list=34%, signal=48%	VEGFB/HIF1A/PRKAA2/RPS6KA3/MAPK1/VEGFA/PRKAA1/EIF4B/PIK3CB/RPS6KB1/RICTOR/TSC1/MAPK3/CAB39/PGF/PIK3CD/ULK1/DDIT4/BRAF/ULK3/AKT1/RPS6KB2/RPS6/ULK2/RPTOR/PIK3CA/AKT3/RHEB/CAB39L/EIF4E2/MTOR/PDPK1/STK11/EIF4E/PIK3CG/EIF4EBP1/RPS6KA1/PIK3R5
KEGG_TOLL_LIKE_RECEPTOR_SIGNALING_PATHWAY	KEGG_TOLL_LIKE_RECEPTOR_SIGNALING_PATHWAY	100	0.507284	1.28623	0.0101086	0.0285609	0.0138498	8419	tags=58%, list=34%, signal=38%	MAPK13/IKBKE/CXCL8/SPP1/STAT1/MAPK1/CXCL9/TRAF3/MAP3K7/CXCL10/CASP8/MAPK9/PIK3CB/TLR5/IL1B/MAP3K8/CD86/MAPK3/TICAM1/TAB1/MAPK8/TLR2/IRF5/PIK3CD/CTSK/MAPK14/IRF3/NFKB1/TIRAP/FADD/IRAK1/TLR1/AKT1/RAC1/RELA/IKBKB/MAP2K4/IRAK4/MAP2K6/MAP2K1/CHUK/TBK1/MAPK12/PIK3CA/AKT3/MAP2K7/TAB2/MYD88/CXCL11/TRAF6/IL12A/CCL5/PIK3CG/MAP2K2/JUN/RIPK1/PIK3R5/TLR7
KEGG_INOSITOL_PHOSPHATE_METABOLISM	KEGG_INOSITOL_PHOSPHATE_METABOLISM	54	0.546372	1.32659	0.0103516	0.0287905	0.0139611	6772	tags=63%, list=28%, signal=46%	ITPKA/ISYNA1/PLCB1/SYNJ2/PIP5K1A/PI4KA/PIP4K2A/PI4KB/PLCG1/PLCB3/INPPL1/INPP5A/PIP4K2B/PLCD3/PIKFYVE/PIK3C2B/INPP5J/PIP4K2C/OCRL/PIK3C2A/IPMK/PIK3CB/PIP5K1C/INPP4A/MIOX/PIK3CD/PIK3C3/SYNJ1/PLCE1/PLCD1/INPP5E/PLCB2/PIK3CA/IMPA2
KEGG_PYRUVATE_METABOLISM	KEGG_PYRUVATE_METABOLISM	40	-0.420886	-1.38485	0.0111685	0.0301211	0.0146063	888	tags=35%, list=4%, signal=34%	ALDH3A2/PKLR/ALDH7A1/ACACB/ACYP2/ACAT1/PC/ACOT12/GRHPR/ALDH2/HAGH/PCK2/LDHD/PCK1
KEGG_TGF_BETA_SIGNALING_PATHWAY	KEGG_TGF_BETA_SIGNALING_PATHWAY	85	0.512568	1.28876	0.0111569	0.0301211	0.0146063	6002	tags=53%, list=25%, signal=40%	TGFB1/TFDP1/SMAD5/RBL1/THBS1/ACVR1/INHBE/EP300/SMURF2/MAPK1/BMP8B/SP1/LTBP1/SMAD3/SMAD7/TGFB2/ROCK1/COMP/THBS2/E2F5/BMP2/BMPR1A/ZFYVE16/RPS6KB1/INHBB/ACVR2B/E2F4/MAPK3/TGFBR1/BMP4/PPP2R1A/BMPR2/SMURF1/ACVR2A/SMAD2/SMAD4/MYC/CREBBP/CDKN2B/ROCK2/RPS6KB2/RBX1/TGFB3/BMP8A/RHOA
KEGG_NUCLEOTIDE_EXCISION_REPAIR	KEGG_NUCLEOTIDE_EXCISION_REPAIR	44	0.551419	1.31749	0.0116311	0.0306553	0.0148654	8234	tags=70%, list=34%, signal=47%	RFC4/POLD1/LIG1/POLE2/RFC5/RFC3/RPA1/PCNA/POLD3/RFC1/GTF2H1/GTF2H3/RFC2/CDK7/POLE3/CUL4B/ERCC3/CUL4A/POLE/XPC/DDB1/RPA2/RBX1/ERCC1/MNAT1/RAD23A/ERCC2/ERCC6/XPA/CETN2/RAD23B
KEGG_VASOPRESSIN_REGULATED_WATER_REABSORPTION	KEGG_VASOPRESSIN_REGULATED_WATER_REABSORPTION	44	0.55052	1.31534	0.0117831	0.0306553	0.0148654	6058	tags=57%, list=25%, signal=43%	PRKX/ADCY6/DYNC1I2/CREB3L1/DYNC1H1/GNAS/CREB1/DYNC1LI2/CREB3L2/AQP3/DCTN1/DYNC1LI1/ARHGDIA/RAB11A/DCTN5/DYNC2LI1/CREB3/NSF/DCTN2/ADCY3/ARHGDIB/CREB3L4/DYNLL1/RAB5A/RAB5B
KEGG_RIG_I_LIKE_RECEPTOR_SIGNALING_PATHWAY	KEGG_RIG_I_LIKE_RECEPTOR_SIGNALING_PATHWAY	69	0.527242	1.30882	0.0119416	0.0306553	0.0148654	7734	tags=49%, list=32%, signal=34%	MAPK13/IKBKE/CXCL8/MAP3K1/TRAF3/MAP3K7/CXCL10/CASP8/TRAF2/MAVS/MAPK9/TBKBP1/AZI2/DDX3X/MAPK8/MAPK14/TANK/IRF3/NFKB1/FADD/TRIM25/CASP10/RELA/IKBKB/NLRX1/CHUK/SIKE1/ATG5/TBK1/MAPK12/DDX58/IFIH1/TRAF6/IL12A
KEGG_GNRH_SIGNALING_PATHWAY	KEGG_GNRH_SIGNALING_PATHWAY	101	0.497759	1.26246	0.0120555	0.0306553	0.0148654	8153	tags=55%, list=33%, signal=37%	MAPK13/SRC/ITPR3/PRKCD/MMP14/PLCB1/PRKX/MAP3K1/ADCY6/RAF1/PLD1/NRAS/MAPK1/MMP2/PLCB3/MAP3K4/GNAS/MAPK7/KRAS/PRKCA/MAPK9/CALM2/CACNA1D/MAP3K3/ATF4/GRB2/PLD2/MAPK3/ADCY5/CAMK2D/MAPK8/CALM3/MAPK14/ADCY3/GNAQ/SOS1/SOS2/CAMK2G/MAP2K4/MAP2K6/ELK1/PLA2G2D/MAP2K1/CDC42/PLA2G6/PLCB2/MAPK12/PLA2G1B/MAP2K7/GNA11/EGFR/HRAS/MAP2K2/JUN/MAP3K2/PRKACB
KEGG_NATURAL_KILLER_CELL_MEDIATED_CYTOTOXICITY	KEGG_NATURAL_KILLER_CELL_MEDIATED_CYTOTOXICITY	129	0.481102	1.23177	0.0151699	0.0380317	0.0184423	10116	tags=54%, list=41%, signal=32%	NFATC2/PAK1/ICAM1/IFNGR2/RAF1/NRAS/RAC2/MAPK1/PLCG1/SHC1/SYK/KRAS/CASP3/MICB/FCER1G/ITGB2/PTPN11/PRKCA/VAV3/PIK3CB/TNFSF10/GRB2/MAPK3/PTPN6/LCP2/PPP3CB/NFAT5/PIK3CD/LCK/SOS1/BRAF/SOS2/VAV2/TNFRSF10B/RAC1/NFATC4/FCGR3A/MAP2K1/VAV1/TYROBP/BID/PPP3CC/PIK3CA/CD48/TNFRSF10A/ZAP70/MICA/ULBP2/HRAS/ITGAL/PIK3CG/MAP2K2/SH3BP2/NFATC1/ICAM2/PIK3R5/ULBP3/NFATC3/PPP3R1/SH2D1A/PPP3CA/TNFRSF10D/PRKCB/TNF/CD247/…
KEGG_CYTOSOLIC_DNA_SENSING_PATHWAY	KEGG_CYTOSOLIC_DNA_SENSING_PATHWAY	52	0.537947	1.30317	0.0156422	0.0381413	0.0184955	9985	tags=65%, list=41%, signal=39%	IKBKE/POLR3C/CXCL10/MAVS/PYCARD/ADAR/POLR3F/IL1B/IL18/POLR3D/POLR3B/POLR3A/IRF3/NFKB1/RELA/IKBKB/CCL4L2/CHUK/TBK1/DDX58/AIM2/CCL5/RIPK1/CASP1/POLR3H/POLR1D/POLR3K/STING1/IRF7/POLR1C/RIPK3/CCL4/POLR3GL/ZBP1
KEGG_PROSTATE_CANCER	KEGG_PROSTATE_CANCER	89	0.502514	1.26725	0.0155013	0.0381413	0.0184955	7812	tags=67%, list=32%, signal=46%	FGFR2/E2F1/TGFA/CCNE1/E2F3/CDK2/EP300/TCF7L1/RAF1/PDGFRB/NRAS/MAPK1/CREB3L1/E2F2/HSP90AB1/KRAS/CREB1/TP53/IGF1R/CREB3L2/PDGFA/GSTP1/FGFR1/CCNE2/PIK3CB/ATF4/HSP90AA1/GRB2/MAPK3/CREB3/CTNNB1/PDGFB/PIK3CD/NFKB1/SOS1/BRAF/CREBBP/SOS2/TCF7L2/AKT1/CREB3L4/RELA/IKBKB/GSK3B/MAP2K1/LEF1/RB1/CHUK/HSP90B1/PDGFD/PIK3CA/PDGFRA/AKT3/MTOR/PDPK1/EGFR/HRAS/CDKN1B/PIK3CG/MAP2K2
KEGG_CYSTEINE_AND_METHIONINE_METABOLISM	KEGG_CYSTEINE_AND_METHIONINE_METABOLISM	34	-0.428182	-1.40219	0.0163619	0.0393569	0.0190849	593	tags=32%, list=2%, signal=32%	CBS/DNMT3L/GOT1/GOT2/ADI1/MAT1A/CDO1/CTH/BHMT/SDS/TAT
KEGG_LIMONENE_AND_PINENE_DEGRADATION	KEGG_LIMONENE_AND_PINENE_DEGRADATION	10	-0.638594	-1.60835	0.0170583	0.0399522	0.0193736	1326	tags=70%, list=5%, signal=66%	ALDH1B1/ALDH9A1/ALDH3A2/ALDH7A1/ECHS1/ALDH2/EHHADH
KEGG_APOPTOSIS	KEGG_APOPTOSIS	87	0.500159	1.25941	0.0170062	0.0399522	0.0193736	10200	tags=72%, list=42%, signal=42%	IL1RAP/PRKX/BIRC3/APAF1/CAPN1/IRAK2/TP53/CASP8/CASP3/TRAF2/BIRC2/CASP7/PIK3CB/BAX/TNFSF10/PRKAR2A/IL1B/ATM/PPP3CB/PIK3CD/CAPN2/CSF2RB/NFKB1/FADD/CASP6/CASP10/IRAK1/AKT1/DFFB/TNFRSF10B/RELA/IKBKB/IRAK4/ENDOD1/BID/EXOG/CHUK/PPP3CC/PIK3CA/DFFA/PRKAR2B/TNFRSF10A/CFLAR/AKT3/XIAP/MYD88/PRKAR1A/PIK3CG/PRKACB/RIPK1/PIK3R5/MAP3K14/IL1R1/BCL2L1/PPP3R1/PPP3CA/AKT2/TNFRSF10D/CASP9/TNF/FASLG/BCL2/CYCS
KEGG_JAK_STAT_SIGNALING_PATHWAY	KEGG_JAK_STAT_SIGNALING_PATHWAY	153	0.472334	1.21739	0.0178734	0.0413178	0.0200358	9883	tags=52%, list=40%, signal=31%	STAT1/LIF/PIAS3/IFNGR2/EP300/SPRED1/SPRED2/CBL/OSMR/SOCS7/IL20RA/PRLR/EPO/IL22RA1/CSF2RA/CLCF1/CSF3R/IL2RG/SOCS5/IL4R/PTPN11/STAM/PIAS4/IL15RA/PIK3CB/SPRY4/GRB2/PIAS1/JAK3/PTPN6/CBLC/PIK3CD/CCND2/CSF2RB/SOS1/EPOR/MYC/SPRY2/CREBBP/SOS2/JAK2/IL7R/AKT1/STAM2/IL2RB/SOCS4/TYK2/STAT4/PIK3CA/PIAS2/IL10RA/AKT3/JAK1/CBLB/SOCS1/IL12RB1/OSM/STAT5B/IL12A/PIK3CG/CTF1/CNTFR/STAT2/CCND3/STAT5A/IRF9/CCND1/PIK3R5…
KEGG_AMINOACYL_TRNA_BIOSYNTHESIS	KEGG_AMINOACYL_TRNA_BIOSYNTHESIS	41	0.548306	1.30418	0.0185254	0.0419185	0.0203271	9516	tags=80%, list=39%, signal=49%	IARS1/MARS1/EPRS1/DARS2/DARS1/TARS1/NARS1/FARSB/MARS2/RARS2/LARS1/GARS1/YARS2/WARS1/WARS2/AARS2/QARS1/IARS2/RARS1/VARS1/HARS2/SARS1/PARS2/YARS1/SARS2/TARS3/NARS2/FARSA/CARS1/LARS2/CARS2/HARS1/AARS1
KEGG_EPITHELIAL_CELL_SIGNALING_IN_HELICOBACTER_PYLORI_INFECTION	KEGG_EPITHELIAL_CELL_SIGNALING_IN_HELICOBACTER_PYLORI_INFECTION	68	0.514801	1.27542	0.0186043	0.0419185	0.0203271	9298	tags=66%, list=38%, signal=41%	MAPK13/SRC/CXCL1/CXCL8/PAK1/TCIRG1/ADAM10/PLCG1/GIT1/ADAM17/CASP3/PTPN11/MAPK9/ATP6V1C1/TJP1/MAPK8/MAPK14/NFKB1/RAC1/RELA/IKBKB/MAP2K4/ATP6AP1/CSK/CDC42/ATP6V1A/NOD1/CHUK/ATP6V1E1/MAPK12/ATP6V1B2/LYN/ATP6V0D2/EGFR/ATP6V1F/CCL5/JUN/F11R/ATP6V0A2/MAP3K14/JAM3/HBEGF/ATP6V1H/ATP6V1G1/ATP6V1C2
KEGG_CHEMOKINE_SIGNALING_PATHWAY	KEGG_CHEMOKINE_SIGNALING_PATHWAY	186	0.463961	1.20039	0.0202765	0.0451152	0.0218773	8209	tags=56%, list=34%, signal=38%	CCL20/CXCL1/PRKCD/CXCL8/CXCL5/STAT1/PLCB1/PAK1/CXCR4/CXCL6/PRKX/ADCY6/RAF1/CCL28/NRAS/RAC2/PARD3/MAPK1/CXCL16/SHC1/CXCL9/CRKL/GNG4/PLCB3/PREX1/CXCL10/KRAS/ROCK1/FOXO3/PTK2/VAV3/GRK6/PIK3CB/ARRB2/GRK2/GNAI3/GRB2/HCK/GNG5/MAPK3/XCL1/PXN/JAK3/ADCY5/GNB1/CCR5/CXCL3/PIK3CD/CXCL13/ADCY3/TIAM2/NFKB1/CXCR3/ARRB1/FGR/GSK3A/SOS1/BRAF/SOS2/VAV2/RAP1A/JAK2/AKT1/ROCK2/RAC1/RELA/IKBKB/CCL26/GSK3B/MAP2K1/VAV1/C…
KEGG_BASE_EXCISION_REPAIR	KEGG_BASE_EXCISION_REPAIR	33	0.582655	1.35514	0.0253651	0.0550609	0.0267002	6585	tags=64%, list=27%, signal=47%	POLD1/FEN1/LIG1/TDG/POLE2/PCNA/POLD3/NEIL3/UNG/PARP1/XRCC1/APEX1/POLE3/PARP2/POLE/PARP4/LIG3/HMGB1/OGG1/SMUG1/APEX2
KEGG_NON_SMALL_CELL_LUNG_CANCER	KEGG_NON_SMALL_CELL_LUNG_CANCER	54	0.52842	1.283	0.0252525	0.0550609	0.0267002	9771	tags=78%, list=40%, signal=47%	E2F1/CDK4/TGFA/E2F3/RAF1/NRAS/MAPK1/PLCG1/E2F2/STK4/KRAS/TP53/FOXO3/PRKCA/PIK3CB/GRB2/MAPK3/CDKN2A/PIK3CD/SOS1/BRAF/RASSF1/SOS2/AKT1/MAP2K1/RB1/PIK3CA/RASSF5/AKT3/PDPK1/EGFR/HRAS/PIK3CG/MAP2K2/RXRB/CCND1/PIK3R5/CDK6/AKT2/PRKCB/CASP9/ERBB2
KEGG_THYROID_CANCER	KEGG_THYROID_CANCER	29	0.583792	1.33747	0.0260417	0.0558484	0.027082	8296	tags=79%, list=34%, signal=53%	TPR/TPM3/PPARG/TCF7L1/NRAS/CCDC6/MAPK1/CDH1/KRAS/TP53/MAPK3/CTNNB1/BRAF/MYC/TCF7L2/MAP2K1/LEF1/TFG/HRAS/NCOA4/MAP2K2/RXRB/CCND1
KEGG_ENDOMETRIAL_CANCER	KEGG_ENDOMETRIAL_CANCER	52	0.528506	1.2803	0.0292929	0.0613428	0.0297464	9771	tags=79%, list=40%, signal=47%	TCF7L1/RAF1/NRAS/MAPK1/CDH1/KRAS/TP53/FOXO3/PIK3CB/CTNNA1/GRB2/MAPK3/CTNNB1/PIK3CD/AXIN1/SOS1/BRAF/MYC/SOS2/TCF7L2/AKT1/GSK3B/ELK1/MAP2K1/MLH1/LEF1/PIK3CA/AKT3/APC/PDPK1/EGFR/HRAS/PIK3CG/MAP2K2/CCND1/PIK3R5/PTEN/AKT2/TCF7/CASP9/ERBB2
KEGG_MELANOGENESIS	KEGG_MELANOGENESIS	101	0.483738	1.2269	0.029029	0.0613428	0.0297464	9744	tags=60%, list=40%, signal=37%	PLCB1/FZD7/FZD1/DVL2/DVL3/PRKX/ADCY6/EP300/TCF7L1/RAF1/FZD5/NRAS/MAPK1/CREB3L1/PLCB3/GNAS/KRAS/CREB1/CREB3L2/PRKCA/CALM2/FZD6/KITLG/GNAI3/MAPK3/CREB3/ADCY5/CTNNB1/CAMK2D/CALM3/ADCY3/WNT7B/GNAQ/FZD2/FZD8/CREBBP/CAMK2G/TCF7L2/CREB3L4/GSK3B/MAP2K1/LEF1/PLCB2/MITF/FZD9/HRAS/WNT3/MAP2K2/PRKACB/WNT5A/DVL1/CALM1/WNT9A/WNT10A/KIT/ADCY7/PRKCB/TCF7/GNAI2/EDN1/GNAI1
KEGG_CITRATE_CYCLE_TCA_CYCLE	KEGG_CITRATE_CYCLE_TCA_CYCLE	30	-0.403345	-1.38919	0.0321222	0.0664854	0.0322401	1161	tags=33%, list=5%, signal=32%	SDHD/SDHA/ACO1/SDHB/SUCLG2/FH/PC/PCK2/OGDHL/PCK1
KEGG_SPHINGOLIPID_METABOLISM	KEGG_SPHINGOLIPID_METABOLISM	39	0.557019	1.31888	0.0335413	0.0686248	0.0332775	8215	tags=67%, list=34%, signal=44%	SPHK1/GAL3ST1/PLPP2/SGPP2/SMPD4/UGCG/SPTLC1/NEU1/DEGS1/GALC/SMPD2/SGMS1/GLB1/SPTLC2/ASAH1/B4GALT6/SPHK2/CERK/ACER3/DEGS2/UGT8/SGPL1/NEU3/SGPP1/GLA/GBA
KEGG_BASAL_TRANSCRIPTION_FACTORS	KEGG_BASAL_TRANSCRIPTION_FACTORS	35	0.554388	1.29798	0.0357143	0.0705587	0.0342153	7768	tags=66%, list=32%, signal=45%	TAF6/TAF4/GTF2IRD1/TAF2/GTF2H1/GTF2H3/TBP/TAF1/TAF9/TAF9B/TAF11/TAF5/TAF5L/TAF7/GTF2I/GTF2E1/GTF2E2/TBPL1/GTF2F1/GTF2A1/GTF2F2/GTF2A2/TAF4B
KEGG_VEGF_SIGNALING_PATHWAY	KEGG_VEGF_SIGNALING_PATHWAY	76	0.497154	1.24282	0.0360721	0.0705587	0.0342153	9342	tags=63%, list=38%, signal=39%	SPHK1/MAPK13/SRC/NFATC2/RAF1/NRAS/RAC2/MAPK1/PLCG1/VEGFA/KRAS/PTK2/PRKCA/PIK3CB/HSPB1/MAPK3/PXN/PPP3CB/NFAT5/PIK3CD/MAPK14/MAPKAPK3/SPHK2/AKT1/RAC1/NFATC4/SH2D2A/PLA2G2D/MAP2K1/CDC42/PLA2G6/PPP3CC/MAPK12/PIK3CA/PLA2G1B/AKT3/HRAS/PIK3CG/MAP2K2/NFATC1/MAPKAPK2/PIK3R5/NFATC3/PPP3R1/PPP3CA/PLA2G4A/AKT2/PRKCB
KEGG_ANTIGEN_PROCESSING_AND_PRESENTATION	KEGG_ANTIGEN_PROCESSING_AND_PRESENTATION	78	0.494305	1.23636	0.0360721	0.0705587	0.0342153	10199	tags=55%, list=42%, signal=32%	NFYA/HLA-DQA2/TAP1/RFX5/HLA-DQA1/HSP90AB1/HSPA6/CREB1/PSME3/HLA-DOA/HSP90AA1/HSPA2/RFXAP/HSPA8/RFXANK/HLA-DRA/HLA-DPA1/CANX/CD8A/CTSS/HLA-DQB1/NFYC/HLA-DPB1/PDIA3/HLA-DMB/HSPA4/CD4/CALR/HSPA1B/HSPA5/HLA-DRB1/HSPA1L/CIITA/LGMN/LTA/HLA-DOB/CTSB/CTSL/TAP2/NFYB/HLA-DRB5/CD8B/CD74
KEGG_ABC_TRANSPORTERS	KEGG_ABC_TRANSPORTERS	44	-0.356175	-1.23632	0.0348895	0.0705587	0.0342153	869	tags=25%, list=4%, signal=24%	ABCC11/ABCG5/ABCB1/ABCC6/ABCG8/ABCC9/ABCA6/ABCG2/ABCA8/ABCB4/ABCB11
KEGG_PURINE_METABOLISM	KEGG_PURINE_METABOLISM	158	0.454436	1.17162	0.037962	0.0734483	0.0356166	4523	tags=34%, list=18%, signal=28%	PKM/RRM2/PDE9A/POLD1/ENTPD2/IMPDH1/PRIM1/RRM1/GMPS/PAPSS1/PDE7A/ADCY6/POLR2B/ENTPD6/POLE2/ADSS2/POLD3/PFAS/PRIM2/DCK/PNP/ATIC/CANT1/NT5C2/ENPP3/NT5E/NT5C3A/POLR3C/PDE4A/GART/POLR2A/POLA1/PPAT/ADA/POLE3/POLR2D/GUCY1B1/IMPDH2/AMPD3/PNPT1/NME6/ENTPD4/PRPS2/POLR3F/GUCY1A1/POLR2H/POLR1A/POLR3D/POLR3B/ADCY5/POLR3A/PRUNE1/POLE
KEGG_P53_SIGNALING_PATHWAY	KEGG_P53_SIGNALING_PATHWAY	68	0.498642	1.23538	0.0392354	0.0750957	0.0364154	3547	tags=40%, list=14%, signal=34%	CDK1/CCNB2/CCNB1/GTSE1/RRM2/CHEK1/CDK4/CCNE1/SFN/CDK2/THBS1/IGFBP3/PMAIP1/APAF1/CHEK2/MDM4/SERPINE1/CCNG2/TP53/CASP8/CASP3/PERP/CCNE2/COP1/PPM1D/BAX/PIDD1
KEGG_FOLATE_BIOSYNTHESIS	KEGG_FOLATE_BIOSYNTHESIS	11	-0.587038	-1.55111	0.0407076	0.0763318	0.0370148	1353	tags=36%, list=6%, signal=34%	GGH/GCH1/QDPR/ALPL
KEGG_NITROGEN_METABOLISM	KEGG_NITROGEN_METABOLISM	23	-0.427501	-1.42084	0.0407389	0.0763318	0.0370148	919	tags=35%, list=4%, signal=34%	GLS2/CA2/GLUL/CA14/CA4/CA5A/CTH/CPS1
KEGG_PRIMARY_IMMUNODEFICIENCY	KEGG_PRIMARY_IMMUNODEFICIENCY	35	0.54859	1.2844	0.0438776	0.0813563	0.0394513	10150	tags=77%, list=41%, signal=45%	TAP1/DCLRE1C/UNG/RFX5/CD3D/CD79A/PTPRC/IL2RG/ADA/CD3E/RFXAP/JAK3/RFXANK/CD8A/LCK/IL7R/CD4/BTK/ZAP70/ICOS/CIITA/CD19/BLNK/TNFRSF13C/CD40LG/TAP2/CD8B
KEGG_ARRHYTHMOGENIC_RIGHT_VENTRICULAR_CARDIOMYOPATHY_ARVC	KEGG_ARRHYTHMOGENIC_RIGHT_VENTRICULAR_CARDIOMYOPATHY_ARVC	74	0.4876	1.21574	0.0501002	0.0919365	0.0445818	6661	tags=42%, list=27%, signal=31%	DSG2/ITGB4/ITGA5/ITGB1/ITGA3/DSC2/TCF7L1/ACTN4/ITGAV/ITGA2/ITGB5/ATP2A2/ACTG1/DSP/CACNG4/CDH2/ITGA6/CACNA1D/ACTN1/CTNNA1/JUP/CTNNB1/TCF7L2/CACNB3/GJA1/DAG1/LEF1/ITGB8/ACTB/LMNA/ITGA4
KEGG_GLYOXYLATE_AND_DICARBOXYLATE_METABOLISM	KEGG_GLYOXYLATE_AND_DICARBOXYLATE_METABOLISM	15	-0.513993	-1.52092	0.0512886	0.0931569	0.0451737	1117	tags=40%, list=5%, signal=38%	ACO1/GLYCTK/GRHPR/MTHFD1/HAO1/HAO2
KEGG_LONG_TERM_POTENTIATION	KEGG_LONG_TERM_POTENTIATION	70	0.488443	1.21488	0.0551655	0.0991864	0.0480975	9342	tags=57%, list=38%, signal=35%	ITPR3/PLCB1/PRKX/EP300/RAF1/NRAS/RPS6KA3/MAPK1/PPP1CC/PPP1R12A/PLCB3/KRAS/PRKCA/CALM2/ATF4/MAPK3/PPP1CA/CAMK2D/PPP3CB/CALM3/GNAQ/BRAF/PPP1CB/CREBBP/CAMK2G/RAP1A/MAP2K1/RAP1B/PPP3CC/PLCB2/HRAS/GRIN2D/MAP2K2/PRKACB/PPP1R1A/RPS6KA1/CALM1/PPP3R1/PPP3CA/PRKCB
KEGG_NOD_LIKE_RECEPTOR_SIGNALING_PATHWAY	KEGG_NOD_LIKE_RECEPTOR_SIGNALING_PATHWAY	62	0.495949	1.21895	0.0645161	0.114839	0.0556876	7994	tags=61%, list=33%, signal=41%	MAPK13/CXCL1/CXCL8/TNFAIP3/BIRC3/MAPK1/RIPK2/MAP3K7/HSP90AB1/CASP8/BIRC2/TAB3/MAPK9/PYCARD/HSP90AA1/ERBIN/IL1B/IL18/MAPK3/TAB1/MAPK8/MAPK14/NFKB1/RELA/IKBKB/NOD1/CHUK/HSP90B1/CARD6/MAPK12/CCL2/XIAP/TAB2/PSTPIP1/TRAF6/CCL5/CARD9/TRIP6
KEGG_BASAL_CELL_CARCINOMA	KEGG_BASAL_CELL_CARCINOMA	55	0.503408	1.22522	0.0676085	0.119152	0.057779	8673	tags=55%, list=35%, signal=35%	FZD7/FZD1/DVL2/DVL3/TCF7L1/FZD5/TP53/BMP2/FZD6/STK36/BMP4/CTNNB1/WNT7B/AXIN1/FZD2/FZD8/TCF7L2/SMO/GSK3B/SUFU/LEF1/GLI1/APC/PTCH1/FZD9/WNT3/WNT5A/DVL1/WNT9A/WNT10A
KEGG_INSULIN_SIGNALING_PATHWAY	KEGG_INSULIN_SIGNALING_PATHWAY	136	0.451852	1.1581	0.0709291	0.123778	0.0600225	8153	tags=58%, list=33%, signal=39%	PRKCI/PRKX/HK2/TRIP10/RAF1/PYGB/NRAS/PRKAA2/CBL/MAPK1/PPP1CC/SHC1/CRKL/PPP1R3C/ACACA/RAPGEF1/SREBF1/PHKA2/KRAS/PTPN1/PRKAA1/PTPRF/GYS1/MAPK9/CALM2/PIK3CB/RPS6KB1/PRKAR2A/EXOC7/GRB2/TSC1/MAPK3/SH2B2/PPP1CA/MAPK8/CBLC/CALM3/PIK3CD/SOS1/BRAF/PPP1CB/SOS2/AKT1/IKBKB/FLOT1/RPS6KB2/GSK3B/ELK1/RHOQ/PRKAB2/MAP2K1/RPS6/INPP5D/SOCS4/FASN/FLOT2/RPTOR/PIK3CA/PRKAG1/PRKAB1/MKNK1/PRKAR2B/AKT3/RHEB/CBLB/PRKCZ/SO…
KEGG_NON_HOMOLOGOUS_END_JOINING	KEGG_NON_HOMOLOGOUS_END_JOINING	13	0.63284	1.30272	0.0737527	0.127456	0.0618061	4961	tags=62%, list=20%, signal=49%	FEN1/PRKDC/MRE11/DCLRE1C/XRCC5/XRCC6/XRCC4/POLM
KEGG_MELANOMA	KEGG_MELANOMA	71	0.477923	1.19008	0.0772317	0.132185	0.0640992	9197	tags=56%, list=38%, signal=35%	E2F1/CDK4/E2F3/RAF1/PDGFRB/NRAS/MAPK1/E2F2/CDH1/KRAS/TP53/IGF1R/PDGFA/FGFR1/PIK3CB/MAPK3/CDKN2A/PDGFB/PIK3CD/BRAF/AKT1/MAP2K1/RB1/PDGFD/PIK3CA/PDGFRA/HGF/AKT3/MITF/EGFR/FGF19/HRAS/PIK3CG/MAP2K2/CCND1/PIK3R5/PDGFC/PTEN/CDK6/AKT2
KEGG_GLYCOSAMINOGLYCAN_BIOSYNTHESIS_KERATAN_SULFATE	KEGG_GLYCOSAMINOGLYCAN_BIOSYNTHESIS_KERATAN_SULFATE	15	0.618364	1.28955	0.0793478	0.134513	0.0652283	5870	tags=67%, list=24%, signal=51%	B4GALT4/CHST4/CHST1/B4GALT3/B3GNT7/FUT8/B3GNT2/CHST2/B4GALT2/B4GAT1
KEGG_LYSOSOME	KEGG_LYSOSOME	121	0.452941	1.15567	0.0810811	0.136155	0.0660243	10581	tags=68%, list=43%, signal=39%	LAPTM4B/CTSV/LAMP3/NPC1/M6PR/PPT1/TCIRG1/ACP5/GGA3/CTSE/AP1M2/CTSC/AP3M2/MAN2B1/SORT1/AP3M1/IGF2R/SLC17A5/NEU1/PPT2/LAPTM5/CD164/AP4M1/AP3B1/GGA1/GALC/GGA2/ENTPD4/SGSH/GNPTAB/AP3D1/SLC11A2/GLB1/CLTC/ASAH1/HGSNAT/AP4E1/CTSK/CTSS/CLTA/MANBA/CD63/AP1S3/CTSH/LIPA/ATP6AP1/GNS/AP1B1/NPC2/GM2A/PSAP/ATP6V0D2/CTSA/ARSB/TPP1/AP1S2/GLA/IDUA/ATP6V0A2/GBA/ACP2/LGMN/ATP6V1H/AGA/AP4B1/CTNS/AP3S1/ABCB9/GUSB/HEXB…
KEGG_VIRAL_MYOCARDITIS	KEGG_VIRAL_MYOCARDITIS	68	0.479269	1.18738	0.0855131	0.142255	0.0689825	10363	tags=59%, list=42%, signal=34%	ICAM1/HLA-DQA2/ABL1/EIF4G2/RAC2/ACTG1/HLA-DQA1/CASP8/CASP3/ITGB2/HLA-DOA/MYH9/MYH10/CXADR/ABL2/CD86/HLA-DRA/HLA-DPA1/HLA-DQB1/RAC1/HLA-DPB1/HLA-DMB/CAV1/DAG1/BID/EIF4G3/ACTB/EIF4G1/ITGAL/HLA-DRB1/CCND1/SGCB/MYH14/HLA-DOB/CD40LG/CASP9/HLA-DRB5/CYCS/LAMA2/CD28
KEGG_HYPERTROPHIC_CARDIOMYOPATHY_HCM	KEGG_HYPERTROPHIC_CARDIOMYOPATHY_HCM	83	0.46651	1.16998	0.0931864	0.153585	0.0744764	6661	tags=37%, list=27%, signal=27%	ITGB4/ITGA5/TPM4/TGFB1/ITGB1/TNNC1/ITGA3/TPM3/ITGAV/PRKAA2/ITGA2/ITGB5/ATP2A2/ACTG1/TPM1/TGFB2/CACNG4/PRKAA1/ITGA6/CACNA1D/TPM2/CACNB3/TGFB3/PRKAB2/DAG1/ITGB8/ACTB/PRKAG1/PRKAB1/LMNA/ITGA4

## Sheet: Table S5
Table.S5 Comparisons of hallmark pathway expression from GSVA enrichment in m6Acluster B versus A. (t.test)
Pathway	t	pvalue	Sig
HALLMARK_MITOTIC_SPINDLE	-16.4259	9.57399e-46	Down
HALLMARK_WNT_BETA_CATENIN_SIGNALING	-8.57732	3.8019e-16	Down
HALLMARK_TGF_BETA_SIGNALING	-7.90175	4.22312e-14	Down
HALLMARK_DNA_REPAIR	-11.1173	8.39513e-25	Down
HALLMARK_G2M_CHECKPOINT	-16.2284	1.22892e-44	Down
HALLMARK_APOPTOSIS	-3.65561	0.000297356	Down
HALLMARK_NOTCH_SIGNALING	-7.90392	4.54697e-14	Down
HALLMARK_ADIPOGENESIS	8.24582	4.88414e-15	Up
HALLMARK_ANDROGEN_RESPONSE	-2.46694	0.0141264	Down
HALLMARK_MYOGENESIS	2.76327	0.00602798	Up
HALLMARK_PROTEIN_SECRETION	-8.79034	6.56367e-17	Down
HALLMARK_APICAL_JUNCTION	-5.16807	4.13617e-07	Down
HALLMARK_APICAL_SURFACE	-3.03471	0.00258915	Down
HALLMARK_HEDGEHOG_SIGNALING	-4.20156	3.41256e-05	Down
HALLMARK_UNFOLDED_PROTEIN_RESPONSE	-10.7843	1.46605e-23	Down
HALLMARK_PI3K_AKT_MTOR_SIGNALING	-13.2655	8.63104e-33	Down
HALLMARK_MTORC1_SIGNALING	-7.96267	2.99131e-14	Down
HALLMARK_E2F_TARGETS	-13.9338	1.88695e-35	Down
HALLMARK_MYC_TARGETS_V1	-12.3525	2.76104e-29	Down
HALLMARK_MYC_TARGETS_V2	-7.98003	2.19467e-14	Down
HALLMARK_XENOBIOTIC_METABOLISM	13.0795	2.46097e-31	Up
HALLMARK_FATTY_ACID_METABOLISM	10.5331	2.28567e-22	Up
HALLMARK_OXIDATIVE_PHOSPHORYLATION	3.82518	0.000155478	Up
HALLMARK_GLYCOLYSIS	-3.71844	0.000236607	Down
HALLMARK_REACTIVE_OXYGEN_SPECIES_PATHWAY	3.01337	0.00278107	Up
HALLMARK_P53_PATHWAY	-4.02599	7.04119e-05	Down
HALLMARK_UV_RESPONSE_UP	-5.73183	2.14617e-08	Down
HALLMARK_UV_RESPONSE_DN	-3.55134	0.000437264	Down
HALLMARK_COAGULATION	10.3194	6.8765e-22	Up
HALLMARK_IL2_STAT5_SIGNALING	-2.16824	0.0308446	Down
HALLMARK_BILE_ACID_METABOLISM	11.847	8.76152e-27	Up
HALLMARK_PEROXISOME	7.04806	1.23816e-11	Up
HALLMARK_ALLOGRAFT_REJECTION	-2.01204	0.0450175	Down
HALLMARK_SPERMATOGENESIS	-7.41881	1.06545e-12	Down
HALLMARK_KRAS_SIGNALING_DN	8.05255	1.23188e-14	Up
HALLMARK_PANCREAS_BETA_CELLS	4.88313	1.67138e-06	Up

## Sheet: Table S6
Table.S6 The prognosis-related genes indentified by univariate Cox analysis.
id	futime	fustat	SRD5A2	IGF2BP2	SPATC1L	ZSWIM5	ANKS6	PAK1	MAPRE1	ACTL6A	PRKCD	RCC2	LRRC1
TCGA-DD-AACJ	2102	0	1.62326	0.164786	3.59365	2.73758	0.0753272	3.84186	4.28806	2.8973	3.5371	2.77265	0.0683269
TCGA-DD-A4NE	660	1	0.803475	2.68167	0.10742	2.94482	1.89844	4.89223	5.68628	4.18971	3.68912	4.5841	3.2889
TCGA-ED-A8O6	56	1	0.121811	3.81147	4.53664	2.94313	3.49837	4.49306	5.99306	3.55788	5.80346	5.4069	4.70544
TCGA-MI-A75I	630	0	4.60236	2.93734	1.53546	2.073	2.09282	4.14457	5.11324	3.73361	3.60834	4.41678	3.43106
TCGA-G3-AAV4	27	1	3.6153	0.292782	0.761626	3.83309	2.49587	4.05768	5.8448	4.40686	3.70124	4.46137	0.264837
TCGA-BC-4072	1490	1	0.397803	4.17269	3.21235	2.73192	2.68044	4.99581	6.78878	3.98281	5.16462	5.15142	3.35478
TCGA-2Y-A9H6	357	0	1.94505	0.605874	2.65858	0.284869	1.39561	2.09572	5.28731	3.42549	3.22322	4.13309	1.36709
TCGA-CC-5260	87	1	0.412294	4.97142	4.25448	4.0065	4.09379	5.66299	7.84497	5.29545	5.53008	6.79203	5.16999
TCGA-ED-A82E	408	0	0.033793	2.36093	3.93797	0.595026	3.0512	4.89545	7.70217	5.00892	4.48776	5.70753	4.57567
TCGA-CC-A1HT	101	1	0.53446	3.45942	2.90437	3.29663	3.27827	4.99317	7.73039	5.38649	6.1072	7.1399	4.56653
TCGA-BW-A5NO	20	0	3.40535	3.81487	2.53812	1.67555	0.728835	3.74768	5.94546	4.039	4.17379	4.19955	3.26713
TCGA-CC-A7IG	299	1	2.22768	3.89856	4.54108	2.32953	3.32955	3.80312	5.95698	4.13165	5.00655	5.46192	2.86578
TCGA-DD-AAEH	784	0	4.72598	1.27167	0.869635	1.47566	0.259905	3.94243	4.75429	3.04747	2.33142	4.13544	0.288654
TCGA-DD-A113	2425	0	2.25293	2.57688	4.47324	1.99509	2.86499	2.11863	5.93469	3.67914	3.99163	4.7504	2.59555
TCGA-DD-A3A7	419	1	3.1355	2.62882	4.15196	1.00375	1.66971	2.84256	4.28485	1.2356	3.42284	2.82265	1.43002
TCGA-CC-A123	219	0	0.0533894	3.70865	2.83005	2.03678	2.47602	3.42054	5.70391	1.50731	2.64568	2.16839	4.42641
TCGA-BC-A10Y	711	1	4.12237	2.80688	3.69626	0.0817487	0.126444	4.15826	5.82461	4.31547	4.5058	4.88141	1.97453
TCGA-DD-A1EB	2017	0	3.17428	0.552475	0.997401	1.08243	2.80414	3.74702	4.34244	2.77326	3.37382	3.89367	0.107286
TCGA-DD-A11A	79	0	5.67105	1.56672	1.35157	1.28422	0.0950467	4.80567	6.15712	3.05195	3.69327	4.12068	3.03429
TCGA-ES-A2HT	438	1	0.915712	1.0552	2.19314	0.943209	1.41749	2.07464	3.95117	1.73929	2.24321	2.35806	0.260869
TCGA-DD-A11D	1560	1	3.86416	0.24987	0.561008	0.549028	0.170053	4.28537	4.24047	3.70148	3.25565	3.4573	0.219711
TCGA-BC-A10W	91	1	0.172488	3.29278	3.62576	5.13832	3.95041	4.78623	6.90863	5.22458	4.30383	5.40145	3.97816
TCGA-BC-A110	2116	1	3.75843	1.34551	0.70496	0.595217	1.14398	2.71321	5.86062	2.72992	3.29873	3.83066	1.47612
TCGA-CC-5261	97	1	1.60341	4.54646	4.27428	1.34886	3.77427	5.21722	7.41087	5.21825	6.18381	6.49843	4.90757
TCGA-DD-A118	3437	0	0.848398	0.964657	0.894915	0.569297	2.31092	2.62726	6.4017	2.92456	3.72611	4.66494	2.00594
TCGA-DD-A11B	14	1	6.89658	3.06262	2.53936	0.0237521	2.18415	3.78781	5.0202	3.72445	3.29565	3.40237	0.722641
TCGA-BD-A2L6	1363	0	2.37751	0.624241	0.729966	1.1042	0.166844	3.62755	4.68572	3.50463	4.24227	3.5421	1.08685
TCGA-DD-A73G	3478	0	0.254473	1.70106	3.37653	0.285461	2.40111	2.73266	5.15168	1.37507	2.54047	2.99364	1.33777
TCGA-CC-A8HV	279	1	0.762476	5.04958	3.48046	2.26924	3.20672	4.36333	6.09362	3.98442	4.81256	5.27332	3.30798
TCGA-5C-AAPD	20	0	1.84575	2.64256	3.77841	0.393746	1.83564	4.07504	5.98705	4.55408	5.01518	5.22309	1.70208
TCGA-GJ-A6C0	31	1	2.91246	0.505383	3.87069	2.16659	2.28054	4.18016	5.44397	3.98266	4.38486	5.53537	1.8406
TCGA-DD-A4NS	2456	1	4.12262	3.43472	2.57364	2.40349	2.4364	4.2783	6.15613	3.95959	4.81804	5.09552	1.923
TCGA-DD-AAVX	1718	0	0.993058	0.548634	2.64298	2.43851	1.47669	2.40411	4.70589	3.11597	2.53488	4.19802	1.85909
TCGA-ZS-A9CE	1241	0	3.84682	1.75928	0.254231	1.44557	1.75514	2.75649	4.17194	3.12674	3.10279	3.26285	0.19131
TCGA-2Y-A9H5	555	1	1.32815	4.02259	2.93842	0.612588	2.77146	4.59401	5.87198	3.83148	5.16735	4.79278	3.9298
TCGA-DD-AACT	1562	0	0.766722	2.49881	3.23126	0.261591	1.68684	1.84217	5.40497	3.30298	2.90518	3.77196	2.0087
TCGA-NI-A4U2	1791	1	7.39359	0.0856966	1.18536	0.699996	1.12174	2.95862	3.87125	2.1504	2.66318	2.4173	1.34403
TCGA-G3-A25Y	452	1	0.408712	3.58814	3.84223	1.06267	3.43793	4.63112	6.86764	5.0344	5.03649	5.37739	3.73689
TCGA-LG-A9QD	366	0	0.934177	2.6507	1.56365	0.679784	1.0321	2.26658	3.90063	3.2829	2.36561	3.38453	1.39726
TCGA-ZS-A9CF	2412	0	4.9002	0.158725	3.01573	2.28608	0.138945	4.53956	6.16065	4.33873	3.88776	4.62928	0.0980152
TCGA-RC-A7SK	472	0	1.41397	4.46176	3.53373	1.5369	1.51667	4.31328	4.29575	3.20461	4.28715	3.58138	2.7677
TCGA-G3-A5SJ	698	0	0.369159	4.00267	3.05219	3.57016	2.67349	4.11133	5.49953	4.38345	4.21285	5.84516	3.69608
TCGA-G3-A25T	1553	0	1.47072	3.8786	3.74455	0.529171	2.2379	4.38911	6.73566	3.4943	4.73988	5.54093	4.41887
TCGA-KR-A7K7	951	0	3.41581	2.68113	6.07269	1.88819	1.53784	2.89528	5.47563	2.90566	4.09936	4.07162	2.71114
TCGA-ED-A459	910	0	1.86346	3.2485	2.41224	3.50298	1.99241	4.37544	6.07544	4.50292	3.61033	4.7783	3.17209
TCGA-K7-A5RF	631	0	4.94015	1.83483	1.27346	0.945683	1.51243	3.25133	5.15851	2.90637	3.55584	3.75146	1.38791
TCGA-CC-A8HT	140	1	2.30816	4.15376	5.13496	2.62284	3.65354	4.59212	5.88687	4.22788	4.63716	5.19624	3.55509
TCGA-DD-AACD	381	1	1.51425	1.19213	2.14558	1.35293	1.00331	2.35168	4.05829	1.37128	2.37265	2.69077	0.618896
TCGA-DD-A39V	643	1	2.33985	1.72448	0.937872	1.82863	2.34352	3.59809	5.07362	2.29125	3.3407	2.88417	0.652693
TCGA-G3-A7M8	430	0	4.84679	0.17479	0.300182	0.0230424	3.1846	1.41246	4.36491	2.69361	2.86031	3.73353	1.98273
TCGA-G3-A5SI	768	1	0.663481	0.554834	2.09549	0.0643311	2.02269	2.309	5.51635	4.01793	3.3133	3.31274	2.66469
TCGA-DD-A4NA	1008	0	3.45291	3.99363	3.0033	2.21188	0.498659	4.65988	7.78097	4.02552	4.02261	5.34266	4.05232
TCGA-DD-AAE0	555	0	0.304394	5.72991	4.29702	0.864889	3.48103	5.30525	7.13475	4.12572	5.30276	5.36176	4.20098
TCGA-ZP-A9D2	765	1	2.1117	3.77406	4.13343	1.64598	0.710349	4.99201	7.07492	5.40997	4.43026	6.48752	4.30596
TCGA-DD-AADI	1085	0	0.53037	4.16289	3.46617	0.740453	3.24128	3.95817	5.62797	3.47858	4.34766	4.06177	3.60286
TCGA-DD-AAEK	1067	0	1.56413	0.328032	3.44167	1.56228	1.43381	3.6204	5.51681	3.98523	4.31861	4.56229	2.23309
TCGA-5C-A9VH	322	0	1.33377	4.24473	3.22652	0.227495	2.39955	4.58969	5.65889	4.22734	5.31537	4.70592	3.39854
TCGA-FV-A496	10	0	1.23137	0.339251	1.90958	0.633757	2.34948	3.59736	5.38598	3.26231	3.53227	4.26706	1.46456
TCGA-DD-AACX	170	0	4.84342	0.0439044	3.49429	2.70549	2.75559	3.69038	5.34067	3.53194	3.27051	4.50501	1.27536
TCGA-EP-A2KC	19	1	2.27032	2.9671	0.501006	2.69006	1.85953	3.98109	4.71648	3.87948	3.67859	3.91745	1.87708
TCGA-MI-A75C	291	0	3.29272	3.35248	0.248292	1.71892	3.45602	3.59876	4.26589	3.25282	3.43356	4.22833	1.99614
TCGA-DD-AADO	453	0	0.0521376	3.46166	4.27396	1.24147	1.537	2.88025	5.22073	1.86596	3.33188	4.10789	3.1894
TCGA-UB-A7MC	500	0	3.47325	3.53574	3.97096	2.26969	3.35723	3.69351	6.37973	5.30325	4.02351	4.64653	1.59822
TCGA-BD-A3EP	409	0	3.07875	2.49306	1.58717	2.4968	2.3769	4.54169	5.96665	3.80237	4.80221	4.79275	2.76573
TCGA-G3-AAV5	354	0	4.61287	2.31944	1.23235	3.07063	2.00892	3.63043	4.54955	3.49982	3.51908	4.31704	2.39204
TCGA-2Y-A9H4	1452	0	5.54634	0.907121	0.47861	2.77564	1.55675	4.04864	4.88607	3.25541	3.3009	4.04009	1.05436
TCGA-G3-AAV7	361	0	0.529071	3.60857	3.20152	3.04865	3.82549	4.90806	7.45323	5.55167	5.09634	6.74841	4.87307
TCGA-XR-A8TE	925	0	0.615699	6.52784	0.406645	4.763	0.228234	2.89218	5.99848	3.79797	3.82313	4.64702	2.86853
TCGA-DD-A73F	1085	0	6.34124	3.0061	2.60808	0.205768	0.945458	3.35928	5.19737	3.44751	4.67036	4.18674	0.926455
TCGA-MI-A75G	698	0	2.77296	0.0401209	2.9213	1.59221	0.818605	3.88309	4.79738	3.25429	3.09349	3.18962	0.419539
TCGA-2Y-A9HB	260	0	1.76579	3.09491	1.07752	1.70009	2.3415	4.08296	5.11011	3.48505	3.38409	3.84307	1.16633
TCGA-DD-AAC9	347	0	1.04348	2.15286	1.46378	0.295723	1.33291	2.95877	4.57694	2.75474	2.94583	3.13126	1.70638
TCGA-XR-A8TC	1339	0	1.39193	3.31201	3.69607	1.38499	2.49124	4.77844	5.99264	3.20102	4.69689	4.01943	4.32963
TCGA-BC-A10T	837	1	4.86177	3.72431	1.45702	0.512783	1.95461	4.05304	5.38679	4.08789	3.67149	3.59933	1.23511
TCGA-ES-A2HS	688	1	4.49088	0.067088	1.35924	0.368824	1.87251	2.76118	3.76894	1.32619	1.53918	2.07755	0.803392
TCGA-DD-A1EA	2415	0	3.0529	0.31313	4.31814	3.55808	0.196355	4.10882	5.26507	4.37216	3.5123	4.32	1.5841
TCGA-DD-A4NQ	373	1	1.12466	2.88172	2.2539	2.20395	2.85908	3.40792	5.88656	4.07556	4.03192	4.79845	3.26815
TCGA-CC-5262	103	1	2.02609	0.808261	2.65125	1.38477	0.579277	4.21879	5.67046	3.70676	3.78381	5.08755	0.494057
TCGA-FV-A495	1	0	3.08536	3.80874	4.24743	1.08957	1.91196	3.68151	4.83393	2.41714	3.41948	3.24152	2.32536
TCGA-DD-A1EI	183	0	4.02465	4.00861	4.05237	2.28377	3.35873	5.08944	5.57755	4.37312	4.87214	4.91484	2.67491
TCGA-2Y-A9H3	1516	0	0.815739	2.22965	1.23695	0.136848	1.82631	2.46166	5.01992	1.59455	3.14034	2.95803	1.58813
TCGA-EP-A12J	570	0	2.35733	2.9381	1.54117	2.88825	2.82542	3.08415	5.05462	3.69669	3.33175	4.6326	0.858299
TCGA-2Y-A9H7	1168	0	0.713696	4.54923	0.89507	2.20308	3.42955	3.23235	4.83802	3.82785	2.79801	3.61906	2.67942
TCGA-DD-A4NH	917	0	0.345851	4.56166	0.657457	1.50493	3.34876	4.39089	6.17024	4.10204	4.83231	5.14869	3.82559
TCGA-DD-AAEE	810	0	5.00388	2.37259	3.4297	2.30244	2.54065	3.71912	4.94629	3.53726	4.05606	3.51662	2.40248
TCGA-DD-A3A3	535	1	0.67726	1.65691	4.09771	1.82367	1.64404	2.91454	4.2135	2.23964	3.74342	2.74722	2.11726
TCGA-G3-A5SM	520	0	2.01003	0.825623	1.11123	0.10165	1.4958	3.09292	5.1877	3.14486	3.30804	3.74807	1.23995
TCGA-BC-A217	1397	1	4.6204	3.63241	4.3588	3.06543	1.8318	4.52704	6.59858	4.63255	3.8728	4.61173	2.78211
TCGA-EP-A3RK	363	0	4.01343	0.149129	3.25996	3.02489	0.357834	4.13377	5.67949	3.88527	4.53028	4.20573	1.98532
TCGA-DD-A39X	1694	1	1.25538	1.43589	4.61546	0.900645	2.66587	3.06657	5.05139	2.91292	3.7808	3.27392	1.29977
TCGA-DD-A4NG	802	1	2.87182	1.98787	1.59574	1.91483	0.0913952	3.46873	4.70632	3.2233	3.8824	3.29544	2.55618
TCGA-DD-AAD1	564	0	0.798175	3.99615	3.6709	3.14758	3.40456	5.22957	6.39719	4.40976	4.66965	6.04213	3.81747
TCGA-G3-A25Z	655	0	3.51739	0.0721744	1.29743	1.06378	1.86671	3.79182	5.27566	3.44225	2.85681	3.27699	1.01514
TCGA-DD-AADN	898	0	0.207393	3.8761	3.91427	2.48913	2.46053	1.79934	5.2909	1.49042	4.98749	4.07797	3.20411
TCGA-DD-A4NL	1711	0	4.53641	1.36821	0.0378742	0.338453	0.990011	2.06381	4.47829	2.4888	2.30425	3.44118	1.69533
TCGA-2Y-A9H2	1731	0	3.92562	2.82526	2.75786	2.73933	3.53444	4.79065	6.84069	4.28654	4.01218	6.69749	3.21828
TCGA-EP-A3JL	303	0	2.90516	1.96735	1.7373	0.844627	2.50678	3.57642	4.88647	3.02655	3.59265	3.81453	2.04541
TCGA-5C-A9VG	328	0	0.198746	3.15405	1.51576	3.65621	3.19123	1.92771	6.7045	4.00106	3.42708	5.97686	1.66853
TCGA-RC-A6M6	9	0	0.344828	5.69249	4.66983	2.57422	2.70075	4.63374	6.24517	4.55299	4.8963	4.93705	3.49617
TCGA-BC-A8YO	562	0	0.762051	3.68339	0.622181	4.4028	3.82211	4.9721	6.36035	5.12796	4.70283	6.30219	3.50867
TCGA-O8-A75V	538	0	1.20201	2.60307	2.40809	2.61951	0.365804	3.79144	4.79938	3.29197	3.84565	4.00124	2.75271
TCGA-DD-AAVS	1823	0	1.72901	5.64226	2.98459	1.40773	3.07992	5.62946	5.99687	5.09293	5.48695	4.73078	4.84826
TCGA-DD-AACH	195	1	0.938098	2.94553	3.42117	3.7095	3.02098	5.20182	6.43117	4.89976	5.48531	6.13933	3.44505
TCGA-ZP-A9CV	1088	1	2.18384	2.97017	0.0413832	2.48772	1.96702	4.06554	5.6785	3.78672	3.4902	4.55808	1.63431
TCGA-DD-AAEA	575	0	1.2661	2.85058	2.32757	1.80083	1.6089	3.9815	5.24006	3.15965	2.70781	3.9124	2.63276
TCGA-G3-AAV2	372	0	3.02318	0.323543	1.06956	2.843	2.48256	2.08131	4.77621	3.35228	3.69077	3.86485	0.854714
TCGA-ED-A66Y	296	1	0.566572	3.52978	4.63235	1.16498	3.62865	4.43602	6.98612	4.52241	6.30408	6.5208	2.38805
TCGA-DD-AADC	425	1	0.943209	5.27289	3.382	4.18577	1.83895	4.66404	5.32565	6.03731	3.84891	4.40071	3.20463
TCGA-BC-A3KF	8	0	3.0796	3.64076	2.70982	2.13143	0.180148	4.40883	5.04122	3.44288	4.69445	4.67403	3.09972
TCGA-DD-AA3A	410	1	0.902498	0.659103	4.05969	1.42659	2.33107	4.21246	7.00752	5.19168	3.78049	6.12925	4.18095
TCGA-BC-A69H	444	0	0.132643	5.07343	1.39259	1.79002	2.54436	4.16626	5.87121	3.62316	5.02261	4.61393	3.6119
TCGA-DD-AAE6	141	0	0.589859	3.39721	3.1666	3.08717	3.29156	3.13077	5.58621	3.50033	4.06765	5.21141	1.94343
TCGA-DD-AACF	365	1	2.13353	0.598079	1.0383	0.102053	1.49036	3.60674	4.86247	3.6387	3.56541	4.10591	2.06771
TCGA-DD-A4NO	2245	0	2.75067	3.00128	2.16421	2.04565	1.91915	4.59078	5.70774	3.30149	3.50278	3.68249	2.62763
TCGA-DD-A3A6	3258	1	0.0156403	1.75531	3.59561	0.654436	2.49078	3.1334	5.96423	1.15218	2.97999	3.71469	0.944858
TCGA-FV-A3R2	194	1	4.3017	4.48842	1.16337	3.24076	1.20508	4.29535	5.53365	4.22949	3.84335	4.40259	2.72657
TCGA-DD-AACK	9	0	4.92601	0.0926134	0.851359	2.75026	0.127105	3.94125	5.29115	4.01503	3.83862	4.63103	3.40503
TCGA-DD-AAE3	566	0	3.54936	0.205643	0.814263	1.12671	0.930699	3.74043	5.09273	2.7982	2.44806	2.43864	0.700351
TCGA-CC-5259	250	0	0.184725	2.86683	2.77036	0.0321008	1.99859	2.77039	5.06076	1.99063	3.56378	2.35166	2.21841
TCGA-DD-AAD3	1295	0	3.27854	3.13182	2.54209	2.28449	1.33102	4.12364	5.28024	3.60311	3.79785	4.47914	2.89146
TCGA-2Y-A9H1	1229	1	1.81897	2.80337	3.03034	1.37568	1.48285	2.96613	3.7003	1.35952	2.85683	2.31081	1.62597
TCGA-KR-A7K0	65	1	3.53038	0.449429	2.21717	1.23352	0.323312	3.24571	5.07065	3.29951	2.92549	4.19383	1.10225
TCGA-DD-AAVY	1970	0	4.68158	1.92664	0.461005	2.39769	2.48777	2.96388	5.24578	3.88168	2.66446	4.10702	0.237808
TCGA-YA-A8S7	412	1	0.779134	0.600936	3.72122	3.34823	2.97887	4.84222	6.76616	4.74774	5.43669	6.2003	2.91852
TCGA-ED-A66X	406	0	0.292311	4.28547	4.00067	1.16915	2.78209	5.10322	6.77003	4.15135	5.24498	5.30863	3.95479
TCGA-DD-AADW	587	0	1.64492	3.094	4.45308	0.853038	3.8383	4.76127	6.70038	4.68982	4.26797	6.0023	3.93991
TCGA-UB-A7MD	52	1	2.3448	0.424922	3.43385	2.4443	0.462157	4.33783	5.84077	4.18871	3.85811	4.6188	0.533065
TCGA-DD-AAE2	638	0	4.67576	0.328607	0.719928	0.0675011	0.411101	2.80595	5.39557	3.76546	4.44736	4.40031	1.94549
TCGA-FV-A4ZQ	12	0	1.90685	5.72447	3.24088	3.96224	1.09572	4.20924	7.02782	4.71607	4.96445	5.6596	4.35419
TCGA-DD-A1EG	1372	1	1.34891	3.19134	2.17178	2.1463	0.517729	4.54793	5.97755	4.11203	4.74719	4.95927	3.44577
TCGA-GJ-A9DB	67	1	3.88902	3.11137	1.14084	2.51586	0.839234	4.91662	5.43605	3.90061	4.54045	4.67519	2.87285
TCGA-DD-A39W	827	1	3.42862	6.01426	0.205643	5.3879	0.0663992	3.01323	4.73076	3.75365	4.10265	3.91715	1.48481
TCGA-DD-AAD2	658	0	0.935762	2.96444	2.92079	1.26592	2.11982	4.02047	5.1153	3.43631	4.18465	4.53441	2.04012
TCGA-BW-A5NP	0	0	0.248778	5.61053	3.27108	2.98426	3.7423	3.68357	6.46256	4.92632	4.17887	5.23186	3.61982
TCGA-DD-A73A	728	0	3.73238	0.42975	0.735436	1.8057	0.31313	3.70694	4.1586	3.07048	3.21342	4.20316	1.80045
TCGA-EP-A26S	608	0	2.68995	0.690998	0.206768	0.953824	0.277152	3.00321	4.86403	3.83408	2.83285	3.83263	1.97886
TCGA-FV-A3I0	848	0	2.02521	2.62141	4.91317	2.46422	2.9393	5.67194	7.34317	4.86493	4.52155	6.9207	3.9163
TCGA-DD-AAVZ	1900	0	1.13356	3.93688	2.54424	0.74932	2.65716	4.82495	5.63933	4.44134	4.62542	4.17069	3.40376
TCGA-DD-AADR	2028	0	1.9443	2.64235	1.91023	1.3616	2.39311	3.41401	4.61291	3.74685	3.0953	3.22409	2.50416
TCGA-DD-AAW1	1989	0	5.57046	1.19881	0.88885	2.38902	1.23665	2.99036	4.6463	3.18778	2.76683	3.84637	0.610795
TCGA-BW-A5NQ	0	0	3.19017	0.589763	4.41146	3.46077	1.47259	3.89227	6.79094	5.43146	5.52636	5.91275	4.76444
TCGA-ZP-A9D0	1091	0	1.15898	2.72485	0.945683	0.291486	1.29272	2.66769	5.10335	2.68372	2.98413	4.20345	0.467593
TCGA-CC-A9FS	211	0	1.56604	4.0594	2.48777	0.887057	3.02799	3.99687	4.77544	3.9062	4.37527	4.07185	2.29889
TCGA-DD-A3A8	11	1	3.14385	2.48893	1.32717	2.07926	1.6249	2.09576	4.25369	2.97574	3.27065	3.41149	0.896853
TCGA-QA-A7B7	94	0	4.04202	3.45779	2.99971	2.83976	0.0787464	3.29995	6.61919	4.89084	4.44182	6.06384	3.02876
TCGA-DD-AAVV	2455	0	0.816723	2.99805	3.01621	2.32049	3.48724	4.05927	6.2137	3.84288	3.8968	4.96967	2.01835
TCGA-ED-A97K	6	0	2.943	4.20571	2.73645	1.56394	4.72172	5.49022	6.96279	4.65734	5.61535	5.93907	5.36716
TCGA-CC-A7IH	365	0	4.67022	0.274172	1.24446	2.38117	2.99856	1.20495	4.98897	3.84476	2.49152	4.49858	0.319965
TCGA-G3-A6UC	671	0	5.12151	1.12578	0.585059	1.99164	2.50942	4.52935	5.21839	3.73454	2.57657	3.69249	0.192573
TCGA-WX-AA47	556	1	0.120485	0.146134	0.478713	0.607484	1.31022	1.30252	4.39679	2.0967	0.975483	3.08412	0.575893
TCGA-CC-A3MB	315	1	1.67749	4.31338	3.12641	2.42145	0.155361	4.84239	5.58879	4.53726	4.3258	4.62556	2.99447
TCGA-K7-AAU7	359	0	3.59121	5.33284	1.08624	2.89954	3.06762	5.0744	6.30775	4.43245	5.25332	6.29617	4.31833
TCGA-RC-A7SB	588	0	4.42923	0.579373	2.90296	1.47119	1.64722	2.86707	4.20888	3.3087	3.19769	3.46369	1.79131
TCGA-DD-AAVQ	2728	0	0.63812	4.71151	4.30151	0.647176	2.49108	4.38947	5.72696	3.87312	5.26714	4.81953	3.49293
TCGA-2Y-A9HA	36	1	3.67826	4.64336	3.41599	3.43125	1.94602	3.71924	5.87163	3.8887	4.42239	4.75428	2.37423
TCGA-G3-A7M5	447	0	4.25025	0.207768	2.15397	1.1445	0.0896337	3.43357	4.4116	2.4488	3.06554	2.55038	0.144438
TCGA-DD-A3A9	931	1	0.0949117	2.56309	3.15368	0.347212	2.18777	2.698	6.70384	3.49392	4.19217	3.92471	1.13139
TCGA-DD-AACL	107	1	0.467905	5.69968	4.92066	2.69599	3.37683	3.01248	6.40304	4.36651	5.19909	5.78394	2.9853
TCGA-DD-AAE9	722	0	4.72106	0.0501882	0.313478	1.5612	0.522658	3.0701	5.15189	3.17023	3.76783	3.82896	1.95921
TCGA-DD-AAE1	552	0	0.15017	6.57361	2.58727	1.69211	2.85647	3.4793	4.92679	4.57092	4.22747	3.30356	4.03237
TCGA-FV-A23B	1852	1	1.09903	5.33318	0.566474	1.69202	3.31667	4.24458	5.81913	4.1744	2.88973	4.34484	3.32872
TCGA-DD-A3A4	612	1	0.542407	0.0298416	0.223052	0.613909	2.09653	1.74868	4.27996	3.52927	1.4298	2.95421	0.110497
TCGA-ZS-A9CG	341	0	5.21185	1.93335	2.27343	2.12357	2.34789	2.86459	4.66792	2.92896	3.16697	4.01493	0.503451
TCGA-G3-A3CK	585	0	4.6395	0.146916	2.24756	2.58424	0.123401	1.87641	5.13844	3.38594	2.58578	3.98027	0.0878701
TCGA-DD-AACE	2184	0	1.76613	0.0942361	0.52296	0.0281448	0.121679	3.81501	5.41148	3.02556	2.93108	4.40871	0.32987
TCGA-RC-A7SF	579	0	2.72483	3.23785	2.3653	2.15429	0.129217	4.96281	3.84554	2.87558	3.71319	3.67435	1.01999
TCGA-DD-AACY	1450	0	1.66694	2.8527	1.99624	2.03868	2.47054	3.05101	4.44722	2.92939	2.95476	3.75574	1.3293
TCGA-DD-AAVU	2202	0	3.43598	2.17182	3.72627	1.66129	2.67758	4.82986	4.50864	3.01015	3.15716	3.88056	2.56643
TCGA-BC-A3KG	680	0	1.35845	4.14419	2.89809	2.83819	3.17252	3.91928	6.79976	5.01123	4.20333	5.69463	2.69513
TCGA-5R-AA1C	520	0	7.01008	0.146655	0.450697	2.64715	0	2.8632	5.9242	4.77599	3.07849	4.04634	0.882682
TCGA-DD-A1EJ	1005	1	0.587269	5.84125	3.61377	4.26218	3.27301	4.53298	6.43518	4.83462	5.27774	5.20487	3.37865
TCGA-ZP-A9D4	395	0	5.16936	0.174406	0.439995	0.82432	2.03284	3.7347	4.99302	3.71	3.04628	4.01678	0.0564448
TCGA-DD-A1ED	2301	0	4.2552	1.01028	1.14972	1.52892	1.21667	2.41232	5.02776	2.62646	2.47197	3.39552	1.34267
TCGA-4R-AA8I	262	1	3.67273	1.21089	1.00094	1.94983	1.91671	3.14954	4.73103	3.80151	3.24295	3.91472	1.87876
TCGA-G3-AAUZ	480	0	2.40259	0.187641	3.52026	0.0144981	1.41365	3.42574	3.99607	2.17501	2.86622	3.14586	0.748375
TCGA-K7-A5RG	519	0	4.32549	4.60963	1.85308	3.28873	0.888071	3.81019	6.09216	4.11974	4.78937	5.09052	1.91915
TCGA-2Y-A9GZ	848	1	4.85307	0.16543	0.58938	2.35994	2.01275	4.07531	4.59864	3.74471	3.01062	3.75151	0.351854
TCGA-G3-A7M9	56	1	0.622274	6.58321	4.18882	2.76515	3.26634	5.49091	7.83368	5.50259	5.91162	7.3709	3.93285
TCGA-DD-AAW2	1855	0	4.66602	1.35536	1.19402	2.98748	0.201132	4.16261	4.93855	3.71624	3.1754	4.29837	0.405557
TCGA-CC-A3MA	303	1	1.84181	2.02584	4.60861	0.885496	4.0954	5.58745	7.29176	6.1912	5.02575	6.61402	3.21709
TCGA-BD-A3ER	1115	0	1.45581	2.37501	1.89805	0.516822	0.536152	3.37053	4.99923	3.05722	3.05507	4.23657	2.52349
TCGA-DD-AAD0	137	0	1.27519	0.098689	0.404576	2.18957	0.0203422	3.27258	5.21254	4.03002	3.72878	3.87305	0.174279
TCGA-CC-A7IL	278	1	2.73194	0.203264	0.299245	0.833011	1.57773	3.77011	4.68486	3.18992	3.20221	2.93325	2.00619
TCGA-DD-AACO	1876	0	0.41846	2.96588	1.83536	1.71774	2.75116	3.41153	4.92077	1.15004	2.39256	2.17258	2.64099
TCGA-DD-AADS	474	0	3.15578	0.078883	0.844627	0.0827026	0.121546	2.52226	3.95578	0.52697	1.62536	1.19667	1.27352
TCGA-FV-A2QQ	729	0	2.49948	2.80134	2.27223	0.62798	2.02885	4.01516	5.24993	3.52403	4.07132	3.90313	3.13476
TCGA-RC-A6M4	22	0	2.87531	2.12075	0.290306	1.5065	2.16069	2.84573	4.37171	3.16374	2.32158	3.86122	1.80083
TCGA-G3-A25X	1779	0	0.0913952	3.28681	2.09349	1.61603	3.52231	4.28628	6.3859	4.00582	3.51744	4.0459	4.39432
TCGA-HP-A5MZ	91	1	2.88959	1.69185	2.43531	1.78174	1.28226	3.76726	5.13971	3.168	3.81654	4.2319	1.57686
TCGA-CC-A7IJ	382	0	0.0418037	5.68665	5.69254	2.60132	3.52672	5.12407	7.56025	6.56353	5.38824	6.93895	3.22706
TCGA-LG-A9QC	425	0	4.92532	0.331361	1.28262	2.49715	0.226632	3.77193	4.95463	3.02006	2.86485	3.42029	0.605589
TCGA-DD-A39Z	601	1	0.895613	2.40338	2.6897	1.07238	2.76088	3.23022	4.01352	2.55751	2.38535	3.33802	2.16437
TCGA-ED-A7PY	390	0	1.59808	4.40909	3.52851	0.222805	3.34905	3.87599	5.11996	3.76283	4.26772	3.55939	3.943
TCGA-DD-A1EK	558	1	2.39528	2.19141	1.90728	1.17613	0.477781	3.71633	4.79618	2.8541	3.72776	3.97048	0.984845
TCGA-FV-A3R3	366	1	1.07963	2.03291	3.01555	0.676358	1.81332	3.34102	6.05299	3.0199	3.50372	5.14115	1.6203
TCGA-DD-AAVP	2752	0	4.59082	0.466131	4.31518	2.04785	2.61775	3.56111	5.38065	3.33858	3.10611	3.85845	0.582749
TCGA-HP-A5N0	752	1	4.47066	1.73101	1.91533	1.18212	2.17405	2.93644	5.21458	3.55267	3.44607	3.92372	0.576861
TCGA-DD-AACZ	171	1	0.648281	4.74853	4.07841	3.41461	3.05407	4.5658	7.49581	4.60902	5.08583	5.5037	2.488
TCGA-DD-A4NF	942	0	4.85567	0.283329	0.862432	3.15614	1.88323	1.56545	5.09917	3.52381	2.31603	4.01039	0.191057
TCGA-DD-AAE7	644	0	2.90577	1.81676	0.698752	0.84004	1.1032	3.11535	4.56663	2.99286	3.63205	3.54468	1.41603
TCGA-DD-AAVR	2513	0	0.639139	2.39322	2.30778	0.0862403	1.58	2.7606	5.6788	3.42175	3.76107	4.37122	1.51
TCGA-ZP-A9CY	782	0	1.95617	0.359071	1.11257	0.248292	1.85515	3.51583	4.63105	3.34349	3.27923	3.83603	1.65049
TCGA-ED-A7XO	427	0	3.87669	1.52226	2.89958	0.314871	0.44297	2.5145	5.41393	3.6215	3.32426	4.54748	0.444667
TCGA-G3-A3CG	673	0	2.10802	2.04341	2.32323	2.46326	2.1135	3.68839	5.12522	2.94221	2.59984	4.21918	0.76545
TCGA-UB-A7MB	601	0	6.21472	2.56335	2.44882	1.74006	0.189413	3.74539	5.98111	4.55216	4.03292	5.70485	3.13708
TCGA-DD-AADV	574	0	4.13281	2.83214	1.47633	2.18466	0.595026	3.29443	5.18036	4.26403	4.53353	4.55976	3.07729
TCGA-DD-AACC	1685	1	0.862749	2.91984	2.86489	0.974089	1.93531	3.49269	5.78293	2.76128	3.98859	4.10638	1.997
TCGA-DD-A4NN	899	1	0.203264	4.12203	3.50863	0.428678	2.88346	5.01645	6.99209	4.97365	4.67078	5.50108	4.47763
TCGA-G3-AAV6	65	1	0.0187766	5.18437	5.52484	2.37804	3.17859	3.68641	6.52175	3.55323	5.45018	4.81086	3.84226
TCGA-5R-AAAM	46	1	3.14779	1.8193	1.42379	0.599603	0.572793	3.65246	5.32385	3.32327	3.43059	4.06505	1.02963
TCGA-DD-AADB	1242	0	0.522658	5.41097	4.41942	3.05783	3.52574	4.11883	6.48662	4.73544	5.49794	5.54942	4.69336
TCGA-DD-AACP	415	0	1.33548	5.59248	4.14419	3.33577	3.45105	3.31548	7.01978	4.64537	4.9316	6.0788	3.45702
TCGA-UB-A7MF	214	1	0.833902	4.16257	0.748547	2.11753	2.57703	3.9585	6.0263	3.72634	5.04297	4.41612	2.49183
TCGA-MI-A75E	507	0	4.37404	1.03097	1.56579	1.89867	0.589188	3.39521	4.84455	3.22649	2.83435	4.10282	0.827087
TCGA-G3-A7M7	361	0	1.22423	2.58393	2.76926	0.316493	2.80525	3.16907	4.25833	2.74231	2.66072	3.73885	1.34987
TCGA-UB-AA0V	314	0	6.24303	1.38543	1.00339	1.32918	1.59407	3.10067	5.08862	3.42417	3.04131	4.10473	1.64168
TCGA-RC-A6M3	0	0	0.430714	2.88323	3.76469	2.37829	3.21785	2.8821	4.89633	3.87784	4.15421	5.76716	3.0665
TCGA-G3-A3CH	780	0	1.38758	1.1113	1.70598	1.68401	2.82183	3.93809	4.7534	3.42284	3.73992	4.26562	0.860685
TCGA-DD-AAEB	478	0	2.3941	0.145482	0.616828	0.65581	0.213627	1.12691	3.08129	1.38078	1.93716	2.02822	0.172488
TCGA-2Y-A9H9	697	0	5.47635	1.33771	2.26397	0.982437	0.233888	3.86416	4.63475	3.31394	2.70852	3.47238	1.92037
TCGA-DD-AAED	763	0	2.49044	5.20762	0.395172	2.10581	2.02761	3.82876	4.07113	3.33027	4.50542	4.27522	3.49681
TCGA-LG-A6GG	387	0	1.18916	3.65448	2.01796	1.79406	2.52093	4.45024	5.65881	3.49817	2.76615	3.37505	1.95177
TCGA-DD-AADJ	1066	0	2.50927	5.10655	3.62336	0.928655	3.09437	3.62164	5.0861	3.09887	4.21738	3.20602	2.2107
TCGA-T1-A6J8	23	0	3.83682	3.98237	0.708143	1.15127	2.10306	4.38171	5.42374	3.71514	3.91247	3.82503	2.67771
TCGA-MR-A8JO	330	0	0.399773	0.806035	2.97743	0.991826	2.04341	2.04593	5.46704	2.95328	2.76152	4.48346	0.795767
TCGA-ZS-A9CD	1386	1	1.63654	2.47527	2.66603	1.72181	2.00881	3.73944	5.13677	3.02377	3.00632	4.51288	2.5626
TCGA-DD-AADL	636	0	3.48335	3.96977	1.52692	3.10963	2.08763	4.30274	4.74306	4.04719	3.77066	4.58425	3.11588
TCGA-ED-A8O5	406	0	1.25659	5.69518	4.13812	2.41768	3.89551	4.4499	6.80316	4.30613	4.10497	4.95262	4.62134
TCGA-EP-A2KB	596	1	1.16137	5.8224	4.25397	2.11317	3.32246	3.71749	5.86672	3.27917	4.75753	3.89152	3.39076
TCGA-DD-A4NB	989	0	3.29713	1.37234	2.44204	0.257976	2.42951	2.55363	5.91678	3.52435	2.73424	4.54024	1.47218
TCGA-DD-AADM	12	1	1.77652	1.37262	3.04238	1.89029	1.17766	2.81969	4.41525	2.64805	3.0554	2.9661	1.90072
TCGA-DD-A73C	701	0	6.48032	0.232292	0.969381	0.0575542	0.499068	3.69382	4.80086	3.33232	2.61169	4.22743	0.424385
TCGA-DD-A4NK	1210	1	4.67723	0.891419	0.682753	1.80991	0.231187	3.50064	4.59082	3.33112	3.36856	3.90879	0.680234
TCGA-DD-AADK	1049	0	0.747516	2.44239	3.50328	0.890408	2.09599	3.66156	4.37069	3.09351	3.77951	3.78126	1.80137
TCGA-DD-AAVW	2317	0	1.93791	3.59382	3.37529	0.830904	1.88503	4.6494	5.47482	3.95919	5.001	4.43581	4.02677
TCGA-FV-A4ZP	2486	1	0.685626	3.42401	4.20724	1.40458	0.329181	3.42731	4.76171	1.38576	4.05655	2.49692	3.04331
TCGA-5R-AA1D	449	0	0.323197	0.888772	1.99342	0.359859	1.85463	2.15105	5.61041	3.55422	2.6277	4.41986	1.5473
TCGA-DD-A3A2	2131	1	4.65731	0.271904	0.197991	0.695281	1.34721	2.73138	3.26969	2.06709	2.16218	2.74629	0.0441843
TCGA-G3-AAV3	412	0	5.50945	1.34987	1.81865	3.17693	1.70872	2.82403	5.12196	3.34206	3.759	4.49221	0.588996
TCGA-2Y-A9H8	633	1	0.844305	5.79707	3.49959	2.4947	2.19194	3.25556	5.30869	4.14229	5.02402	3.95471	2.70427
TCGA-G3-A25S	416	1	4.29787	2.90431	1.00007	2.33004	1.70301	5.28419	5.64301	3.27627	3.72147	3.04736	2.88432
TCGA-DD-AAEG	719	0	0.533464	2.59748	3.31076	0.963474	2.73944	3.72373	5.30611	3.47058	3.24908	4.41439	0.799668
TCGA-CC-A5UC	347	1	1.36452	4.52477	3.77621	1.62157	2.96547	2.87395	6.02353	3.55871	4.46244	4.44536	3.05842
TCGA-CC-A7II	399	0	0.0760117	5.20324	5.0521	3.1148	4.33904	4.75389	7.69007	4.79088	5.70966	6.80801	3.09528
TCGA-WX-AA44	615	0	0.942834	2.84912	2.57075	2.40776	3.34564	4.58789	5.85984	4.30804	3.59398	6.35872	4.25773
TCGA-K7-A6G5	512	0	1.40556	2.07145	1.71734	0.198368	1.62644	3.69463	4.75682	2.74244	3.07623	3.95422	1.69742
TCGA-DD-A73E	44	0	5.88787	0.101516	1.69207	4.16004	0.155749	2.02998	5.84234	4.28476	3.5447	5.45282	0.379843
TCGA-BC-A5W4	547	1	2.71848	3.63035	0.268434	2.06233	1.33965	1.45612	5.00956	3.82173	4.38361	3.87493	2.06057
TCGA-WQ-AB4B	395	0	2.38775	2.73937	0.979221	0.956428	1.61042	3.63262	4.55332	2.10682	3.43526	2.84669	2.06908
TCGA-MR-A520	229	0	6.07668	0.667302	0.458802	0.0241778	2.41913	1.55861	3.76713	2.56142	2.42191	3.31195	1.83111
TCGA-G3-A5SL	621	0	3.80643	1.51127	0.707701	1.8986	1.65572	3.84707	5.0959	3.35016	2.94028	3.78452	0.473943
TCGA-DD-AADQ	436	0	1.99776	2.63413	2.25272	1.68693	0.572017	2.85589	5.11612	2.96142	2.42326	3.82522	2.31649
TCGA-UB-A7ME	486	0	1.20964	3.80512	3.33511	0.174534	2.32124	4.82699	6.31544	4.22019	5.65739	4.84721	3.34297
TCGA-WQ-A9G7	30	0	1.66471	2.219	5.5014	0.332507	3.70003	3.80503	5.23909	3.24893	4.46358	4.83368	3.35058
TCGA-3K-AAZ8	396	0	1.5799	3.28759	0.342896	2.57012	2.96578	4.20224	5.02011	4.28707	2.9994	3.82036	1.9164
TCGA-DD-A73D	693	0	5.40688	0.0794293	0.147697	2.5792	0.032383	3.80113	4.99463	3.62047	1.79652	3.71245	0.0292762
TCGA-DD-AACG	469	1	0.286645	4.69045	3.17501	1.7047	2.80727	4.22196	5.42355	3.23726	3.96517	3.55209	4.08367
TCGA-CC-A3MC	363	0	0.479127	2.30287	3.59536	0.962808	3.39446	4.00943	5.47535	3.74305	3.99456	4.51647	3.03487
TCGA-RC-A7S9	640	0	0.0291348	3.23609	3.95748	0.676267	1.28197	2.58034	5.22754	3.73489	3.35294	4.02412	3.08315
TCGA-XR-A8TD	1030	0	3.0868	1.44451	3.46943	0.128161	1.3195	3.55618	5.86896	3.7804	4.60514	4.10722	2.15572
TCGA-CC-A8HS	300	1	0.476537	4.40715	4.68193	1.57855	4.06493	4.53122	6.39512	5.1083	5.79816	5.88886	3.6919
TCGA-2Y-A9GW	1271	1	2.02034	2.27956	1.42664	1.54127	2.74977	4.19089	5.05576	3.18461	4.30403	4.67497	2.44909
TCGA-DD-AADD	1231	0	1.49794	5.07694	4.01262	4.39604	3.39694	3.83957	6.51085	4.43849	4.53321	5.87545	3.11608
TCGA-GJ-A3OU	879	0	0.791272	3.13035	2.82997	0.541515	2.23005	4.41868	6.55119	4.07495	5.91199	5.32247	2.7464
TCGA-CC-A3M9	300	1	0.100978	4.82449	5.66297	1.14737	3.13908	5.24786	8.34729	5.2269	6.28041	6.75758	1.49503
TCGA-CC-A5UE	272	1	0.664301	3.51398	5.01808	4.02625	3.51934	4.85311	5.8717	4.49563	3.34278	5.72762	3.15801
TCGA-BC-A69I	387	0	4.71087	0.231678	1.44143	1.27399	0.841651	2.11567	5.15294	2.69082	2.03914	3.84924	0.347439
TCGA-DD-A4NJ	928	0	3.02998	0.790772	1.08801	3.51974	2.18789	4.64149	5.84541	4.30954	3.98034	5.39212	2.8819
TCGA-RC-A7SH	468	0	0.199876	3.9226	5.26139	0	3.52558	5.14124	5.3774	3.63777	4.71584	5.09408	3.58595
TCGA-DD-AADU	554	0	5.1725	1.70973	3.35085	2.16137	1.36709	2.96816	4.0321	2.45457	3.36908	2.38554	0.890486
TCGA-XR-A8TF	693	1	1.91479	0.166715	0.818032	0.930094	0.969012	3.42982	5.41191	3.76406	3.52278	3.93958	1.23634
TCGA-CC-A7IF	649	1	0.713168	1.75018	3.36163	0.567448	2.63001	3.84545	3.96237	2.93076	3.2531	3.98246	1.89375
TCGA-DD-AACQ	432	1	2.89842	1.91169	3.05785	2.77269	3.66763	4.09624	4.21564	3.0283	3.7571	4.43946	2.30562
TCGA-CC-A9FU	0	0	0.0813396	5.34306	4.8879	3.44305	2.99664	3.88577	7.16368	4.63277	3.33909	5.57001	3.25084
TCGA-UB-AA0U	327	0	3.56312	3.94629	3.06447	2.60909	2.83271	3.85799	5.89442	4.11656	3.79655	5.34761	3.39365
TCGA-DD-A4NR	9	1	0.702923	3.14447	4.13767	1.68406	2.90445	4.18835	6.42801	3.79983	5.14418	5.72033	2.71975
TCGA-UB-A7MA	848	0	1.3417	4.75049	4.70123	3.38677	3.63366	4.58234	7.05018	4.3959	5.41041	5.3548	3.63211
TCGA-DD-A39Y	171	1	0.546166	3.91294	3.78483	4.0551	2.86021	4.19777	5.20714	4.04556	4.16067	5.60995	3.48684
TCGA-DD-AAC8	16	1	5.17259	0.325847	3.72388	2.88809	2.61709	3.47733	6.51858	4.57998	4.51274	4.48985	0.303576
TCGA-G3-AAV0	476	0	6.23806	0.109561	3.05015	0.0281448	0.266877	3.21824	3.5697	2.3529	2.42309	2.74971	0.134878
TCGA-2Y-A9GT	1624	1	6.92034	0.203514	0.911346	0.148479	0.508226	3.52742	5.11745	3.20524	3.17474	4.25	0.309875
TCGA-KR-A7K2	829	0	0.636358	2.95248	2.84942	1.146	2.06774	2.89414	5.07764	2.89338	2.84728	3.98868	2.48553
TCGA-2Y-A9GV	2532	1	4.12049	1.57488	0.701327	0.0564448	1.10064	2.44909	5.09423	3.38487	3.05083	4.20522	2.73242
TCGA-CC-A5UD	304	1	1.33108	3.34169	3.74001	2.00838	3.51348	3.29533	7.57903	4.8926	3.96815	6.15002	3.0597
TCGA-DD-AAW3	1633	0	4.4392	0.0844725	0.534161	2.49329	0.137241	4.23791	5.24685	3.83638	3.15178	4.18972	0.336283
TCGA-CC-A7IK	262	1	5.49279	0.0896337	3.60711	3.86345	2.04429	3.61604	6.50009	4.69925	4.50734	6.08941	0.328607
TCGA-DD-A4NV	2398	0	6.444	0.558366	2.42964	0.265677	0.50924	4.08022	5.38727	3.74623	3.75631	4.12838	0.444561
TCGA-DD-AADA	1233	0	0.466758	3.30572	1.7814	0.201634	1.86675	1.70863	5.15638	3.40508	3.54736	3.41243	1.54942
TCGA-DD-AADF	115	1	1.22996	0.157173	1.92513	0.1503	0.0447438	2.84585	5.00033	2.68473	2.9138	2.9579	1.08875
TCGA-DD-AACB	2324	0	4.69318	3.68021	4.2184	3.62403	1.76447	3.27772	6.1619	3.74668	4.59236	5.29692	2.66948
TCGA-DD-A4ND	2746	0	2.96964	3.44833	1.65306	2.50487	2.22358	3.70167	6.28826	4.07235	4.72594	4.83513	0.904349
TCGA-KR-A7K8	906	0	3.082	0.624241	2.01956	0.054779	1.59474	3.03207	5.15649	2.86993	4.27843	4.17641	1.46179
TCGA-NI-A8LF	799	0	3.6174	0.619929	2.34704	0.201508	0.867896	3.2063	4.75212	2.16617	3.36611	3.45494	1.08882
TCGA-WX-AA46	756	0	5.20294	0.580242	0.443501	1.26141	0.36087	2.6778	5.17884	2.90835	2.3533	3.30606	0.558953
TCGA-CC-A8HU	344	1	4.0225	4.82135	3.73513	2.49766	3.47074	3.7287	6.92467	4.15785	5.61014	5.56084	3.74751
TCGA-CC-A9FV	0	0	0.0219061	2.58453	3.56024	1.21928	2.39166	5.45505	6.89809	3.45921	4.79635	5.05226	0.92873
TCGA-ED-A7XP	400	0	3.68778	2.73959	3.38004	2.99106	1.99353	3.63521	5.46913	4.24588	3.96685	4.7153	2.38477
TCGA-DD-AACU	1567	0	3.90794	4.78341	1.18314	3.78749	0.290424	5.02913	5.59657	4.41683	5.54168	4.77647	3.44742
TCGA-DD-AACA	2301	0	3.34742	0.0409626	0.957172	3.23611	0.111966	4.24229	5.28691	4.13289	4.18964	4.09204	2.04135
TCGA-FV-A3I1	247	1	2.64549	4.45187	2.76452	0.987248	2.08658	4.44611	5.91062	4.13212	4.99554	5.58888	3.35173
TCGA-ZP-A9D1	21	0	2.34497	1.83859	1.33342	1.66862	0.739243	3.46104	5.63359	3.67349	3.58188	4.16928	1.74623
TCGA-DD-A4NI	816	0	5.15774	1.90196	0.859334	1.17178	0.259664	2.98819	4.6176	3.18257	2.7352	3.27375	0.520146
TCGA-G3-AAV1	359	1	5.2137	3.13819	0.899098	3.24358	0.482332	3.95221	5.44856	3.64171	4.11009	3.80873	3.12029
TCGA-DD-AAEI	1531	0	2.02446	0.138552	0.67708	0.509138	0.0848807	4.14282	4.47709	3.18861	3.38062	3.97428	1.90362
TCGA-G3-A7M6	632	0	1.56257	4.15589	3.5085	0.445939	4.43028	3.21821	6.85747	4.74737	5.91374	7.00366	4.15115
TCGA-DD-AACV	1531	0	3.15398	2.42479	3.7043	2.03636	0.777535	3.26688	5.86615	4.86387	3.80558	4.60028	0.674551
TCGA-DD-AADY	555	0	1.05019	3.91381	2.42868	2.33911	1.90881	4.08597	5.56168	4.97832	2.85999	3.95972	0.265437
TCGA-RG-A7D4	1098	0	3.07728	3.78021	0.860923	2.88466	2.60644	3.3729	6.07978	4.55073	5.23969	5.05048	0.849119
TCGA-2Y-A9GS	724	1	4.73141	3.29769	1.13218	4.36363	2.83305	4.70287	5.92232	4.65182	5.07201	5.19086	1.86529
TCGA-DD-AAD5	1345	0	1.68527	4.28537	4.75438	1.74683	3.33039	3.7831	6.65231	4.60978	5.91399	5.43054	2.53453
TCGA-G3-A5SK	744	0	3.90028	0.680684	0.413161	0.33754	1.51939	1.40621	4.58737	2.68585	1.77968	2.74814	0.133695
TCGA-ED-A4XI	819	0	2.71187	3.49122	1.86045	0.736042	2.18133	2.89974	5.03076	3.13274	4.1321	4.60016	1.77311
TCGA-BC-A216	1351	0	0.599699	2.9649	2.94641	3.24996	2.85158	3.9373	5.37842	4.16	4.83443	5.42281	2.1476
TCGA-DD-A1EL	415	1	5.5867	3.1137	0.331361	3.95782	2.50617	4.339	6.80482	4.94647	4.57547	5.31262	3.00644
TCGA-ED-A5KG	854	0	0.253021	4.7339	3.83133	2.95101	3.06338	5.12225	7.26691	5.09587	5.49281	6.29518	4.09487
TCGA-DD-AAD6	672	0	4.46653	0.0439044	2.16944	2.29948	0.0396999	2.35659	4.67544	3.0184	4.8815	4.04286	2.74835
TCGA-DD-A4NP	3308	0	5.10265	0.210888	1.04509	1.88768	1.18751	1.68576	3.94007	2.45357	2.06575	2.91064	1.06902
TCGA-FV-A2QR	581	1	1.58708	1.72487	1.28629	2.11633	0.271784	3.67133	5.32152	4.13568	3.82571	4.19735	2.06326
TCGA-G3-A3CI	180	0	5.99469	0.762817	1.86315	0.0852887	2.2814	2.36219	4.07223	2.75634	3.00664	3.64665	1.6964
TCGA-ED-A627	423	0	3.96843	2.29602	2.82226	1.52301	1.62181	4.20034	6.32241	3.75192	4.32725	5.22087	2.42439
TCGA-CC-A9FW	248	0	0.361432	5.05053	4.49647	2.8609	2.89524	4.00687	5.99385	3.70767	4.09921	4.1521	3.35613
TCGA-2Y-A9GY	757	1	0.240009	4.31975	4.6483	2.72078	3.5964	3.7324	6.07997	4.12834	5.25687	5.53452	4.42903
TCGA-DD-AACW	1424	0	0.524264	6.94453	4.2939	1.96827	3.98851	3.73328	5.37943	4.86417	4.81349	4.51886	4.67299
TCGA-DD-AADG	1145	0	3.60988	0.0447438	0.859811	0.0519985	1.26718	0.846874	4.45182	3.51038	3.20699	3.85809	0.14104
TCGA-PD-A5DF	639	1	5.63757	1.37701	2.23297	1.59024	0.41565	4.20235	6.11231	4.55374	6.12562	5.19321	2.77911
TCGA-G3-A25U	1636	0	3.91246	0.0427844	0.735262	1.75975	2.39841	3.61503	5.16669	4.03649	3.20638	4.29395	0.0915306
TCGA-DD-AADP	458	0	2.38684	3.44461	1.64791	2.25994	2.05422	4.41317	5.0866	4.00986	3.59646	4.03933	2.25245
TCGA-WJ-A86L	345	0	2.51013	2.35143	3.16824	0.123931	2.12237	3.39824	4.19269	3.17132	3.36048	4.79049	1.85463
TCGA-DD-A11C	662	0	5.60866	0.542109	3.39913	0.148999	0.415975	4.31454	5.49566	3.91535	3.24814	3.82559	0.26111
TCGA-DD-A3A1	233	1	2.37871	2.42761	2.76806	0.895923	1.358	3.81769	4.86047	2.98972	3.7595	2.73671	2.78285
TCGA-DD-A1EE	349	1	4.80098	0.505992	0.644687	2.17957	1.44031	3.6867	5.39959	4.02697	3.10432	4.82301	0.200379
TCGA-DD-A115	2542	1	5.01143	0.355467	1.12783	1.74412	0.27262	2.789	4.78057	3.58483	3.46351	3.87236	1.73518
TCGA-DD-A1EC	602	0	1.28694	0.504264	4.38388	2.46006	3.6058	3.70662	6.12804	3.97521	4.21666	5.09842	3.10829
TCGA-BC-A10Q	1135	1	0.0531113	4.33759	3.25308	4.45704	3.08629	3.86351	7.49134	4.23347	4.57968	5.59433	4.47477
TCGA-BC-4073	849	0	0.649202	4.96315	2.89554	2.1688	2.71818	5.78944	7.18322	4.97298	4.97385	5.69226	2.99836
TCGA-DD-A1EF	394	1	0.507414	4.89694	2.9614	3.53501	3.47704	2.72115	6.79574	4.4694	3.63687	5.79589	3.82705
TCGA-DD-A114	1149	1	0.921284	3.46547	3.50938	3.62541	2.91898	5.19722	7.30848	5.22985	5.72554	6.86715	4.12978
TCGA-CC-5258	129	1	0.432104	5.03778	4.7157	4.19414	2.92729	3.74014	5.93405	4.80983	4.83444	5.88977	3.76223
TCGA-BC-A10S	1423	1	2.6762	0.42664	3.64292	1.11623	0.379177	3.79266	5.28377	2.94972	3.53075	3.74837	0.659103
TCGA-CC-5264	102	1	0.0765591	4.71772	1.43909	2.78743	3.47195	4.84365	7.03437	5.57716	6.05003	6.22222	3.98143
TCGA-DD-AAE4	608	0	4.04017	0.238175	0.792522	0.0160684	0.727093	3.03062	4.79845	2.30711	1.85766	2.37036	0.115832
TCGA-DD-A73B	283	1	6.30852	2.35837	2.83469	0.376624	1.49835	3.0424	5.10834	3.36491	4.44209	4.10662	2.46655
TCGA-2Y-A9GU	1939	0	1.0187	3.29025	2.78827	0.946731	1.40518	1.69911	4.69853	3.01171	3.02251	3.35751	0.840443
TCGA-G3-A3CJ	594	0	2.02935	0.0720372	0.591967	0.0107798	0.051024	2.40231	3.7153	2.11297	1.91823	2.0941	0.89103
TCGA-BC-A10X	770	1	4.65792	1.53546	1.0383	0.65205	1.05471	3.05106	5.49735	3.28323	3.0614	4.01685	0.984115
TCGA-DD-AACI	1618	0	2.34221	2.89394	2.62735	2.38753	2.34423	4.18242	5.514	1.4754	3.19867	2.98883	1.91694
TCGA-ZP-A9CZ	706	0	7.34476	3.47177	3.26814	2.49899	2.3582	4.10057	5.86123	4.05848	4.64298	4.61599	3.11307
TCGA-DD-A3A5	3125	1	2.36927	1.91016	4.31314	0.264236	1.40299	4.4624	5.24601	3.78276	4.2982	3.11297	1.47995
TCGA-2Y-A9H0	3675	0	5.00893	3.24365	0.507719	1.44472	0.111298	4.37425	5.43743	4.42477	4.69623	4.79445	3.09618
TCGA-XR-A8TG	898	0	4.93663	4.70565	3.01792	2.49682	2.32892	4.17562	6.6247	4.17952	3.39642	4.06684	3.15701
TCGA-BC-A10R	308	1	1.32941	2.61275	3.1508	0.196355	1.64487	3.23042	5.56435	3.46832	3.19791	4.49956	0.78668
TCGA-2Y-A9GX	2442	0	6.48025	1.52787	1.07704	1.13862	1.82232	4.38138	5.84951	3.65957	4.19714	4.73858	2.02829
TCGA-CC-5263	129	1	0.28948	5.57215	1.64409	4.4761	3.87966	5.08724	7.07774	5.56708	4.93084	6.73451	4.39967
TCGA-ED-A7PZ	6	0	1.63362	1.11703	2.3913	1.64409	0.656817	3.62163	5.54915	3.97172	3.96379	4.21677	3.13929
TCGA-RC-A6M5	15	0	1.0797	1.7649	3.11337	1.05102	2.11869	1.48872	5.43611	3.03026	1.89724	3.89331	1.24768
TCGA-DD-A119	223	1	0.797594	1.7166	3.25134	0.978635	1.24507	3.44618	5.0344	2.56052	3.26174	3.02164	2.67401
TCGA-CC-A7IE	217	1	0.108892	5.58865	3.81401	2.3366	3.23652	3.91064	5.8941	4.52143	5.29675	4.92312	3.9372
TCGA-BC-A10U	837	1	4.87044	1.36205	0.624054	4.18117	1.46326	4.37244	4.94608	3.85052	3.55474	4.78051	1.43723
TCGA-DD-AACS	1804	0	2.1626	4.34222	3.59676	0.369494	4.17758	4.50351	6.27455	4.68861	3.76436	5.58067	1.73071
TCGA-DD-AACN	1302	0	3.85024	4.51901	3.37551	2.56521	3.67807	5.08428	6.61397	4.69016	4.0771	5.42932	3.69812
TCGA-MI-A75H	747	0	2.23882	0.146264	1.54765	0.234256	0.236707	3.16294	5.13812	3.21532	2.8893	4.01651	0.207518
TCGA-G3-A25V	860	0	2.91169	0.481196	0.894682	0.251446	0.662935	3.58222	4.77583	2.84762	3.27387	4.34115	2.09123
TCGA-DD-A1EH	1495	0	0.357496	4.02557	3.77852	2.74321	3.38252	5.24019	6.36766	5.13574	3.81654	5.64155	2.81469
TCGA-DD-AAD8	1219	0	2.53521	2.92628	1.20452	2.22219	0.170694	3.27678	4.987	3.81493	2.77955	3.64404	2.72338
TCGA-ED-A7PX	6	0	0.232906	3.37629	4.23625	0.900026	2.2465	4.66274	7.25382	4.78974	4.08199	6.14111	3.72078
TCGA-BC-A10Z	34	1	4.63459	5.50549	2.29143	1.35282	2.63443	4.23869	6.0789	4.2537	3.66622	4.2787	2.77064
TCGA-BC-A112	153	1	0.231187	2.88472	2.86479	2.66382	2.36272	4.71737	7.03578	4.48511	4.59285	6.25066	4.72907
TCGA-DD-A116	1622	1	2.73127	2.62042	3.90968	1.92345	1.70885	2.9875	4.3707	2.77159	4.70394	2.5882	0.962216
TCGA-EP-A2KA	627	1	0.257252	3.63802	2.80393	2.73775	2.85292	4.6628	5.12543	3.68432	4.26598	4.58198	2.21487
TCGA-DD-AAW0	2015	0	1.7718	3.74238	3.14915	0.376735	2.0397	4.42639	5.48568	4.2572	4.06955	4.4528	1.60739

## Sheet: Table S7
Table.S7 Infiltration level of tumor infiltrates immune cells (TIICs) in LIHC estimated by using six independent algorithms.
ID	B_cells_naive_CIBERSORT	B_cells_memory_CIBERSORT	Plasma_cells_CIBERSORT	T_cells_CD8_CIBERSORT	T_cells_CD4_naive_CIBERSORT	T_cells_CD4_memory_resting_CIBERSORT	T_cells_CD4_memory_activated_CIBERSORT	T_cells_follicular_helper_CIBERSORT	T_cells_regulatory_(Tregs)_CIBERSORT	T_cells_gamma_delta_CIBERSORT	NK_cells_resting_CIBERSORT	NK_cells_activated_CIBERSORT	Monocytes_CIBERSORT	Macrophages_M0_CIBERSORT	Macrophages_M1_CIBERSORT	Macrophages_M2_CIBERSORT	Dendritic_cells_resting_CIBERSORT	Dendritic_cells_activated_CIBERSORT	Mast_cells_resting_CIBERSORT	Mast_cells_activated_CIBERSORT	Eosinophils_CIBERSORT	Neutrophils_CIBERSORT	P-value_CIBERSORT	Correlation_CIBERSORT	RMSE_CIBERSORT	T_cells_MCPcounter	CD8_T_cells_MCPcounter	Cytotoxic_lymphocytes_MCPcounter	B_lineage_MCPcounter	NK_cells_MCPcounter	Monocytic_lineage_MCPcounter	Myeloid_dendritic_cells_MCPcounter	Neutrophils_MCPcounter	Endothelial_cells_MCPcounter	Fibroblasts_MCPcounter	aDC_xCell	Adipocytes_xCell	Astrocytes_xCell	B-cells_xCell	Basophils_xCell	CD4+_memory_T-cells_xCell	CD4+_naive_T-cells_xCell	CD4+_T-cells_xCell	CD4+_Tcm_xCell	CD4+_Tem_xCell	CD8+_naive_T-cells_xCell	CD8+_T-cells_xCell	CD8+_Tcm_xCell	CD8+_Tem_xCell
TCGA-DD-AACJ-01A	0.0298679	0	0.0093985	0.0270207	0	0	0	0.0175504	0.0611264	0	0	0.0549684	0.0578997	0.176199	0.00330886	0.350628	0.0117074	0	0.146394	0	0	0.0539309	0.11	0.0967483	1.06936	0.287629	0.0546401	0.232039	0.0206325	0.0416022	2.0601	0.533699	1.4162	1.61013	2.18826	0	0.0575429	1.68e-17	2.24e-19	0.0379106	0	2.15e-18	4.03e-18	1.02e-21	0.0219662	0.00840117	0.000357709	0	2.49e-18
TCGA-DD-A4NE-01A	0.0547056	0	0.0047477	0	0	0.165069	0	0.0219602	0	0	0	0.104697	0.0984726	0.0802383	0.107058	0.214736	0	0	0.138301	0	0	0.0100147	0.962	-0.0389461	1.10607	0.350873	0.0163537	0.278395	0.0582397	0.12589	2.12791	0.589759	2.1412	2.53821	4.62981	1.49e-17	0.120369	0.000637609	2.1e-18	0	7.52e-19	2.67e-18	0	0	0	0.00391966	2.62e-19	0	0
TCGA-ED-A8O6-01A	0.0301322	0	0.0129437	0.144386	0	0.106451	0	0.0116457	0.17175	0	0	0.0579924	0.00310162	0.0976199	0.0817475	0.146746	0.0897992	0	0.0456858	0	0	0	0.21	0.0606246	1.0655	1.24417	0.33182	0.694817	0.348417	0.0798769	3.09251	1.09307	2.01536	2.04317	4.53573	0.0286213	0.0602224	0.0232766	0	0.0598438	1.55e-19	0.0186814	0	0.0135017	4.27e-21	0.0104416	0.00835415	0.0115119	6.97e-19
TCGA-MI-A75I-01A	0	0	0.00238709	0.126078	0	0.0637517	0	0.0380425	0.0802717	0	0	0.0643367	0.0184577	0.164854	0.0481715	0.198257	0.0246742	0	0.142864	0	0.0113269	0.0165274	0.168	0.0724008	1.06044	0.753857	0.544683	0.578878	0.281792	0.0972975	2.54791	0.951848	2.31969	2.074	2.9181	3.3e-23	0.11189	1.76e-18	0	0.0165109	0.000550008	1.14e-18	0	0	0.0236667	0.0168217	0.00682458	0.00797875	0
TCGA-G3-AAV4-01A	0.0455355	0	0.00596983	0	0	0.295538	0	0	0.00474602	0.0782841	0	0.107894	0.0311947	0.0109684	0.088007	0.146652	0	0	0.184162	0	0	0.00104774	0.684	-0.00734605	1.10427	0.479831	0.0192037	0.28552	0.106072	0.188302	2.16574	0.896797	1.65207	2.74438	2.69706	0.0218323	0.0112264	7.42e-18	1.34e-17	0	0.00368264	7.64e-18	2.37e-18	0.00280571	0.0156933	0.0128239	0	0.0171609	2.77e-18
TCGA-BC-4072-01B	0.0235888	0	0.00976644	0.238002	0	0	0.0588336	0.0534104	0.0814805	0.0168651	0	0.0271101	0	0.105859	0.0980009	0.180998	0.0436532	0	0.0135106	0	0	0.0489212	0.025	0.215221	1.00289	2.27614	1.58895	1.70167	1.30912	0.285113	4.09719	2.32623	2.73858	2.62306	5.45354	0.0504708	0.0635403	0.0691481	0.0261457	0.0459519	0.0240321	0.0113377	0.00256059	4.68e-18	0.0366423	0.00970411	0.0542186	0.0681425	0.0272123
TCGA-2Y-A9H6-01A	0.0311489	0	0	0.0622865	0	0.283576	0	0.000466038	0.10052	0	0	0.0645336	0.0234486	0.0476558	0.0315103	0.165017	0.120667	0	0.0691697	0	0	0	0.52	0.00818879	1.08255	1.57553	0.599794	0.919569	1.02619	0.350251	2.47933	2.05845	2.24781	3.00729	5.2608	0.138199	0.107521	1.05e-17	0.00131727	0.00841833	0	0.0352103	3.17e-18	0.00124179	0.0985583	0.00691534	0.0166477	0.0307963	3.25e-18
TCGA-CC-5260-01A	0.033477	0	0.00371107	0.158658	0	0.140527	0	0	0.0807664	0	0	0.0416378	0.106017	0.0972024	0.0698407	0.181451	0.0418998	0	0.044812	0	0	0	0.023	0.22005	0.996036	1.60162	1.04768	1.2618	0.581497	0.381681	3.556	1.9578	1.78689	3.3362	6.98976	0.0695784	0.00824176	0.0126295	2.71e-19	2.49e-19	0.000832165	0.0304888	4.03e-18	0	0.0342996	0	0.000186914	0.0392653	0
TCGA-ED-A82E-01A	0	0.00506409	0.00950233	0.0403985	0	0.34318	0	0	0.162472	0	0	0.131765	0.0314784	0.0790964	0	0.122382	0	0.0140452	0.0557533	0	0	0.00486316	0.007	0.352923	0.945918	0.980081	0.152897	0.400248	0.405376	0.0861888	2.34747	0.743769	1.19619	2.99687	5.63237	0.00986223	0.0145739	0	0.00109717	0	1.3e-05	0.012903	0	0.0088126	0.0420001	0.00042103	0.0111472	0.00919945	2.86e-18
TCGA-CC-A1HT-01A	0.0082294	0	0.00163537	0.240017	0	0	0.0586171	0.0173446	0.0210316	0	0	0.0655023	0.00834054	0.0983344	0.125732	0.264881	0.0183354	0	0.0353647	0	0	0.0366345	0.01	0.311302	0.964164	2.48859	2.25326	2.21229	1.43853	1.03876	5.14104	2.46923	2.32007	2.81389	5.27357	0.154474	0.0232046	0.0555048	0.0752505	0.13711	0.0356704	0.0174126	0	1.07e-17	0.00583084	0.000892661	0.0473812	0.0633036	0.0190363
TCGA-BW-A5NO-01A	0.0486775	0	0.0284023	0.0804854	0	0.28737	0	0.0289616	0.0422164	0.0468325	0	0.0600875	0	0.0983038	0.0647158	0.139652	0.00769067	0	0.0637949	0	0	0.00280911	0.386	0.0237452	1.08481	1.2548	0.292546	0.703813	0.700096	0.244988	2.92685	0.916459	2.69803	2.45569	3.61727	0.0387923	0.0857142	3.48e-18	0	0.127118	0.00271279	4.88e-18	1.23e-18	0	0.0224981	0.00280665	9.65e-20	0.00826542	0
TCGA-CC-A7IG-01A	0.0359065	0	0.0168724	0.021449	0	0.167848	0	0.0246044	0.0533844	0	0	0.0680392	0.017102	0.245199	0.0569084	0.244421	0.0147227	0	0.0335429	0	0	0	0.097	0.1047	1.06014	0.740087	0.0716254	0.292443	0.245708	0.0302494	2.28446	0.982164	1.69195	1.94546	4.16265	0.022558	0.0213655	0.0501138	0	0.0347432	0	0	0	0	0.00801508	0.00543061	1.36e-19	6.71e-18	5.61e-18
TCGA-DD-AAEH-01A	0.016675	0	0.00126244	0.570451	0	0	0	0.0512056	0.100844	0	0	0.077332	0.0153164	0.00239106	0.0628351	0.0639844	0.0100588	0	0.024697	0	0	0.00294707	0.134	0.0873914	1.12929	1.90206	2.43256	1.83668	0.724106	0.509836	2.87042	1.44369	2.13279	2.57166	3.91376	0.0924539	0.117411	5.33e-19	0	0.0269987	0.0142678	0.0336293	0	0	0.019714	0.0242031	0.144218	0.20775	0.0617701
TCGA-DD-A113-01A	0.000447967	0.003079	0	0.139612	0	0.0617929	0	0.0549509	0.0820462	0	0	0.114048	0.00190969	0.211923	0.0718193	0.151947	0.0217582	0	0.0846663	0	0	0	0.611	-0.000589572	1.10645	1.10346	0.810895	0.709209	0.531659	0.154376	3.07783	0.905626	2.24693	2.6323	3.8641	0.0561384	0.0343439	1.36e-17	0.000171898	0	2.83e-19	0	0	1.03e-18	0.00491101	0.00239337	0.0175513	0.0144476	0
TCGA-DD-A3A7-01A	0.0177788	0	0	0.103216	0	0.210456	0	0	0.0795135	0	0.0186044	0.0909694	0	0.177382	0.0939363	0.119338	0	0	0.0888055	0	0	0	0.392	0.0225053	1.09569	0.594668	0.285935	0.617228	0.327237	0.0485886	1.92344	0.688119	1.72953	1.23317	2.95349	0.0214821	0.100799	2.78e-18	0.00307803	0.0445727	7.84e-19	1.11e-18	0	0.00813694	0.0355045	0.0018445	0	3.2e-19	2.88e-18
TCGA-CC-A123-01A	0.0226137	0	0.00754045	0.0541367	0	0.315327	0	0.00260524	0.0554793	0	0	0.0249654	0.0130177	0.0957828	0.0670339	0.263012	0.060069	0	0.0184167	0	0	0	0.539	0.00608501	1.09204	0.59884	0.215865	0.226349	0.198281	0.0188664	2.27128	0.839267	1.59309	1.5083	2.36055	0.10368	0.0570656	0	0.00220121	0.143577	2.34e-19	3.57e-18	0	0.0182289	0.0334308	4.01e-22	3.31e-18	0	7.78e-19
TCGA-BC-A10Y-01A	0.0503688	0	0.0164279	0.171095	0	0.207355	0	0.0276357	0.0788396	0	0	0.0573576	0.0263087	0.00878454	0.123037	0.167422	0.0171536	0	0.0482144	0	0	0	0.381	0.0248181	1.09249	1.05068	0.71721	1.13242	0.219818	0.368605	2.64055	1.18377	2.32735	2.6878	3.77539	0.0257787	0.0995696	6.79e-19	0.0039773	0.0922935	0.00274565	0.0017992	0	0.0140958	0.0220144	0.00616515	0.00234862	0.0349758	2.44e-18
TCGA-DD-A1EB-01A	0.0118246	0	0	0.124709	0	0.0949157	0	0	0.0578831	0	0	0.145612	0.0434811	0.0930086	0.134758	0.0561535	0.0164587	0	0.221196	0	0	0	0.402	0.02089	1.10725	0.71242	0.586693	0.774177	0.0846706	0.203506	1.50706	0.740236	2.19309	2.72106	3.82336	0	0.142684	0	3.45e-19	3.32e-05	0	2.92e-19	0	0.0218854	0.0232432	0.0133732	0.0228467	0.0428743	0.00194735
TCGA-DD-A11A-01A	0.105251	0	0.00578377	0	0	0.247253	0	0.0269151	0.114146	0	0.00273559	0.028675	0.0907481	0.0841872	0.0113558	0.182901	0	0.0270433	0	0.0426151	0	0.0303904	0.402	0.0207655	1.07445	0.345422	0.0931545	0.615342	0.0810243	0.184507	2.39992	0.813109	2.39719	2.68924	2.92071	3e-19	0.0644623	0	4.2e-18	0.0092054	6.24e-20	0	2.06e-18	0	0	0.0023179	0.00365601	0.00791825	0
TCGA-ES-A2HT-01A	0.0426145	0	0.0138243	0.0612183	0	0.136471	0	0.0163816	0.132894	0	0.0151739	0.0358681	0.021759	0.0559115	0.133812	0.30424	0.0137258	0	0.0161061	0	0	0	0.523	0.00787578	1.09697	0.67233	0.126973	0.405503	0.259352	0.0817687	1.90882	0.731238	1.74578	1.86074	4.12136	0.140903	0.0823007	1.23e-17	2.6e-18	0.0172421	7.38e-19	2.62e-18	1.82e-18	0	0.0441686	0.00216349	0	2.39e-18	4.62e-18
TCGA-DD-A11D-01A	0.0797641	0	0	0.0458289	0	0.455912	0	0	0	0	0.0158673	0.0425986	0.0487953	0.0825267	0.0794792	0.134652	0	0	0.0110427	0	0	0.00353324	0.78	-0.0151464	1.11078	0.582733	0.252052	0.352805	0.141185	0.137485	1.88373	0.914438	2.38536	2.76121	4.08133	4.18e-18	0.141478	0	5.58e-19	0.00997253	0	0	1.13e-18	0.00239816	0.0435374	2.2e-20	4.31e-19	0.0114652	0
TCGA-BC-A10W-01A	0.0352748	0	0	0.0280576	0	0.078733	0	0.024267	0.0661461	0.00142722	0	0.0367429	0.0374143	0.0928627	0.129576	0.251302	0.172308	0	0.0458877	0	0	0	0.317	0.0348616	1.08499	0.961796	1.36564	0.621003	0.368847	0.191694	3.80105	1.83475	2.18659	3.15916	4.38301	0.0345046	0.0404426	7.29e-18	6.06e-19	0.0540148	0.00411452	0	3.9e-19	0	5.95e-18	6.71e-21	0	0.000707479	4.52e-19
TCGA-BC-A110-01A	0.0114076	0	0.00215921	0.0971159	0	0.15618	0.0116865	0.00132579	0.0174383	0	0	0.0396521	0.225288	0.0413782	0.0715576	0.199072	0.027845	0	0.0863979	0	0	0.0114967	0.211	0.059689	1.06288	1.08708	0.653794	0.888746	0.55739	0.196168	3.08636	1.72939	2.54681	2.69982	5.85703	0.220964	0.150569	0.0566314	0	0.0160463	1.19e-19	0	2.36e-17	0	0	0.0012451	0	0.0119677	0
TCGA-CC-5261-01A	0.053983	0.0568982	0	0.070932	0	0.28859	0	0	0.0832148	0	0	0.0488002	0.0223492	0.0641018	0.0812791	0.087569	0.0433412	0	0.0955679	0	0	0.00337328	0.029	0.201713	1.00385	2.49192	1.19755	1.21689	3.76615	0.316196	3.57134	3.48308	2.64953	3.83289	6.99033	0.149257	0.0514411	0.0286095	0.114018	0.0191399	0.0119733	0.033498	8.71e-20	0.0138727	0.011697	8.95e-21	0.00990239	0.0494775	0
TCGA-DD-A118-01A	0	0.00262808	0	0	0	0.243163	0	0.00288288	0.0469917	0	0	0.0508258	0.0116981	0.208675	0.0361716	0.149859	0.0328996	0	0.209015	0	0	0.00519055	0.517	0.00868116	1.0913	0.415576	0.152768	0.608223	0.0694221	0.0963576	2.56103	1.14142	1.91998	2.84162	4.86932	0.0408921	0.0301914	0	0	0.0352321	0	0.00264864	5.7e-18	0	0	2.07e-19	1.93e-19	0	8.89e-18
TCGA-DD-A11B-01A	0.0405994	0	0.00802008	0.0794383	0	0.265856	0	0.00121639	0.03592	0	0	0.0595597	0.0316036	0.0500826	0.0653003	0.222534	0.00113046	0	0.137918	0	0	0.000820773	0.825	-0.0203033	1.09325	0.55626	0.11929	0.527433	0.0664505	0.236031	2.39872	0.698826	2.34704	2.2979	3.54826	0	0.179696	2e-17	8.41e-18	5.14e-18	0	0	0	0	1.3e-17	0.00424903	1.21e-18	0.012927	3.23e-18
TCGA-BD-A2L6-01A	0.0722308	0	0	0.141771	0	0.224128	0	0	0.0961941	0	0.0401601	0.0365622	0.0270212	0.0164953	0.138552	0.111999	0.0258387	0	0.0690477	0	0	0	0.81	-0.0180123	1.11301	0.946905	0.533364	0.803	0.149825	0.161767	2.04885	0.953733	1.91211	2.23648	3.49159	0.0132524	0.124084	0.00102142	0	0.0532311	0.00046985	0	1.21e-18	1.24e-18	0.0150604	0.00909772	1.07e-18	0.0278929	4.44e-18
TCGA-DD-A73G-01A	0.0111715	0	0	0.0520903	0	0.0873373	0	0	0.0389907	0.0105722	0	0.0879058	0.0117039	0	0.0476546	0.510575	0.0122223	0	0.129776	0	0	0	0.474	0.0135213	1.10555	0.577313	0.390558	0.403226	0.195498	0.0539938	2.15851	0.760408	1.59944	1.73064	3.87297	0.00793653	0.0709806	0	5.33e-20	0.1043	0	0	4.41e-18	0.0182171	0.00851205	0	0	4.13e-18	1.5e-17
TCGA-CC-A8HV-01A	0.092548	0	0.0254305	0.108566	0	0.201149	0	0.056416	0.104473	0	0	0.0972651	0.0042145	0.0743083	0.0477664	0.036427	0.0904483	0	0.0609883	0	0	0	0.674	-0.00655973	1.09666	0.903901	0.0423642	0.263851	0.693738	0.084689	2.51736	0.907954	1.88493	1.74787	4.12276	0	0.0115046	3.19e-19	0.0043626	0.0220789	6.68e-19	5.3e-18	0	0.0312166	0.00698514	0.00386843	0	3.64e-18	3.44e-18
TCGA-5C-AAPD-01A	0.0179913	0	0.0338995	0.113759	0	0	0.0117929	0.0513003	0.0567567	0.011145	0	0.0726992	0	0.159781	0.223403	0.157671	0.0315293	0	0.0571346	0	0	0.00113744	0.003	0.439121	0.902618	2.06859	1.5674	1.18431	1.64094	0.38312	3.33157	1.73033	1.4817	2.27668	4.74636	0.198365	0.0696637	0.0185332	0.089772	0.0704263	0	0.0381683	5.03e-19	0	0.0197268	0.00999141	0.012038	0.0755336	0
TCGA-GJ-A6C0-01A	0	0.00169089	0	0	0	0.12762	0	0.0333121	0.0179282	0.0104698	0	0.0288044	0	0.47336	0.0741603	0.153629	0.0023873	0	0.0398813	0	0	0.036756	0.033	0.196395	1.05983	1.34282	0.354903	0.649508	0.758041	0.235044	3.58621	1.25662	2.47827	2.28016	3.90971	0.0861087	0.0689429	0.0267594	0.0115254	0.0587413	0	1.15e-18	1.43e-18	0.000631471	0.0368833	0	6.51e-20	0.00436677	0
TCGA-DD-A4NS-01A	0	0	0.00391088	0.245688	0	0.180881	0	0.00182077	0.050183	0.00704565	0	0.0501516	0.0123316	0.10513	0.0945677	0.162138	0.039917	0	0.0445811	0	0	0.00165379	0.092	0.107797	1.05941	2.05153	2.00252	1.50063	0.839987	0.559539	3.4331	2.07965	2.59563	3.8096	7.41026	0.0980119	0.111795	0.112209	0	0	0	0.00527114	1.59e-17	0	0	0.0111105	0.0179767	0.0539059	2.49e-18
TCGA-DD-AAVX-01A	0.0820403	0	0.00157691	0.122642	0	0.155687	0	0.00252155	0.0521852	0.0689019	0	0.051641	0.00940765	0.00837013	0.149079	0.210793	0.014992	0	0.0700848	0	0	7.75e-05	0.298	0.038212	1.0889	0.849534	0.483261	0.827409	0.2683	0.219368	2.45682	1.14877	1.88595	2.62782	3.72362	0.0710467	0.105535	8.52e-19	8.02e-19	0.0729778	0.00288169	0.00327453	6.45e-18	0.000175162	0.0432761	0.00687414	0.0151428	0.0355746	0
TCGA-ZS-A9CE-01A	0.00685318	0	0	0	0.00293539	0.239358	0	0	0.000162481	0	0.0248516	0.0976051	0.042422	0.151539	0.121633	0	0.0207827	0	0.291858	0	0	0	0.296	0.039155	1.09558	0.295753	0.0655723	0.124658	0.0410075	0.0558967	1.65528	0.343326	1.76176	1.91955	2.60933	1.24e-17	0.141878	0	0	0.013782	1.08e-19	6.52e-18	3.23e-18	0	1.9e-18	0.0106844	0	0	1.67e-17
TCGA-2Y-A9H5-01A	0.0247605	0	0.0272293	0.116108	0	0.207925	0	0.0579125	0.0779684	0	0	0.0667641	0.00452594	0.0734829	0.0933248	0.101821	0.0848082	0	0.0633694	0	0	0	0.583	0.00277102	1.08938	1.24517	0.337426	0.504333	1.0376	0.126482	2.59832	1.60006	2.23825	2.85008	5.62698	0.0549512	0.0931569	0.0118223	2.12e-18	0.0197154	7.34e-21	0.00487058	2.1e-18	0.00915916	0.0082971	0.00146342	2.17e-20	0.0241886	1.68e-18
TCGA-DD-AACT-01A	0.0576859	0	0.00473782	0.24313	0	0.0471817	0	0.0184337	0.0544894	0	0.00339642	0.0792975	0.0219874	0.0720432	0.107272	0.205523	0.024757	0	0.0474952	0	0	0.0125689	0.261	0.0480389	1.08025	0.991417	0.725436	1.29006	0.845505	0.296801	2.31204	1.10018	2.29717	2.15962	4.70695	0.0907326	0.116866	0	0	0.0143633	0	0.00808998	1.3e-18	0.00283898	0.0304178	0.0136384	0.0101565	0.0325409	0.0119087
TCGA-NI-A4U2-01A	0.0175987	0	0	0	0	0.114397	0	0	0.0267057	0	0.02461	0.0478938	0.0649482	0.310192	0.0916371	0.135816	0.0300266	0	0.136174	0	0	0	0.089	0.110043	1.06417	0.34443	0.0246034	0.379865	0.0715034	0.135321	1.505	0.848698	1.72775	2.45396	3.35913	0	0.143063	0	1.3e-18	0	0	3.08e-18	5.28e-18	0.0101304	0.00403762	0.00151789	3.5e-19	0.0119723	0
TCGA-G3-A25Y-01A	0.0196419	0	0.00255658	0.0906981	0	0.218252	0	0.0296615	0.0933157	0	0	0.0505372	0.0111553	0.0419035	0.118843	0.225148	0.0104641	0	0.0865868	0	0	0.00123651	0.193	0.0644477	1.06851	1.62667	0.683382	0.874333	0.724566	0.281054	3.38098	1.50803	2.24295	3.37015	5.7611	0.164927	0.0696072	0.00861571	0	0.0427722	0	0.000177847	0	0.00285431	0.00978594	0.00267205	2.94e-19	0.00288637	8.32e-18
TCGA-LG-A9QD-01A	0.0839774	0	0	0.137047	0	0.245699	0	0	0.0568692	0	0	0.071417	0.0107033	0	0.137981	0.189454	0	0.000875168	0.0631063	0	0	0.00287103	0.877	-0.0254515	1.11873	0.671048	0.326767	0.645837	0.685234	0.172671	1.77781	0.747577	2.11454	1.65948	3.35535	0.00677546	0.144153	1.33e-18	0.00370065	0.0107661	1.54e-20	0	0	0.00919725	0.0392402	0.0126648	0.012235	0.0268097	6.79e-19
TCGA-ZS-A9CF-01A	0.0171746	0	0.00118853	0.0883022	0	0.263921	0	0.00371777	0.102407	0	0	0.072046	0.0102296	0.0104249	0.107961	0.190498	0.0757567	0	0.0563731	0	0	0	0.25	0.0496407	1.077	1.11251	0.319618	0.60905	0.198258	0.38241	2.73853	1.69941	2.47671	2.72931	3.404	0.00814016	0.0824534	0	0	0.0393045	0.0144442	1.37e-18	0	0.0217377	0.01379	0.00615748	0.014003	0.0314401	0
TCGA-RC-A7SK-01A	0.0717906	0	0.00579803	0.262541	0	0.0117168	0	0.0458421	0.104332	0	0	0.102167	0.0110734	0.0557467	0.0701593	0.179468	0.0117961	0	0.0675697	0	0	0	0.978	-0.0459177	1.12194	0.446614	0.37362	0.350333	0.250592	0.0451409	1.6739	0.456073	1.85907	2.04782	3.89282	1e-17	0.0816999	0	0	0.0537697	2.36e-18	0	0	0.00156838	0.0162332	0.0129719	0.00139038	0.00640415	3.8e-18
TCGA-G3-A5SJ-01A	0.0240701	0	0.00436348	0.0546214	0	0.233976	0	0.0121341	0.0689214	0.0338213	0	0.0464627	0	0.237531	0.125495	0.0496324	0.07597	0	0.00690922	0	0	0.0260914	0.032	0.199809	1.01958	1.92876	1.41186	1.23651	1.56949	0.272159	3.4106	2.53892	2.08868	2.1942	4.32996	0.0952989	0.0322969	0	0.0569651	0.0236117	0.0348386	0.0020631	0.00513537	0.0111427	0.0793942	0.0161276	0.0426062	0.065266	0.00179103
TCGA-G3-A25T-01A	0	0	0	0.0592504	0	0.156392	0	0	0.0331457	0	0.0275274	0.0361857	0.0405657	0.29842	0.0570633	0.19525	0.0508087	0	0.0447561	0	0	0.000635485	0.015	0.260587	0.993257	0.770008	0.400319	0.891044	0.606334	0.199773	2.42634	1.61996	1.45499	2.28133	5.66757	0.0458844	0.037435	0.00978545	0	0.0339323	0	5.78e-21	1.53e-19	3.36e-19	0.00723976	0.000848726	0	0.00461994	7.07e-19
TCGA-KR-A7K7-01A	0.00311033	0	0	0.384015	0	0	0	0.0440619	0.148889	0.00349076	0	0.13329	0.00097527	0.0847857	0.0421511	0.135756	0.00494808	0	0.014527	0	0	0	0.359	0.0292948	1.1327	1.65755	2.08841	1.18889	0.726643	0.535432	3.0273	1.26679	1.57186	1.52422	2.26462	0.0407174	0.0761166	5.53e-18	0.0313607	0.174769	0	0.0269375	4.95e-19	0.00402307	0.0205839	0.0218784	0.0811028	0.0990184	0
TCGA-ED-A459-01A	0.0291824	0	0.00129311	0	0	0.172719	0	0.0113557	0.0568947	0.00367013	0	0.0947848	0.00828197	0.212399	0.0372751	0.296206	0.00999173	0	0	0.026307	0.0252708	0.0143681	0.3	0.0376612	1.09694	0.546542	0.182565	0.211211	0.233203	0.127123	2.95154	1.24506	2.08452	2.23673	3.82832	0.00721007	0.0407281	0	0.0373313	5.52e-18	0	0	0	0	0	0.00210035	3.32e-18	0	0
TCGA-K7-A5RF-01A	0.0580471	0	0	0.12237	0	0.164149	0.00692509	0.0246676	0.021445	0.027173	0	0.0466403	0.0471799	0.0397415	0.0981046	0.309721	0	0	0.0259118	0	0	0.00792408	0.283	0.0420129	1.07895	1.24926	0.955759	0.977556	1.29516	0.233695	3.24446	1.07954	2.55316	2.51572	4.98528	0.192779	0.170956	2.44e-18	9.18e-19	0.00485906	0	0.00686106	5.35e-18	1.36e-19	0.00509928	0	0	0.0592736	4.16e-20
TCGA-CC-A8HT-01A	0	0.04087	0	0.0187067	0	0.117791	0	0.0647115	0.00176927	0.0155715	0	0.0699935	0.00359629	0.225883	0.0979221	0.123303	0.057828	0	0.129095	0	0	0.0329605	0.079	0.123113	1.04416	1.10493	0.551787	0.838202	0.346909	0.42086	3.40205	2.52007	2.15955	1.90137	3.04667	0.0544301	0.0718491	3.13e-18	0.0147202	0.100191	0.000678944	2.08e-18	8.16e-18	2.06e-18	1.18e-17	0	1.98e-18	0	0
TCGA-DD-AACD-01A	0.0227369	0	0	0.0524895	0	0.193556	0	0.00699015	0.0263029	0.110409	0	0.0573386	0.0740827	0	0.0903283	0.280504	0	0.0509274	0.0343349	0	0	0	0.4	0.0209779	1.09264	0.666265	0.320311	0.628985	0.191359	0.14535	2.55423	0.803126	1.51137	1.9118	3.37458	0.0596019	0.0495601	2.74e-18	1.85e-18	0.040747	1.93e-20	0	1.34e-18	0.00747699	0.0406812	0.00806856	0	0.00306087	0
TCGA-DD-A39V-01A	0.00113122	0	0.000463546	0.364962	0	0	0	0.0284254	0.12109	0	0	0.0956238	0.0490944	0.0188007	0.0932173	0.168936	0.0210911	0	0.036666	0	0	0.000498434	0.269	0.0464812	1.10234	1.3152	2.00349	1.59021	0.326572	0.197426	2.63055	1.07583	1.34823	1.9722	2.83744	0.102438	0.0610696	0	3.05e-20	0.141222	0.00395619	0.00760122	3.78e-18	0	0.0153038	0.0182632	0.0201981	0.0619797	0.0195142
TCGA-G3-A7M8-01A	0	0.00435069	0.00200349	0	0	0.0217681	0	0.00813816	0.00215985	0	0.000646251	0.0484486	0.0215978	0.241487	0.00461053	0.549756	0.0024523	0	0.0920291	0	0	0.000552196	0.266	0.0471277	1.14904	0.225402	0.0781999	0.234831	0.198923	0.135444	2.57952	0.915663	2.14782	2.42082	3.80761	0	0.113407	1.7e-18	0	0	2.33e-18	5.13e-18	1.04e-18	4.4e-18	3.9e-18	0.0021964	5.4e-18	0	2.04e-19
TCGA-G3-A5SI-01A	0.0159819	0	0.00958264	0.0769658	0	0.145603	0	0.0202356	0.00380502	0	0.00763813	0.139722	0.086538	0.072034	0.0208204	0.132576	0.00713732	0	0.243934	0	0.00592645	0.0114994	0.962	-0.0389898	1.11512	0.208639	0.109561	0.164426	0.0676716	0.079787	1.78689	0.589289	1.66241	1.88923	3.17237	2.16e-18	0.0117232	1.71e-18	3.92e-18	1.71e-18	1.86e-20	3.83e-18	4.17e-18	2.19e-18	0	0.0102214	3.66e-18	0.00539215	4.34e-19
TCGA-DD-A4NA-01A	0.0412348	0	0.0139945	0.0231421	0	0.180458	0	0.00736597	0.0886463	0	0.00757228	0.0786942	0.00234982	0.195034	0.0662107	0.237107	0	0	0.0261066	0	0	0.0320836	0.058	0.144939	1.03824	1.22492	0.248535	1.05842	1.13507	0.726126	3.84612	1.05352	2.19995	2.40841	6.16399	0.0395296	0.00666579	0.00904509	0.0563486	0.0246917	0.0100979	0.00851293	0	0.013969	0.0401546	3.59e-21	0.00598642	0.0177476	1.54e-18
TCGA-DD-AAE0-01A	0.0725023	0	0.0170807	0.098567	0	0.119175	0.0158992	0.0191692	0.0563516	0	0	0.0534204	0	0.327148	0.0727491	0.0955525	0.0110404	0	0.041345	0	0	0	0.076	0.126607	1.05257	1.0875	0.545672	0.791464	0.459638	0.101247	2.44739	0.611666	1.43762	2.28188	4.97543	0.0544495	0.0386365	0.0545797	3.29e-19	0.0725684	1.81e-19	0.00086743	9.16e-19	0	0.0013371	0	0	0	2.65e-18
TCGA-ZP-A9D2-01A	0.0286261	0	0.00781407	0.0233061	0	0.247085	0	0	0.0641741	0	0	0.0377525	0.0214125	0.152601	0.117205	0.202963	0.0143693	0	0.0757807	0	0	0.0069096	0.05	0.151366	1.03089	1.1244	0.390117	0.67179	1.62848	0.220912	3.57008	1.09532	1.86718	3.17951	5.72965	0.0461029	0.0724278	1.5e-18	3.32e-20	4.9e-19	5.84e-22	3.19e-19	1.97e-18	2.97e-19	0.0251702	6.9e-05	0	2.14e-19	8.19e-18
TCGA-DD-AADI-01A	0.0206716	0	0	0.148745	0	0.316184	0	0.0184899	0.0181826	0.045121	0	0.0628197	0.00671019	0.0504086	0.138875	0.0848964	0.0346859	0	0.0516737	0	0	0.0025358	0.065	0.139639	1.05697	1.9884	2.06309	1.39773	1.29773	0.262529	2.71579	2.62737	1.85367	2.44938	4.96197	0.210965	0.0458965	8.8e-19	0.021631	0.11936	0	0.0339163	6.76e-20	0	0.0956702	0.02211	0.0475826	0.0982179	0
TCGA-DD-AAEK-01A	0.0412701	0	0	0.166693	0	0.152195	0.00237322	0.039566	0.084086	0	0	0.0510735	0.00545115	0.131963	0.116245	0.122371	0.03219	0	0.0545234	0	0	0	0.086	0.111527	1.05201	2.09673	1.67387	1.25597	1.87762	0.288522	3.41578	2.18055	1.75474	2.69798	4.6493	0.150656	0.152877	9.76e-19	0.0856123	0.00549534	0.02069	0.0539243	0.00762001	2.16e-19	0.0562451	0.0187982	0.0748562	0.106699	0.00612614
[truncated: 315 more rows]
[truncated: 88 more columns]

## Sheet: Table S8
Table.S8 The correlation analysis between m6Arisk score and Infiltration level of TIICs
ID	Spearman_r	Spearman_p
riskScore	1	0
T_cells_CD8_CIBERSORT	0.0367463	0.481012
[truncated: 35 more rows]

## Sheet: Table S9
Table.S9 List of genes associated with immunotherapy-predicted pathway
[truncated: 19 more rows]

[truncated: 11 more sheets: Table S10, Table S11, Table S12, Table S13, Table S14, Table S15, Table S16, Table S17, Table S18, Table S19, Table S20]
